# Supplementary material for: Computational enhancer prediction: evaluation and improvements
Source: BMC Bioinformatics. 2019 Apr 5;20:174. doi: 10.1186/s12859-019-2781-x (PMC6451241; doi:10.1186/s12859-019-2781-x)
Supplement: Supplementary file 1 — Table S1. Sizes of expression-pattern annotated CRM groups in REDfly. (XLSX 13 kb) [file 12859_2019_2781_MOESM1_ESM.xlsx]

## Sheet: sheet1
TsetName	TsetSize	TotalREDflyCRMsWithAssignedPattern	TotalAllREDflyCRMs	numberOfKnownCrmsDrivingExpressionInTSet	fractionOfPatternAssignedREDflyCRMs	fractionOfAllREDflyCRMS
mapping1.adult_mesoderm	9	2845	10829	53	0.0186292	0.00489427
mapping1.eye	8	2845	10829	55	0.0193322	0.00507895
mapping1.male_gonad	17	2845	10829	57	0.0200351	0.00526364
mapping1.female_gonad	13	2845	10829	68	0.0239016	0.00627943
mapping1.glia	8	2845	10829	92	0.0323374	0.00849571
mapping2.glia	9	2845	10829	96	0.0337434	0.00886508
mapping1.malpighian_tubules	6	2845	10829	106	0.0372583	0.00978853
mapping1.mesectoderm	8	2845	10829	116	0.0407733	0.010712
mapping1.neuroectoderm	9	2845	10829	125	0.0439367	0.0115431
mapping2.reproductive_system	32	2845	10829	138	0.0485062	0.0127436
mapping2.eye	28	2845	10829	153	0.0537786	0.0141287
mapping2.wing	44	2845	10829	166	0.058348	0.0153292
mapping1.salivary_gland	14	2845	10829	185	0.0650264	0.0170838
mapping1.somatic_muscle	39	2845	10829	215	0.0755712	0.0198541
mapping1.amnioserosa	8	2845	10829	278	0.0977153	0.0256718
mapping1.tracheal_system	22	2845	10829	279	0.0980668	0.0257642
mapping1.imaginal_disc	81	2845	10829	304	0.106854	0.0280728
mapping1.dorsal_ectoderm	14	2845	10829	354	0.124429	0.03269
mapping1.mesoderm	29	2845	10829	380	0.133568	0.035091
mapping1.visceral_mesoderm	30	2845	10829	418	0.146924	0.0386001
mapping1.blastoderm	85	2845	10829	486	0.170826	0.0448795
mapping1.ventral_ectoderm	18	2845	10829	571	0.200703	0.0527288
mapping1.pns	62	2845	10829	612	0.215114	0.0565149
mapping2.mesoderm	107	2845	10829	1082	0.380316	0.0999169
mapping1.ectoderm	53	2845	10829	1201	0.422144	0.110906
mapping1.endoderm	30	2845	10829	1202	0.422496	0.110998
mapping2.ectoderm	75	2845	10829	1693	0.595079	0.156339
mapping1.cns	66	2845	10829	2367	0.831986	0.21858
mapping2.neuronal	102	2845	10829	2452	0.861863	0.226429
