# Supplementary material for: Computational enhancer prediction: evaluation and improvements
Source: BMC Bioinformatics. 2019 Apr 5;20:174. doi: 10.1186/s12859-019-2781-x (PMC6451241; doi:10.1186/s12859-019-2781-x)
Supplement: Supplementary file 2 — Table S2. Data for pCRMeval for 29 training sets at a fixed cutoff. Values for training set sensitivity, REDfly recovery, REDfly recall, expression pattern precision and expression pattern recall are reported. (XLSX 14 kb) [file 12859_2019_2781_MOESM2_ESM.xlsx]

## Sheet: Sheet1
TsetName	Method	TsetSize	TotalREDfly	ModifiedREDfly	TotalREDfly2010	ModifiedREDfly2010	SCRMs	TrainingSetRecovered	PercentageTrainingSetSensitivity	PercentageExpectedTrainingSetSensitivity	Median62PercentageTrainingSetSensitivityRandom	REDflyRecovered	PercentageRedflyRecovered	PercentageExpectedOverlap	Median62setsPercentageRedflyRecovered	REDflyRecall	PercentageExpressionPatternPrecision	ExpectedPercentagePrecision	Random62PercentagePrecision	PercentageExpressionPatternRecall
mapping1.adult_mesoderm	imm	9	2845	4970	10829	10827	203	6	0.666667	0	0.4	73	0.370558	0.172081	0.305562	0.0067424	0.09375	0.00588235	0.00232984	0.0566038
mapping1.amnioserosa	imm	8	2845	4971	10829	10829	92	6	0.75	0	0.4	27	0.313953	0.187209	0.305562	0.00249331	0.307692	0.0416667	0.0727396	0.0143885
mapping1.blastoderm	imm	85	2845	4899	10829	10818	329	47	0.552941	0.00470588	0.4	118	0.41844	0.215603	0.305562	0.0109077	0.69697	0.0572556	0.0475365	0.141975
mapping1.cns	imm	66	2845	4918	10829	10825	633	27	0.409091	0.00454545	0.4	171	0.282178	0.180033	0.305562	0.0157968	0.659341	0.597614	0.639445	0.0253485
mapping1.dorsal_ectoderm	imm	14	2845	4965	10829	10827	330	12	0.857143	0	0.4	103	0.323899	0.16761	0.305562	0.00951325	0.226415	0.111849	0.0672551	0.0338983
mapping1.ectoderm	imm	53	2845	4926	10829	10826	545	28	0.528302	0.00566038	0.4	189	0.365571	0.168859	0.305562	0.017458	0.444444	0.316667	0.244124	0.0366361
mapping1.endoderm	imm	30	2845	4950	10829	10827	296	15	0.5	0.00333333	0.4	133	0.47331	0.166548	0.305562	0.0122841	0.44	0.266487	0.276891	0.0183028
mapping1.eye	imm	8	2845	4972	10829	10828	201	6	0.75	0	0.4	50	0.25641	0.151795	0.305562	0.00461766	0.04	0	0.002119	0.0181818
mapping1.female_gonad	imm	13	2845	4966	10829	10824	144	5	0.384615	0	0.4	21	0.151079	0.194245	0.305562	0.00194013	0.285714	0	0.00131876	0.0294118
mapping1.glia	imm	8	2845	4971	10829	10829	255	8	1	0.0125	0.4	88	0.356275	0.161943	0.305562	0.00812633	0.212121	0.0124656	0.0142268	0.076087
mapping1.imaginal_disc	imm	81	2845	4907	10829	10810	480	33	0.407407	0.00246914	0.4	116	0.259508	0.198434	0.305562	0.0107308	0.216667	0.0415453	0.0315914	0.0427632
mapping1.male_gonad	imm	17	2845	4963	10829	10829	241	7	0.411765	0	0.4	59	0.252137	0.159829	0.305562	0.00544833	0	0.004	0	0
mapping1.malpighian_tubules	imm	6	2845	4973	10829	10828	105	4	0.666667	0	0.4	34	0.336634	0.146535	0.305562	0.00314001	0.05	0.0277778	0.0202898	0.00943396
mapping1.mesectoderm	imm	8	2845	4971	10829	10829	367	8	1	0	0.4	126	0.350975	0.168802	0.305562	0.0116354	0.1	0.020089	0.0159179	0.0431034
mapping1.mesoderm	imm	29	2845	4951	10829	10822	332	21	0.724138	0.00344828	0.4	95	0.305466	0.198071	0.305562	0.00877841	0.277778	0.0436225	0.0531724	0.0394737
mapping1.neuroectoderm	imm	9	2845	4971	10829	10828	205	7	0.777778	0	0.4	58	0.292929	0.173232	0.305562	0.00535648	0.172414	0.0186905	0.00923527	0.04
mapping1.pns	imm	62	2845	4928	10829	10816	527	31	0.5	0.00967742	0.4	144	0.290323	0.199194	0.305562	0.0133136	0.231884	0.132893	0.131687	0.0261438
mapping1.salivary_gland	imm	14	2845	4967	10829	10826	268	5	0.357143	0	0.4	146	0.555133	0.18251	0.305562	0.0134861	0.133333	0.0569943	0.0479941	0.0324324
mapping1.somatic_muscle	imm	39	2845	4942	10829	10814	452	19	0.487179	0.00512821	0.4	153	0.353349	0.174596	0.305562	0.0141483	0.230769	0.0202319	0.0237314	0.0697674
mapping1.tracheal_system	imm	22	2845	4957	10829	10822	444	17	0.772727	0.00454545	0.4	158	0.370023	0.167213	0.305562	0.0145999	0.174419	0.0511909	0.0461088	0.0537634
mapping1.ventral_ectoderm	imm	18	2845	4961	10829	10829	328	13	0.722222	0	0.4	109	0.346032	0.16	0.305562	0.0100656	0.285714	0.148766	0.124956	0.028021
mapping1.visceral_mesoderm	imm	30	2845	4951	10829	10822	479	21	0.7	0.00666667	0.4	209	0.456332	0.184716	0.305562	0.0193125	0.253165	0.0890393	0.0937066	0.0478469
mapping2.ectoderm	imm	75	2845	4904	10829	10824	679	36	0.48	0.00933333	0.4	200	0.311042	0.179627	0.305562	0.0184775	0.564103	0.408349	0.320447	0.0389841
mapping2.eye	imm	28	2845	4952	10829	10823	356	15	0.535714	0.00714286	0.4	91	0.266862	0.178006	0.305562	0.00840802	0.0465116	0.014267	0.00944607	0.0130719
mapping2.glia	imm	9	2845	4970	10829	10829	394	9	1	0.0111111	0.4	143	0.371429	0.160779	0.305562	0.0132053	0.109375	0.00833333	0.0142268	0.0729167
mapping2.mesoderm	imm	107	2845	4878	10829	10795	432	32	0.299065	0.00186916	0.4	175	0.4375	0.179	0.305562	0.0162112	0.486111	0.188541	0.164958	0.0323475
mapping2.neuronal	imm	102	2845	4890	10829	10814	561	38	0.372549	0.00882353	0.4	140	0.267686	0.196558	0.305562	0.0129462	0.710526	0.605744	0.658813	0.0220228
mapping2.reproductive_system	imm	32	2845	4948	10829	10823	313	7	0.21875	0.00625	0.4	99	0.323529	0.171569	0.305562	0.00914719	0	0.00333333	0.00603594	0
mapping2.wing	imm	44	2845	4941	10829	10817	453	21	0.477273	0.00227273	0.4	123	0.284722	0.188426	0.305562	0.011371	0.0983607	0.0119188	0.0139294	0.0361446
