# Supplementary material for: Computational enhancer prediction: evaluation and improvements
Source: BMC Bioinformatics. 2019 Apr 5;20:174. doi: 10.1186/s12859-019-2781-x (PMC6451241; doi:10.1186/s12859-019-2781-x)
Supplement: Supplementary file 4 — Table S3. Data for pCRMeval for 29 training sets on a semi-continuous scale. Values for training set sensitivity, REDfly recovery, REDfly recall, expression pattern precision and expression pattern recall are reported. (XLSX 276 kb) [file 12859_2019_2781_MOESM4_ESM.xlsx]

## Sheet: scrmshaEvalPipelineOutput_cont2
TsetName	Method	cutoff	TsetSize	TotalREDfly	ModifiedREDfly	TotalREDfly2010	ModifiedREDfly2010	SCRMs	TrainingSetRecovered	PercentageTrainingSetSensitivity	ExpectedValueRandom	PercentageExpectedTrainingSetSensitivity	DifferencesInPercentagesActual&Expected	P_value	REDflyRecovered	PercentageRedflyRecovered	ExpectedOverlapRandom	PercentageExpectedOverlap	DifferencesInPercentagesActual&Expected	P_value	REDflyRecall	numberOfKnownCrmsCausesExpressionInTset	numOfSCRMsRecoveredExpMappedCrms	PercentagePatternRecovery	RandomREDflyRecoveredPattern	PercentageOfRandomPatternRecovered	numOfRecoveredSCrmsBelongingToOwnGroup	numOfRecoveredSCrmsBelongingToAnyGroup	PercentageExpressionPatternPrecision	ExpectedPercentagePrecision	P_value	DifferencesInPercentagesActual&ExpectedExpressionRecovered	ExpressionPatternRecall
mapping1.adult_mesoderm	imm	203	9	2845	4970	10829	10827	100	6	0.666667	0	0	0.666667	0	38	0.404255	17.75	0.18883	0.2025	2.11e-10	0.00350974	53	17	0.180851	11.15	0.118617	3	17	0.176471	0	0	0.176471	0.0566038
mapping1.adult_mesoderm	imm	203	9	2845	4970	10829	10827	200	6	0.666667	0	0	0.666667	0	63	0.324742	33.65	0.173454	0.14675	8.12e-08	0.00581879	53	25	0.128866	23.65	0.121907	3	25	0.12	0	0	0.12	0.0566038
mapping1.adult_mesoderm	imm	203	9	2845	4970	10829	10827	300	6	0.666667	0	0	0.666667	0	86	0.292517	48.5	0.164966	0.125	6.95e-07	0.00794311	53	33	0.112245	36.15	0.122959	3	33	0.0909091	0.00294372	0	0.0879654	0.0566038
mapping1.adult_mesoderm	imm	203	9	2845	4970	10829	10827	400	6	0.666667	0	0	0.666667	0	107	0.271574	68.75	0.174492	0.095625	5.92e-07	0.0098827	53	38	0.0964467	48.15	0.122208	3	38	0.0789474	0.00402569	2.59e-14	0.0749217	0.0566038
mapping1.adult_mesoderm	imm	203	9	2845	4970	10829	10827	500	6	0.666667	0	0	0.666667	0	122	0.246964	82.15	0.166296	0.0797	0.000169977	0.0112681	53	43	0.0870445	57.7	0.116802	3	43	0.0697674	0.00222222	0	0.0675452	0.0566038
mapping1.adult_mesoderm	imm	203	9	2845	4970	10829	10827	600	6	0.666667	0.05	0.00555556	0.661111	2.66e-156	134	0.225589	98.5	0.165825	0.0591667	0.000164791	0.0123765	53	46	0.0774411	74.05	0.124663	3	46	0.0652174	0.0024307	0	0.0627867	0.0566038
mapping1.adult_mesoderm	imm	203	9	2845	4970	10829	10827	700	6	0.666667	0	0	0.666667	0	146	0.210375	116.1	0.167291	0.0427143	0.000928708	0.0134848	53	51	0.073487	84.1	0.121182	3	51	0.0588235	0.00676123	5.86e-09	0.0520623	0.0566038
mapping1.adult_mesoderm	imm	203	9	2845	4970	10829	10827	800	6	0.666667	0.15	0.0166667	0.65	1.06e-57	171	0.215365	133.25	0.167821	0.0471875	0.000415385	0.0157938	53	55	0.0692695	93.4	0.117632	3	55	0.0545455	0.00306417	2.22e-16	0.0514813	0.0566038
mapping1.adult_mesoderm	imm	203	9	2845	4970	10829	10827	900	6	0.666667	0	0	0.666667	0	190	0.212528	145.75	0.163031	0.0491667	8.69e-06	0.0175487	53	59	0.0659955	105	0.11745	3	59	0.0508475	0.00183218	0	0.0490153	0.0566038
mapping1.adult_mesoderm	imm	203	9	2845	4970	10829	10827	1000	6	0.666667	0.15	0.0166667	0.65	1.06e-57	207	0.208249	160.1	0.161066	0.0469	2.28e-05	0.0191189	53	65	0.0653924	112.6	0.11328	3	65	0.0461538	0.00372768	2.11e-11	0.0424262	0.0566038
mapping1.adult_mesoderm	imm	203	9	2845	4970	10829	10827	1250	6	0.666667	0	0	0.666667	0	266	0.213826	199.9	0.160691	0.05288	2.53e-10	0.0245682	53	78	0.062701	140	0.11254	3	78	0.0384615	0.00602137	4.65e-05	0.0324402	0.0566038
mapping1.adult_mesoderm	imm	203	9	2845	4970	10829	10827	1500	7	0.777778	0.15	0.0166667	0.761111	2.57e-78	298	0.199598	234.45	0.157033	0.0423667	1.93e-07	0.0275238	53	89	0.0596115	168.85	0.113094	4	89	0.0449438	0.00461847	6.11e-15	0.0403253	0.0754717
mapping1.adult_mesoderm	imm	203	9	2845	4970	10829	10827	1750	7	0.777778	0.15	0.0166667	0.761111	2.57e-78	344	0.197361	277.45	0.15918	0.0380286	0.000219052	0.0317724	53	104	0.0596672	200.5	0.115032	4	104	0.0384615	0.00539347	1.78e-12	0.0330681	0.0754717
mapping1.adult_mesoderm	imm	203	9	2845	4970	10829	10827	2000	7	0.777778	0.2	0.0222222	0.755556	5.78e-62	397	0.199197	308.95	0.155018	0.044025	2.66e-12	0.0366676	53	120	0.0602107	226.5	0.113648	4	120	0.0333333	0.002621	5.55e-16	0.0307123	0.0754717
mapping1.adult_mesoderm	imm	203	9	2845	4970	10829	10827	2250	7	0.777778	0.1	0.0111111	0.766667	1.32e-111	440	0.196166	347.4	0.154882	0.0411556	6.28e-13	0.0406391	53	137	0.0610789	253.65	0.113085	4	137	0.0291971	0.00326785	9.47e-11	0.0259292	0.0754717
mapping1.adult_mesoderm	imm	203	9	2845	4970	10829	10827	2500	7	0.777778	0.1	0.0111111	0.766667	1.32e-111	493	0.197754	378	0.151625	0.046	3.67e-13	0.0455343	53	156	0.0625752	284.25	0.114019	4	156	0.025641	0.00424194	3.36e-05	0.0213991	0.0754717
mapping1.adult_mesoderm	imm	203	9	2845	4970	10829	10827	2750	7	0.777778	0.2	0.0222222	0.755556	5.78e-62	537	0.195771	415	0.151294	0.0443636	8.16e-09	0.0495982	53	174	0.0634342	301.75	0.110007	4	174	0.0229885	0.0042191	6.38e-05	0.0187694	0.0754717
mapping1.adult_mesoderm	imm	203	9	2845	4970	10829	10827	3000	8	0.888889	0.35	0.0388889	0.85	4.17e-39	585	0.195521	444.5	0.148563	0.0468333	9.69e-14	0.0540316	53	189	0.0631684	329.25	0.110043	4	189	0.021164	0.00246315	3.36e-12	0.0187009	0.0754717
mapping1.adult_mesoderm	imm	203	9	2845	4970	10829	10827	3250	8	0.888889	0.1	0.0111111	0.877778	1.38e-145	638	0.196792	483.5	0.149136	0.0475385	2.98e-13	0.0589268	53	210	0.0647748	370.5	0.114281	5	210	0.0238095	0.00282034	2.57e-13	0.0209892	0.0943396
mapping1.adult_mesoderm	imm	203	9	2845	4970	10829	10827	3500	8	0.888889	0.2	0.0222222	0.866667	1.42e-50	688	0.197022	512.7	0.146821	0.0500857	1.35e-17	0.0635448	53	232	0.0664376	385.1	0.110281	7	232	0.0301724	0.00309611	0	0.0270763	0.132075
mapping1.adult_mesoderm	imm	203	9	2845	4970	10829	10827	3750	8	0.888889	0.45	0.05	0.838889	1.9e-28	752	0.200962	541.55	0.144722	0.05612	6.23e-40	0.069456	53	256	0.0684126	407.8	0.108979	7	256	0.0273438	0.00405751	2.93e-13	0.0232862	0.132075
mapping1.adult_mesoderm	imm	203	9	2845	4970	10829	10827	4000	8	0.888889	0.4	0.0444444	0.844444	2.81e-37	797	0.199649	585.25	0.146606	0.0529375	5.97e-27	0.0736123	53	273	0.0683868	428.75	0.107402	7	273	0.025641	0.00422038	1.13e-08	0.0214206	0.132075
mapping1.adult_mesoderm	imm	203	9	2845	4970	10829	10827	4250	8	0.888889	0.35	0.0388889	0.85	4.17e-39	838	0.197548	614.15	0.144778	0.0526706	5.81e-21	0.0773991	53	287	0.0676568	458.15	0.108003	8	287	0.0278746	0.00430676	2.22e-16	0.0235678	0.150943
mapping1.adult_mesoderm	imm	203	9	2845	4970	10829	10827	4500	8	0.888889	0.45	0.05	0.838889	4.6e-36	877	0.195236	640.9	0.142676	0.0524667	2.37e-43	0.0810012	53	303	0.0674533	483.25	0.10758	8	303	0.0264026	0.00545961	2.18e-08	0.020943	0.150943
mapping1.adult_mesoderm	imm	203	9	2845	4970	10829	10827	4750	8	0.888889	0.4	0.0444444	0.844444	2.81e-37	912	0.192324	669.8	0.141248	0.0509895	2.96e-23	0.0842339	53	318	0.0670603	505.25	0.106548	8	318	0.0251572	0.00372575	0	0.0214315	0.150943
mapping1.adult_mesoderm	imm	203	9	2845	4970	10829	10827	5000	8	0.888889	0.5	0.0555556	0.833333	5.94e-28	959	0.192107	712.55	0.142738	0.04929	1.92e-29	0.0885749	53	331	0.0663061	547.3	0.109635	8	331	0.0241692	0.00478468	2.01e-06	0.0193845	0.150943
mapping1.adult_mesoderm	imm	203	9	2845	4970	10829	10827	5250	8	0.888889	0.6	0.0666667	0.822222	1.78e-15	1004	0.19153	741.35	0.141425	0.0500286	6.56e-15	0.0927311	53	349	0.0665776	567.8	0.108317	8	349	0.0229226	0.00409369	8.43e-10	0.0188289	0.150943
mapping1.adult_mesoderm	imm	203	9	2845	4970	10829	10827	5500	8	0.888889	0.45	0.05	0.838889	1.9e-28	1045	0.190277	774.15	0.14096	0.0492455	2.17e-29	0.096518	53	368	0.0670066	582.8	0.106118	8	368	0.0217391	0.00348478	0	0.0182544	0.150943
mapping1.adult_mesoderm	imm	203	9	2845	4970	10829	10827	5750	8	0.888889	0.6	0.0666667	0.822222	4.85e-23	1083	0.18861	798.2	0.139011	0.0495304	8.24e-37	0.100028	53	385	0.0670498	619.95	0.107968	8	385	0.0207792	0.00393891	3.77e-10	0.0168403	0.150943
mapping1.adult_mesoderm	imm	203	9	2845	4970	10829	10827	6000	8	0.888889	0.6	0.0666667	0.822222	4.85e-23	1118	0.186582	827.7	0.138134	0.0483833	5.14e-25	0.10326	53	397	0.066255	634.45	0.105883	9	397	0.02267	0.0031825	0	0.0194875	0.169811
mapping1.adult_mesoderm	imm	203	9	2845	4970	10829	10827	6250	8	0.888889	0.55	0.0611111	0.827778	9.46e-28	1160	0.185838	859.35	0.137672	0.048104	1.21e-35	0.10714	53	413	0.0661647	660.55	0.105823	9	413	0.0217918	0.00459923	8.33e-15	0.0171925	0.169811
mapping1.adult_mesoderm	imm	203	9	2845	4970	10829	10827	6500	8	0.888889	0.6	0.0666667	0.822222	2.55e-17	1205	0.185613	889.75	0.137053	0.0485	2.58e-31	0.111296	53	432	0.0665434	681.4	0.10496	9	432	0.0208333	0.0046184	4.42e-07	0.0162149	0.169811
mapping1.adult_mesoderm	imm	203	9	2845	4970	10829	10827	6750	8	0.888889	0.35	0.0388889	0.85	4.17e-39	1240	0.183922	913.9	0.135553	0.0483111	4.23e-14	0.114528	53	449	0.0665974	718.75	0.106608	10	449	0.0222717	0.0036754	2.29e-11	0.0185963	0.188679
mapping1.adult_mesoderm	imm	203	9	2845	4970	10829	10827	7000	8	0.888889	0.2	0.0222222	0.866667	1.42e-50	1278	0.18278	944.8	0.135126	0.0476	2.13e-21	0.118038	53	465	0.0665046	736.1	0.105277	10	465	0.0215054	0.00431563	1.91e-12	0.0171897	0.188679
mapping1.amnioserosa	imm	92	8	2845	4971	10829	10829	100	6	0.75	0.05	0.00625	0.74375	2.66e-156	25	0.265957	17.3	0.184043	0.077	0.0224768	0.00230862	278	10	0.106383	12.35	0.131383	4	10	0.4	0.0414105	4.23e-09	0.358589	0.0143885
mapping1.amnioserosa	imm	92	8	2845	4971	10829	10829	200	6	0.75	0	0	0.75	0	47	0.242268	33.85	0.174485	0.06575	0.00997225	0.0043402	278	14	0.0721649	27.95	0.144072	4	14	0.285714	0.0871048	0.00109306	0.198609	0.0143885
mapping1.amnioserosa	imm	92	8	2845	4971	10829	10829	300	6	0.75	0.05	0.00625	0.74375	2.66e-156	60	0.204082	49.65	0.168878	0.0345	0.0657268	0.00554068	278	16	0.0544218	37.9	0.128912	4	16	0.25	0.0934824	0.000931721	0.156518	0.0143885
mapping1.amnioserosa	imm	92	8	2845	4971	10829	10829	400	6	0.75	0	0	0.75	0	71	0.180203	65.3	0.165736	0.01425	0.175248	0.00655647	278	19	0.0482233	49.6	0.125888	4	19	0.210526	0.0681193	0.000115401	0.142407	0.0143885
mapping1.amnioserosa	imm	92	8	2845	4971	10829	10829	500	6	0.75	0.05	0.00625	0.74375	2.66e-156	85	0.172065	82.9	0.167814	0.0042	0.41946	0.00784929	278	22	0.0445344	58.8	0.119028	4	22	0.181818	0.0637107	0.000517427	0.118107	0.0143885
mapping1.amnioserosa	imm	92	8	2845	4971	10829	10829	600	6	0.75	0.05	0.00625	0.74375	2.66e-156	94	0.158249	104.1	0.175253	-0.0168333	0.0812782	0.0086804	278	22	0.037037	67.75	0.114057	4	22	0.181818	0.0831955	0.00669342	0.0986226	0.0143885
mapping1.amnioserosa	imm	92	8	2845	4971	10829	10829	700	6	0.75	0.05	0.00625	0.74375	2.66e-156	113	0.162824	111	0.159942	0.00285714	0.411128	0.0104349	278	28	0.0403458	80.35	0.115778	4	28	0.142857	0.0841821	0.0266298	0.0586751	0.0143885
mapping1.amnioserosa	imm	92	8	2845	4971	10829	10829	800	6	0.75	0.05	0.00625	0.74375	2.66e-156	129	0.162469	129.95	0.163665	-0.0011875	0.462955	0.0119125	278	35	0.0440806	97.15	0.122355	5	35	0.142857	0.0854978	0.0398835	0.0573593	0.0179856
mapping1.amnioserosa	imm	92	8	2845	4971	10829	10829	900	6	0.75	0.1	0.0125	0.7375	3.38e-82	142	0.158837	145.15	0.16236	-0.0035	0.384621	0.0131129	278	39	0.0436242	103.85	0.116163	5	39	0.128205	0.0876692	0.0937589	0.040536	0.0179856
mapping1.amnioserosa	imm	92	8	2845	4971	10829	10829	1000	6	0.75	0.1	0.0125	0.7375	3.38e-82	166	0.167002	160.8	0.161771	0.0052	0.329106	0.0153292	278	44	0.0442656	115.1	0.115795	5	44	0.113636	0.080338	0.107056	0.0332983	0.0179856
mapping1.amnioserosa	imm	92	8	2845	4971	10829	10829	1250	6	0.75	0.25	0.03125	0.71875	7.15e-26	207	0.166399	198.75	0.159767	0.0066	0.249211	0.0191153	278	57	0.0458199	139.85	0.11242	6	57	0.105263	0.0632087	0.00888469	0.0420545	0.0215827
mapping1.amnioserosa	imm	92	8	2845	4971	10829	10829	1500	6	0.75	0.4	0.05	0.7	9.47e-17	243	0.162651	232.4	0.155556	0.00706667	0.281183	0.0224397	278	70	0.0468541	178	0.119143	7	70	0.1	0.0788489	0.193589	0.0211511	0.0251799
mapping1.amnioserosa	imm	92	8	2845	4971	10829	10829	1750	6	0.75	0.15	0.01875	0.73125	3.08e-33	277	0.15883	271.2	0.155505	0.00331429	0.352777	0.0255795	278	81	0.046445	203.7	0.1168	7	81	0.0864198	0.0715563	0.264363	0.0148634	0.0251799
mapping1.amnioserosa	imm	92	8	2845	4971	10829	10829	2000	6	0.75	0.15	0.01875	0.73125	3.08e-33	300	0.150451	312.15	0.156545	-0.006075	0.129777	0.0277034	278	88	0.0441324	227.8	0.114243	7	88	0.0795455	0.0708002	0.283775	0.00874524	0.0251799
mapping1.amnioserosa	imm	92	8	2845	4971	10829	10829	2250	6	0.75	0.05	0.00625	0.74375	2.66e-156	340	0.151515	340.65	0.151805	-0.000288889	0.483738	0.0313972	278	104	0.0463458	261.05	0.116332	7	104	0.0673077	0.0760625	0.669705	-0.0087548	0.0251799
mapping1.amnioserosa	imm	92	8	2845	4971	10829	10829	2500	6	0.75	0.15	0.01875	0.73125	3.08e-33	370	0.148356	377.3	0.151283	-0.00292	0.320062	0.0341675	278	110	0.0441059	273.1	0.109503	7	110	0.0636364	0.0722211	0.66437	-0.00858475	0.0251799
mapping1.amnioserosa	imm	92	8	2845	4971	10829	10829	2750	6	0.75	0.15	0.01875	0.73125	1.06e-57	400	0.145773	413.4	0.150656	-0.00487273	0.141375	0.0369379	278	121	0.0440962	301.25	0.109785	7	121	0.0578512	0.0738027	0.858754	-0.0159515	0.0251799
mapping1.amnioserosa	imm	92	8	2845	4971	10829	10829	3000	6	0.75	0.15	0.01875	0.73125	1.06e-57	443	0.147963	446.3	0.149065	-0.0011	0.442318	0.0409087	278	145	0.0484302	331.8	0.110822	9	145	0.062069	0.0748689	0.776422	-0.0128	0.0323741
mapping1.amnioserosa	imm	92	8	2845	4971	10829	10829	3250	6	0.75	0	0	0.75	0	483	0.14889	477.25	0.147118	0.00176923	0.382995	0.0446025	278	155	0.0477805	348.85	0.107537	10	155	0.0645161	0.0704552	0.678029	-0.00593909	0.0359712
mapping1.amnioserosa	imm	92	8	2845	4971	10829	10829	3500	6	0.75	0.25	0.03125	0.71875	7.15e-26	509	0.145678	514.8	0.147338	-0.00165714	0.400279	0.0470034	278	165	0.0472238	372.95	0.10674	10	165	0.0606061	0.0728792	0.78817	-0.0122731	0.0359712
mapping1.amnioserosa	imm	92	8	2845	4971	10829	10829	3750	6	0.75	0.4	0.05	0.7	9.47e-17	540	0.144231	552.8	0.14765	-0.00341333	0.166922	0.0498661	278	179	0.0478098	412.3	0.110123	10	179	0.0558659	0.0703343	0.854526	-0.0144684	0.0359712
mapping1.amnioserosa	imm	92	8	2845	4971	10829	10829	4000	6	0.75	0.2	0.025	0.725	1.19e-45	584	0.146219	576.4	0.144316	0.0019	0.357814	0.0539293	278	198	0.0495744	434.05	0.108676	11	198	0.0555556	0.0707169	0.890282	-0.0151613	0.0395683
mapping1.amnioserosa	imm	92	8	2845	4971	10829	10829	4250	6	0.75	0.45	0.05625	0.69375	2.23e-20	622	0.14656	610.3	0.143803	0.00275294	0.265303	0.0574384	278	213	0.0501885	468.7	0.110438	13	213	0.0610329	0.0665186	0.657777	-0.00548577	0.0467626
mapping1.amnioserosa	imm	92	8	2845	4971	10829	10829	4500	6	0.75	0.25	0.03125	0.71875	5e-16	656	0.145972	643.25	0.143135	0.00283333	0.295849	0.0605781	278	226	0.0502893	481.6	0.107165	14	226	0.0619469	0.0646417	0.620421	-0.00269481	0.0503597
mapping1.amnioserosa	imm	92	8	2845	4971	10829	10829	4750	6	0.75	0.4	0.05	0.7	3.96e-21	689	0.145236	675.25	0.142338	0.00289474	0.288197	0.0636255	278	233	0.0491147	506.45	0.106756	15	233	0.0643777	0.0654151	0.547686	-0.00103742	0.0539568
mapping1.amnioserosa	imm	92	8	2845	4971	10829	10829	5000	6	0.75	0.3	0.0375	0.7125	9.49e-24	732	0.146576	703.95	0.140959	0.00561	0.130226	0.0675963	278	255	0.0510613	535.7	0.107269	15	255	0.0588235	0.0709155	0.85577	-0.012092	0.0539568
mapping1.amnioserosa	imm	92	8	2845	4971	10829	10829	5250	6	0.75	0.55	0.06875	0.68125	1e-15	766	0.146072	739.15	0.140952	0.00511429	0.130403	0.070736	278	269	0.0512967	568	0.108314	16	269	0.0594796	0.0695368	0.771425	-0.0100572	0.057554
mapping1.amnioserosa	imm	92	8	2845	4971	10829	10829	5500	6	0.75	0.2	0.025	0.725	1.19e-45	800	0.145613	760.55	0.138433	0.00717273	0.0424016	0.0738757	278	282	0.0513287	580.25	0.105615	16	282	0.0567376	0.0745945	0.940801	-0.0178569	0.057554
mapping1.amnioserosa	imm	92	8	2845	4971	10829	10829	5750	6	0.75	0.35	0.04375	0.70625	1.8e-12	836	0.145543	797.4	0.138823	0.00671304	0.0404918	0.0772001	278	296	0.051532	602.5	0.104892	16	296	0.0540541	0.0708592	0.936419	-0.0168051	0.057554
mapping1.amnioserosa	imm	92	8	2845	4971	10829	10829	6000	6	0.75	0.65	0.08125	0.66875	2.31e-11	866	0.144478	826	0.137804	0.00666667	0.014763	0.0799704	278	307	0.0512179	634.45	0.105848	17	307	0.0553746	0.0679809	0.91919	-0.0126063	0.0611511
mapping1.amnioserosa	imm	92	8	2845	4971	10829	10829	6250	6	0.75	0.5	0.0625	0.6875	1.47e-11	882	0.141256	860.1	0.137748	0.003504	0.208371	0.081448	278	313	0.0501281	662.75	0.106142	18	313	0.057508	0.0710256	0.939035	-0.0135176	0.0647482
mapping1.amnioserosa	imm	92	8	2845	4971	10829	10829	6500	6	0.75	0.2	0.025	0.725	1.19e-45	912	0.140437	894	0.137666	0.00276923	0.211774	0.0842183	278	325	0.0500462	684.5	0.105405	18	325	0.0553846	0.0666672	0.872739	-0.0112826	0.0647482
mapping1.amnioserosa	imm	92	8	2845	4971	10829	10829	6750	6	0.75	0.6	0.075	0.675	2.37e-11	933	0.138345	915.25	0.135713	0.00262963	0.256767	0.0861575	278	332	0.0492289	710.95	0.10542	18	332	0.0542169	0.0699238	0.903141	-0.0157069	0.0647482
mapping1.amnioserosa	imm	92	8	2845	4971	10829	10829	7000	6	0.75	0.6	0.075	0.675	4.66e-09	968	0.138404	945.15	0.135137	0.00326429	0.216527	0.0893896	278	349	0.0498999	724.65	0.10361	21	349	0.0601719	0.0668357	0.879682	-0.00666374	0.0755396
mapping1.blastoderm	imm	329	85	2845	4899	10829	10818	100	36	0.423529	0.05	0.000588235	0.422941	0	59	0.921875	21	0.328125	0.38	1.58e-18	0.00545387	486	57	0.890625	14	0.21875	45	57	0.789474	0.0740593	0	0.715414	0.0925926
mapping1.blastoderm	imm	329	85	2845	4899	10829	10818	200	42	0.494118	0.25	0.00294118	0.491176	0	86	0.544304	39.75	0.251582	0.23125	1.13e-19	0.00794971	486	76	0.481013	26.6	0.168354	56	76	0.736842	0.0707543	0	0.666088	0.115226
mapping1.blastoderm	imm	329	85	2845	4899	10829	10818	300	48	0.564706	0.4	0.00470588	0.56	0	115	0.456349	54.2	0.215079	0.202667	1.57e-27	0.0106304	486	95	0.376984	38.35	0.152183	68	95	0.715789	0.0496402	0	0.666149	0.139918
mapping1.blastoderm	imm	329	85	2845	4899	10829	10818	400	49	0.576471	1.1	0.0129412	0.563529	4.36e-253	134	0.381766	75.65	0.215527	0.145875	1.74e-12	0.0123868	486	110	0.31339	51.9	0.147863	73	110	0.663636	0.0712991	0	0.592337	0.150206
mapping1.blastoderm	imm	329	85	2845	4899	10829	10818	500	50	0.588235	0.75	0.00882353	0.579412	0	156	0.346667	88.55	0.196778	0.1349	7.28e-17	0.0144204	486	128	0.284444	64.3	0.142889	76	128	0.59375	0.0751169	0	0.518633	0.156379
mapping1.blastoderm	imm	329	85	2845	4899	10829	10818	600	50	0.588235	1.05	0.0123529	0.575882	0	181	0.329091	110.45	0.200818	0.117583	6.37e-19	0.0167314	486	147	0.267273	74.9	0.136182	83	147	0.564626	0.0632061	0	0.50142	0.170782
mapping1.blastoderm	imm	329	85	2845	4899	10829	10818	700	53	0.623529	1.05	0.0123529	0.611176	6.51e-262	205	0.316847	122.3	0.189026	0.118143	9.07e-19	0.0189499	486	164	0.253478	83.05	0.128362	87	164	0.530488	0.0552947	0	0.475193	0.179012
mapping1.blastoderm	imm	329	85	2845	4899	10829	10818	800	54	0.635294	0.95	0.0111765	0.624118	6.48e-222	227	0.30429	141.35	0.189477	0.107063	1.2e-23	0.0209835	486	178	0.238606	97.5	0.130697	88	178	0.494382	0.0537108	0	0.440671	0.18107
mapping1.blastoderm	imm	329	85	2845	4899	10829	10818	900	54	0.635294	1.35	0.0158824	0.619412	0	245	0.289598	154.65	0.182801	0.100389	1.05e-12	0.0226474	486	188	0.222222	112.25	0.132683	92	188	0.489362	0.0666124	0	0.422749	0.1893
mapping1.blastoderm	imm	329	85	2845	4899	10829	10818	1000	54	0.635294	1.75	0.0205882	0.614706	4.53e-301	274	0.289641	173.35	0.183245	0.10065	3.55e-14	0.0253282	486	204	0.215645	123.65	0.130708	96	204	0.470588	0.0667478	0	0.40384	0.197531
mapping1.blastoderm	imm	329	85	2845	4899	10829	10818	1250	57	0.670588	1.65	0.0194118	0.651176	0	325	0.272422	203.95	0.170956	0.09684	1.21e-59	0.0300425	486	236	0.197821	146.75	0.123009	105	236	0.444915	0.0623039	0	0.382611	0.216049
mapping1.blastoderm	imm	329	85	2845	4899	10829	10818	1500	58	0.682353	1.55	0.0182353	0.664118	0	376	0.260749	243.9	0.16914	0.0880667	4e-28	0.0347569	486	271	0.187933	176.4	0.12233	116	271	0.428044	0.0634044	0	0.36464	0.238683
mapping1.blastoderm	imm	329	85	2845	4899	10829	10818	1750	59	0.694118	1.7	0.02	0.674118	0	426	0.251922	278.6	0.164755	0.0842286	5.58e-25	0.0393788	486	304	0.179775	201.6	0.119219	126	304	0.414474	0.0670056	0	0.347468	0.259259
mapping1.blastoderm	imm	329	85	2845	4899	10829	10818	2000	60	0.705882	1.8	0.0211765	0.684706	0	479	0.246907	317.9	0.163866	0.08055	3.01e-28	0.0442781	486	342	0.176289	223.9	0.115412	129	342	0.377193	0.0675806	0	0.309612	0.265432
mapping1.blastoderm	imm	329	85	2845	4899	10829	10818	2250	60	0.705882	2.6	0.0305882	0.675294	3.78e-293	520	0.237443	346.75	0.158333	0.077	1.47e-38	0.048068	486	360	0.164384	250.5	0.114384	132	360	0.366667	0.0689801	0	0.297687	0.271605
mapping1.blastoderm	imm	329	85	2845	4899	10829	10818	2500	60	0.705882	2.45	0.0288235	0.677059	7.78e-282	563	0.230738	386.95	0.158586	0.07042	6.67e-18	0.0520429	486	391	0.160246	284.65	0.11666	136	391	0.347826	0.0594748	0	0.288351	0.279835
mapping1.blastoderm	imm	329	85	2845	4899	10829	10818	2750	61	0.717647	3.05	0.0358824	0.681765	1.45e-209	623	0.231685	423.2	0.157382	0.0726545	9.18e-30	0.0575892	486	434	0.161398	307.75	0.114448	140	434	0.322581	0.0634442	0	0.259136	0.288066
mapping1.blastoderm	imm	329	85	2845	4899	10829	10818	3000	61	0.717647	4.3	0.0505882	0.667059	2e-156	678	0.230691	447.5	0.152263	0.0768333	3.86e-39	0.0626733	486	470	0.159918	329.05	0.11196	146	470	0.310638	0.0627529	0	0.247885	0.300412
mapping1.blastoderm	imm	329	85	2845	4899	10829	10818	3250	61	0.717647	3.85	0.0452941	0.672353	4.24e-142	723	0.226717	477.6	0.149765	0.0755077	1.16e-29	0.0668331	486	490	0.153653	348.25	0.109204	147	490	0.3	0.0561934	0	0.243807	0.302469
mapping1.blastoderm	imm	329	85	2845	4899	10829	10818	3500	61	0.717647	4.35	0.0511765	0.666471	3.9e-120	766	0.222739	511.25	0.148662	0.0727857	6.32e-55	0.0708079	486	520	0.151207	390.5	0.11355	149	520	0.286538	0.061408	0	0.225131	0.306584
mapping1.blastoderm	imm	329	85	2845	4899	10829	10818	3750	61	0.717647	4	0.0470588	0.670588	7.38e-109	809	0.219301	531.95	0.144199	0.07388	1.47e-66	0.0747828	486	543	0.147194	403.4	0.109352	154	543	0.28361	0.0643666	0	0.219243	0.316872
mapping1.blastoderm	imm	329	85	2845	4899	10829	10818	4000	61	0.717647	4.45	0.0523529	0.665294	1.1e-169	847	0.215029	569.75	0.144643	0.0693125	2.14e-64	0.0782954	486	564	0.143184	428.3	0.108733	156	564	0.276596	0.0657765	0	0.210819	0.320988
mapping1.blastoderm	imm	329	85	2845	4899	10829	10818	4250	62	0.729412	4.3	0.0505882	0.678824	1.17e-238	894	0.213467	590.3	0.14095	0.0714588	3.44e-32	0.08264	486	590	0.140879	453.45	0.108274	159	590	0.269492	0.064912	0	0.20458	0.32716
mapping1.blastoderm	imm	329	85	2845	4899	10829	10818	4500	64	0.752941	4.75	0.0558824	0.697059	2.86e-210	938	0.211452	628.35	0.141648	0.0688111	3.2e-60	0.0867073	486	615	0.138638	468.1	0.105523	160	615	0.260163	0.0642137	0	0.195949	0.329218
mapping1.blastoderm	imm	329	85	2845	4899	10829	10818	4750	65	0.764706	4.05	0.0476471	0.717059	0	965	0.205977	655.3	0.139872	0.0652	3.05e-57	0.0892032	486	626	0.133618	500.05	0.106734	161	626	0.257188	0.0614326	0	0.195756	0.331276
mapping1.blastoderm	imm	329	85	2845	4899	10829	10818	5000	65	0.764706	5	0.0588235	0.705882	5.25e-164	1015	0.205674	674.7	0.136717	0.06806	8.24e-65	0.0938251	486	660	0.133739	528.3	0.107052	164	660	0.248485	0.0633235	0	0.185161	0.337449
mapping1.blastoderm	imm	329	85	2845	4899	10829	10818	5250	65	0.764706	5.3	0.0623529	0.702353	6.54e-127	1065	0.2054	716.75	0.138235	0.0663333	5.13e-85	0.098447	486	697	0.134426	540.7	0.104282	165	697	0.236729	0.0645371	0	0.172192	0.339506
mapping1.blastoderm	imm	329	85	2845	4899	10829	10818	5500	65	0.764706	6.25	0.0735294	0.691176	8.98e-177	1098	0.202024	743.95	0.136881	0.0643727	3.17e-48	0.101498	486	719	0.132291	573.5	0.10552	166	719	0.230876	0.0586475	0	0.172229	0.341564
mapping1.blastoderm	imm	329	85	2845	4899	10829	10818	5697	65	0.764706	5.3	0.0623529	0.702353	2.37e-107	1122	0.199219	760.6	0.13505	0.0634369	5.85e-46	0.103716	486	735	0.130504	588.65	0.104519	170	735	0.231293	0.066222	0	0.165071	0.349794
mapping1.blastoderm	imm	329	85	2845	4899	10829	10818	5697	65	0.764706	7	0.0823529	0.682353	6.6e-111	1122	0.199219	752.8	0.133665	0.064806	2.7e-41	0.103716	486	735	0.130504	588.85	0.104554	170	735	0.231293	0.066959	0	0.164333	0.349794
mapping1.blastoderm	imm	329	85	2845	4899	10829	10818	5697	65	0.764706	5.75	0.0676471	0.697059	8.35e-194	1122	0.199219	750.45	0.133248	0.0652185	1.46e-101	0.103716	486	735	0.130504	587.3	0.104279	170	735	0.231293	0.0627681	0	0.168524	0.349794
mapping1.blastoderm	imm	329	85	2845	4899	10829	10818	5697	65	0.764706	6.15	0.0723529	0.692353	1.57e-147	1122	0.199219	762.85	0.135449	0.063042	3.69e-36	0.103716	486	735	0.130504	584.7	0.103817	170	735	0.231293	0.0648882	0	0.166404	0.349794
mapping1.blastoderm	imm	329	85	2845	4899	10829	10818	5697	65	0.764706	6.1	0.0717647	0.692941	9.79e-97	1122	0.199219	750.45	0.133248	0.0652185	3.95e-68	0.103716	486	735	0.130504	585.1	0.103888	170	735	0.231293	0.0628127	0	0.16848	0.349794
mapping1.blastoderm	imm	329	85	2845	4899	10829	10818	5697	65	0.764706	6.4	0.0752941	0.689412	1.14e-101	1122	0.199219	755.5	0.134144	0.0643321	1.21e-77	0.103716	486	735	0.130504	578.15	0.102654	170	735	0.231293	0.06331	0	0.167982	0.349794
mapping1.cns	imm	633	66	2845	4918	10829	10825	100	12	0.181818	0.15	0.00227273	0.179545	7.81e-230	29	0.329545	18.7	0.2125	0.103	0.00147909	0.00267898	2367	12	0.136364	14.5	0.164773	7	12	0.583333	0.527845	0.333364	0.055488	0.00295733
mapping1.cns	imm	633	66	2845	4918	10829	10825	200	15	0.227273	0.15	0.00227273	0.225	0	54	0.291892	38.55	0.208378	0.07725	0.0017661	0.00498845	2367	29	0.156757	28.25	0.152703	19	29	0.655172	0.585586	0.261966	0.0695867	0.00802704
mapping1.cns	imm	633	66	2845	4918	10829	10825	300	16	0.242424	0.1	0.00151515	0.240909	0	87	0.306338	57.7	0.203169	0.0976667	3.61e-06	0.00803695	2367	43	0.151408	35.3	0.124296	27	43	0.627907	0.596486	0.325015	0.031421	0.0114068
mapping1.cns	imm	633	66	2845	4918	10829	10825	400	23	0.348485	0.25	0.00378788	0.344697	0	118	0.312997	70.05	0.185809	0.119875	7.79e-12	0.0109007	2367	59	0.156499	51.5	0.136605	38	59	0.644068	0.580437	0.200487	0.0636312	0.0160541
mapping1.cns	imm	633	66	2845	4918	10829	10825	500	25	0.378788	0.55	0.00833333	0.370455	2.97e-278	144	0.303158	93.55	0.196947	0.1009	4.4e-10	0.0133025	2367	77	0.162105	65.4	0.137684	50	77	0.649351	0.586295	0.217795	0.0630561	0.0211238
mapping1.cns	imm	633	66	2845	4918	10829	10825	600	27	0.409091	0.7	0.0106061	0.398485	1.4e-203	165	0.287958	108.3	0.189005	0.0945	2.54e-09	0.0152425	2367	88	0.153578	75.05	0.130977	55	88	0.625	0.583382	0.29388	0.041618	0.0232362
mapping1.cns	imm	633	66	2845	4918	10829	10825	700	27	0.409091	0.7	0.0106061	0.398485	1.84e-282	189	0.280832	121.95	0.181204	0.0957857	1.81e-10	0.0174596	2367	100	0.148588	89.95	0.133655	65	100	0.65	0.589243	0.127598	0.0607573	0.0274609
mapping1.cns	imm	633	66	2845	4918	10829	10825	800	29	0.439394	0.75	0.0113636	0.42803	1.13e-211	209	0.271077	134.3	0.174189	0.093375	1.54e-07	0.0193072	2367	113	0.146563	93.45	0.121206	75	113	0.663717	0.585365	0.0926645	0.0783514	0.0316857
mapping1.cns	imm	633	66	2845	4918	10829	10825	900	30	0.454545	1.05	0.0159091	0.438636	3.24e-153	230	0.264368	154.35	0.177414	0.0840556	1.22e-12	0.0212471	2367	125	0.143678	110.7	0.127241	82	125	0.656	0.557255	0.0167961	0.0987448	0.034643
mapping1.cns	imm	633	66	2845	4918	10829	10825	1000	33	0.5	0.85	0.0128788	0.487121	1.57e-232	257	0.26577	166.7	0.172389	0.0903	2e-14	0.0237413	2367	138	0.142709	124.4	0.128645	90	138	0.652174	0.579405	0.115068	0.0727686	0.0380228
mapping1.cns	imm	633	66	2845	4918	10829	10825	1250	33	0.5	1.4	0.0212121	0.478788	1.12e-200	317	0.260477	207.8	0.170748	0.08736	4.8e-13	0.0292841	2367	171	0.140509	146.35	0.120255	111	171	0.649123	0.580233	0.0734681	0.0688895	0.0468948
mapping1.cns	imm	633	66	2845	4918	10829	10825	1500	34	0.515152	1.55	0.0234848	0.491667	2.74e-293	373	0.254434	241.85	0.164973	0.0874333	3.74e-14	0.0344573	2367	203	0.138472	172.7	0.117804	130	203	0.640394	0.575107	0.0526137	0.0652867	0.0549218
mapping1.cns	imm	633	66	2845	4918	10829	10825	1750	34	0.515152	1.85	0.0280303	0.487121	1.04e-191	437	0.254662	277.7	0.16183	0.0910286	6.41e-31	0.0403695	2367	238	0.138695	198.35	0.115589	149	238	0.62605	0.56618	0.0703631	0.0598709	0.0629489
mapping1.cns	imm	633	66	2845	4918	10829	10825	2000	38	0.575758	2.2	0.0333333	0.542424	9.38e-92	489	0.249235	307.2	0.156575	0.0909	2.74e-34	0.0451732	2367	269	0.137105	231.05	0.117762	164	269	0.609665	0.568518	0.0804915	0.0411471	0.069286
mapping1.cns	imm	633	66	2845	4918	10829	10825	2250	39	0.590909	1.5	0.0227273	0.568182	0	546	0.246947	334.9	0.15147	0.0938222	1.89e-39	0.0504388	2367	300	0.135685	263.1	0.118996	187	300	0.623333	0.570049	0.0416692	0.0532845	0.079003
mapping1.cns	imm	633	66	2845	4918	10829	10825	2500	39	0.590909	2.45	0.0371212	0.553788	3.97e-207	598	0.242991	370.05	0.150366	0.09118	1.11e-35	0.0552425	2367	330	0.134092	281	0.114181	204	330	0.618182	0.564143	0.00348468	0.054039	0.086185
mapping1.cns	imm	633	66	2845	4918	10829	10825	2750	40	0.606061	2.75	0.0416667	0.564394	6.49e-209	659	0.243173	406.05	0.149834	0.0919818	8.93e-146	0.0608776	2367	360	0.132841	303.2	0.111882	227	360	0.630556	0.578875	0.0687764	0.0516809	0.095902
mapping1.cns	imm	633	66	2845	4918	10829	10825	3000	41	0.621212	3.2	0.0484848	0.572727	3.26e-85	718	0.24265	441.65	0.149257	0.0921167	5.49e-74	0.0663279	2367	391	0.132139	327.7	0.110747	244	391	0.624041	0.569101	0.0105586	0.0549397	0.103084
mapping1.cns	imm	633	66	2845	4918	10829	10825	3250	41	0.621212	3	0.0454545	0.575758	1.71e-57	776	0.24182	484.45	0.150966	0.0897077	5.25e-50	0.0716859	2367	423	0.131817	349.05	0.108772	265	423	0.626478	0.567522	0.0192445	0.0589556	0.111956
mapping1.cns	imm	633	66	2845	4918	10829	10825	3500	42	0.636364	2.05	0.0310606	0.605303	8.79e-143	819	0.236842	510.1	0.147513	0.0882571	1.8e-38	0.0756582	2367	453	0.131001	378.3	0.109398	284	453	0.626932	0.577367	0.0226112	0.0495641	0.119983
mapping1.cns	imm	633	66	2845	4918	10829	10825	3750	42	0.636364	3.15	0.0477273	0.588636	8.73e-61	874	0.235707	536.1	0.144579	0.0901067	4.28e-102	0.080739	2367	489	0.131877	406.2	0.109547	307	489	0.627812	0.571442	0.00836205	0.0563701	0.1297
mapping1.cns	imm	633	66	2845	4918	10829	10825	4000	42	0.636364	2.5	0.0378788	0.598485	5.08e-86	923	0.233199	569.9	0.143987	0.088275	7.2e-63	0.0852656	2367	513	0.129611	427.85	0.108098	322	513	0.62768	0.562576	0.0270614	0.0651038	0.136037
mapping1.cns	imm	633	66	2845	4918	10829	10825	4250	42	0.636364	4.55	0.0689394	0.567424	1.59e-91	975	0.231702	592.15	0.14072	0.0900824	1.2e-36	0.0900693	2367	544	0.129278	449.5	0.10682	338	544	0.621324	0.582046	0.0829445	0.039278	0.142797
mapping1.cns	imm	633	66	2845	4918	10829	10825	4500	44	0.666667	2.9	0.0439394	0.622727	1.12e-161	1033	0.231822	621.1	0.139385	0.0915333	2.09e-34	0.0954273	2367	576	0.129264	473.15	0.106183	352	576	0.611111	0.561723	0.0439263	0.0493879	0.148711
mapping1.cns	imm	633	66	2845	4918	10829	10825	4750	44	0.666667	4.5	0.0681818	0.598485	1.02e-74	1076	0.228644	654.65	0.13911	0.0887053	6.78e-58	0.0993995	2367	603	0.128134	502.05	0.106683	369	603	0.61194	0.56812	0.0141435	0.04382	0.155894
mapping1.cns	imm	633	66	2845	4918	10829	10825	5000	45	0.681818	4.15	0.0628788	0.618939	8.75e-77	1130	0.228052	682.5	0.13774	0.0895	6.98e-68	0.104388	2367	627	0.126539	522.4	0.105429	385	627	0.614035	0.570041	0.0204323	0.0439938	0.162653
mapping1.cns	imm	633	66	2845	4918	10829	10825	5250	45	0.681818	4.3	0.0651515	0.616667	1.22e-87	1175	0.225744	703.25	0.13511	0.0898571	2.13e-72	0.108545	2367	655	0.125841	546.65	0.105024	404	655	0.616794	0.565331	0.0121657	0.0514626	0.17068
mapping1.cns	imm	633	66	2845	4918	10829	10825	5500	45	0.681818	4.95	0.075	0.606818	2.66e-101	1231	0.225665	733.85	0.134528	0.0903909	6.27e-93	0.113718	2367	687	0.12594	570.05	0.1045	426	687	0.620087	0.563902	0.000244985	0.056185	0.179975
mapping1.cns	imm	633	66	2845	4918	10829	10825	5750	45	0.681818	4.75	0.0719697	0.609848	1.22e-54	1290	0.226117	754.35	0.132226	0.0931565	1.29e-67	0.119169	2367	723	0.126731	581.9	0.101998	451	723	0.62379	0.564097	7.88e-05	0.0596926	0.190537
mapping1.cns	imm	633	66	2845	4918	10829	10825	5849	45	0.681818	5.6	0.0848485	0.59697	1.56e-95	1307	0.22519	779.05	0.134226	0.0902633	8.81e-78	0.120739	2367	733	0.126292	598	0.103032	456	733	0.622101	0.568219	0.00151808	0.053882	0.192649
mapping1.cns	imm	633	66	2845	4918	10829	10825	5849	45	0.681818	4.8	0.0727273	0.609091	8.59e-144	1307	0.22519	780.75	0.134519	0.0899726	1.26e-107	0.120739	2367	733	0.126292	595.05	0.102524	456	733	0.622101	0.559739	0.00251607	0.0623623	0.192649
mapping1.cns	imm	633	66	2845	4918	10829	10825	5849	45	0.681818	4.8	0.0727273	0.609091	3.23e-60	1307	0.22519	769.5	0.132581	0.0918961	8.79e-98	0.120739	2367	733	0.126292	608.35	0.104816	456	733	0.622101	0.562696	0.00398017	0.0594052	0.192649
mapping1.cns	imm	633	66	2845	4918	10829	10825	5849	45	0.681818	4.5	0.0681818	0.613636	3.21e-121	1307	0.22519	772.7	0.133132	0.0913489	4.31e-78	0.120739	2367	733	0.126292	611.45	0.10535	456	733	0.622101	0.564189	0.00105365	0.0579124	0.192649
mapping1.cns	imm	633	66	2845	4918	10829	10825	5849	45	0.681818	4.65	0.0704545	0.611364	5.53e-61	1307	0.22519	767.65	0.132262	0.0922123	3.4e-67	0.120739	2367	733	0.126292	595.6	0.102619	456	733	0.622101	0.570534	0.00667638	0.0515674	0.192649
mapping1.dorsal_ectoderm	imm	330	14	2845	4965	10829	10827	100	11	0.785714	0	0	0.785714	0	38	0.426966	16.85	0.189326	0.2115	7.85e-07	0.00350974	354	21	0.235955	12.85	0.144382	9	21	0.428571	0.134661	0.000792122	0.29391	0.0254237
mapping1.dorsal_ectoderm	imm	330	14	2845	4965	10829	10827	200	12	0.857143	0.05	0.00357143	0.853571	0	61	0.324468	31.15	0.165691	0.14925	3.18e-12	0.00563406	354	30	0.159574	24.5	0.130319	9	30	0.3	0.0814113	1.17e-05	0.218589	0.0254237
mapping1.dorsal_ectoderm	imm	330	14	2845	4965	10829	10827	300	13	0.928571	0.05	0.00357143	0.925	0	91	0.317073	47.75	0.166376	0.144167	3.5e-12	0.00840491	354	47	0.163763	34.1	0.118815	11	47	0.234043	0.0868587	0.00311522	0.147184	0.0310734
mapping1.dorsal_ectoderm	imm	330	14	2845	4965	10829	10827	400	13	0.928571	0.05	0.00357143	0.925	0	118	0.30491	61.15	0.15801	0.142125	2.3e-13	0.0108987	354	59	0.152455	44.9	0.116021	13	59	0.220339	0.0915516	0.00234832	0.128787	0.0367232
mapping1.dorsal_ectoderm	imm	330	14	2845	4965	10829	10827	500	13	0.928571	0.05	0.00357143	0.925	0	141	0.289528	80.75	0.165811	0.1205	1.38e-19	0.013023	354	67	0.137577	58.4	0.119918	13	67	0.19403	0.084789	0.0361912	0.109241	0.0367232
mapping1.dorsal_ectoderm	imm	330	14	2845	4965	10829	10827	600	13	0.928571	0.15	0.0107143	0.917857	7.83e-270	167	0.284497	96.8	0.164906	0.117	4.23e-27	0.0154244	354	78	0.132879	69.5	0.118399	16	78	0.205128	0.0921936	0.000200468	0.112935	0.0451977
mapping1.dorsal_ectoderm	imm	330	14	2845	4965	10829	10827	700	13	0.928571	0.15	0.0107143	0.917857	7.83e-270	185	0.269287	110.2	0.160408	0.106857	1.78e-17	0.0170869	354	88	0.128093	81	0.117904	17	88	0.193182	0.0937609	8.52e-05	0.0994209	0.0480226
mapping1.dorsal_ectoderm	imm	330	14	2845	4965	10829	10827	800	13	0.928571	0.15	0.0107143	0.917857	7.83e-270	207	0.263024	126.1	0.160229	0.101125	1.06e-22	0.0191189	354	97	0.123253	88.6	0.112579	19	97	0.195876	0.0930374	0.00125648	0.102839	0.0536723
mapping1.dorsal_ectoderm	imm	330	14	2845	4965	10829	10827	900	13	0.928571	0.2	0.0142857	0.914286	7.34e-214	238	0.26832	140.55	0.158455	0.108278	6.8e-31	0.0219821	354	113	0.127396	97.65	0.11009	20	113	0.176991	0.0951014	0.000484887	0.0818897	0.0564972
mapping1.dorsal_ectoderm	imm	330	14	2845	4965	10829	10827	1000	13	0.928571	0.1	0.00714286	0.921429	0	258	0.261398	155.65	0.1577	0.10235	2.17e-23	0.0238293	354	122	0.123607	113.15	0.11464	21	122	0.172131	0.0904203	0.000445059	0.0817108	0.059322
mapping1.dorsal_ectoderm	imm	330	14	2845	4965	10829	10827	1250	13	0.928571	0.25	0.0178571	0.910714	1.95e-181	323	0.261116	189.3	0.153032	0.10696	1.66e-30	0.0298328	354	153	0.123686	138.55	0.112005	26	153	0.169935	0.0877903	9.63e-05	0.0821443	0.0734463
mapping1.dorsal_ectoderm	imm	330	14	2845	4965	10829	10827	1500	13	0.928571	0.3	0.0214286	0.907143	8.36e-110	385	0.258911	227.25	0.152824	0.105167	3.19e-30	0.0355593	354	180	0.121049	167.7	0.112777	29	180	0.161111	0.105965	0.0145402	0.0551462	0.0819209
mapping1.dorsal_ectoderm	imm	330	14	2845	4965	10829	10827	1750	13	0.928571	0.15	0.0107143	0.917857	7.83e-270	439	0.252735	258.7	0.148935	0.103029	4.4e-72	0.0405468	354	204	0.117444	190.2	0.109499	35	204	0.171569	0.0906332	1.43e-06	0.0809354	0.0988701
mapping1.dorsal_ectoderm	imm	330	14	2845	4965	10829	10827	2000	13	0.928571	0.5	0.0357143	0.892857	6.01e-61	484	0.243583	298.85	0.150403	0.092575	4.4e-32	0.0447031	354	225	0.113236	214.5	0.107952	37	225	0.164444	0.0938883	0.000899226	0.0705561	0.10452
mapping1.dorsal_ectoderm	imm	330	14	2845	4965	10829	10827	2250	13	0.928571	0.15	0.0107143	0.917857	7.83e-270	532	0.237819	327.25	0.14629	0.091	3.07e-32	0.0491364	354	246	0.109969	249.6	0.111578	39	246	0.158537	0.0891442	4.68e-07	0.0693923	0.110169
mapping1.dorsal_ectoderm	imm	330	14	2845	4965	10829	10827	2500	13	0.928571	0.35	0.025	0.903571	1.21e-147	582	0.234017	363.1	0.145999	0.08756	2.47e-46	0.0537545	354	271	0.108967	270.9	0.108926	41	271	0.151292	0.0945158	2.41e-05	0.0567757	0.115819
mapping1.dorsal_ectoderm	imm	330	14	2845	4965	10829	10827	2750	13	0.928571	0.4	0.0285714	0.9	5.33e-63	632	0.23091	394.1	0.14399	0.0865091	2.95e-60	0.0583726	354	289	0.10559	294.35	0.107545	42	289	0.145329	0.0898713	0.00273569	0.0554574	0.118644
mapping1.dorsal_ectoderm	imm	330	14	2845	4965	10829	10827	3000	13	0.928571	0.35	0.025	0.903571	2.95e-103	686	0.229662	426.15	0.142668	0.0866167	1.51e-37	0.0633601	354	316	0.105792	312.35	0.10457	43	316	0.136076	0.0916168	0.0282474	0.0444592	0.121469
mapping1.dorsal_ectoderm	imm	330	14	2845	4965	10829	10827	3250	13	0.928571	0.55	0.0392857	0.889286	7.72e-74	733	0.226444	459.4	0.141922	0.0841846	4.47e-27	0.0677011	354	336	0.1038	352.85	0.109005	45	336	0.133929	0.0919054	0.000880637	0.0420231	0.127119
mapping1.dorsal_ectoderm	imm	330	14	2845	4965	10829	10827	3500	13	0.928571	0.4	0.0285714	0.9	5.5e-139	791	0.226843	495.5	0.142099	0.0844286	1.34e-54	0.0730581	354	369	0.105822	361.6	0.103699	49	369	0.132791	0.0903729	0.000604861	0.0424184	0.138418
mapping1.dorsal_ectoderm	imm	330	14	2845	4965	10829	10827	3750	13	0.928571	0.5	0.0357143	0.892857	1.56e-94	845	0.226117	520.65	0.139323	0.0864933	8.28e-82	0.0780456	354	397	0.106235	399.25	0.106837	51	397	0.128463	0.0929986	0.0171896	0.0354648	0.144068
mapping1.dorsal_ectoderm	imm	330	14	2845	4965	10829	10827	4000	13	0.928571	0.75	0.0535714	0.875	2.59e-47	882	0.221219	541.25	0.135754	0.0851875	7.27e-65	0.081463	354	412	0.103336	410.55	0.102972	51	412	0.123786	0.0918751	0.00708011	0.0319113	0.144068
mapping1.dorsal_ectoderm	imm	330	14	2845	4965	10829	10827	4250	13	0.928571	0.75	0.0535714	0.875	3.08e-28	944	0.222799	580.15	0.136925	0.0856118	4.49e-73	0.0871894	354	437	0.103139	454.65	0.107305	55	437	0.125858	0.0932255	0.0217705	0.0326326	0.155367
mapping1.dorsal_ectoderm	imm	330	14	2845	4965	10829	10827	4500	13	0.928571	1.1	0.0785714	0.85	4.84e-35	989	0.220415	611.75	0.136338	0.0838333	2.95e-110	0.0913457	354	455	0.101404	467.7	0.104234	56	455	0.123077	0.0943292	0.00738782	0.0287478	0.158192
mapping1.dorsal_ectoderm	imm	330	14	2845	4965	10829	10827	4750	13	0.928571	0.7	0.05	0.878571	3.08e-46	1033	0.218071	636	0.134262	0.0835789	8.74e-175	0.0954096	354	479	0.101119	506.05	0.106829	58	479	0.121086	0.0941793	0.0207467	0.0269062	0.163842
mapping1.dorsal_ectoderm	imm	330	14	2845	4965	10829	10827	5000	13	0.928571	0.5	0.0357143	0.892857	2.97e-45	1076	0.215761	660.75	0.132494	0.08305	8.43e-61	0.0993812	354	497	0.0996591	520.05	0.104281	62	497	0.124748	0.0874023	0.000640414	0.0373462	0.175141
mapping1.dorsal_ectoderm	imm	330	14	2845	4965	10829	10827	5250	13	0.928571	1.15	0.0821429	0.846429	1.94e-33	1114	0.212717	705.8	0.134772	0.0777524	2.09e-37	0.102891	354	523	0.0998663	546.6	0.104373	66	523	0.126195	0.0880794	7.24e-05	0.0381156	0.186441
mapping1.dorsal_ectoderm	imm	330	14	2845	4965	10829	10827	5500	13	0.928571	0.65	0.0464286	0.882143	5.43e-76	1167	0.212685	725.7	0.132258	0.0802364	1.81e-82	0.107786	354	547	0.0996902	561.8	0.102387	68	547	0.124314	0.0866453	8.89e-05	0.0376692	0.19209
mapping1.dorsal_ectoderm	imm	330	14	2845	4965	10829	10827	5750	13	0.928571	1.25	0.0892857	0.839286	5.92e-19	1197	0.208646	751.7	0.131027	0.0774435	1.82e-46	0.110557	354	561	0.0977863	589.85	0.102815	70	561	0.124777	0.0981154	0.0221455	0.0266618	0.19774
mapping1.dorsal_ectoderm	imm	330	14	2845	4965	10829	10827	6000	13	0.928571	0.65	0.0464286	0.882143	5.41e-62	1241	0.207282	774.95	0.129439	0.077675	1.95e-94	0.114621	354	588	0.0982128	617	0.103057	74	588	0.12585	0.0879696	0.000834646	0.0378807	0.20904
mapping1.dorsal_ectoderm	imm	330	14	2845	4965	10829	10827	6250	13	0.928571	0.8	0.0571429	0.871429	4.05e-69	1296	0.207792	799.7	0.128219	0.079408	3.26e-131	0.119701	354	613	0.0982844	643.05	0.103102	80	613	0.130506	0.0918597	0.000607843	0.0386461	0.225989
mapping1.dorsal_ectoderm	imm	330	14	2845	4965	10829	10827	6500	13	0.928571	0.8	0.0571429	0.871429	1.16e-42	1349	0.207954	834.55	0.12865	0.0791462	1.54e-119	0.124596	354	636	0.0980422	666.75	0.102782	80	636	0.125786	0.0886937	0.00563669	0.0370924	0.225989
mapping1.dorsal_ectoderm	imm	330	14	2845	4965	10829	10827	6750	13	0.928571	0.8	0.0571429	0.871429	1.16e-42	1389	0.206175	852.5	0.12654	0.0794815	9.54e-180	0.12829	354	661	0.0981149	675.35	0.100245	83	661	0.125567	0.0917965	0.000142278	0.0337708	0.234463
mapping1.dorsal_ectoderm	imm	330	14	2845	4965	10829	10827	7000	13	0.928571	1.45	0.103571	0.825	3.92e-26	1435	0.205381	877.15	0.12554	0.0796929	3.04e-115	0.132539	354	678	0.0970374	696.85	0.0997352	86	678	0.126844	0.0874578	1.51e-06	0.0393859	0.242938
mapping1.ectoderm	imm	545	53	2845	4926	10829	10826	100	14	0.264151	0.05	0.000943396	0.263208	0	38	0.44186	16.95	0.197093	0.2105	9.49e-07	0.00351007	1201	20	0.232558	12.9	0.15	14	20	0.7	0.26717	0.000310658	0.43283	0.011657
mapping1.ectoderm	imm	545	53	2845	4926	10829	10826	200	19	0.358491	0.25	0.00471698	0.353774	0	75	0.414365	34.9	0.192818	0.2005	3.68e-16	0.00692777	1201	39	0.21547	23.45	0.129558	22	39	0.564103	0.350993	0.0666946	0.213109	0.0183181
mapping1.ectoderm	imm	545	53	2845	4926	10829	10826	300	23	0.433962	0.2	0.00377358	0.430189	0	104	0.375451	52.45	0.18935	0.171833	5.49e-14	0.0096065	1201	57	0.205776	37.3	0.134657	27	57	0.473684	0.289578	0.0208331	0.184106	0.0224813
mapping1.ectoderm	imm	545	53	2845	4926	10829	10826	400	24	0.45283	0.1	0.00188679	0.450943	0	145	0.385638	65.95	0.175399	0.197625	5.57e-20	0.0133937	1201	78	0.207447	46.6	0.123936	35	78	0.448718	0.302405	0.0198279	0.146313	0.0291424
mapping1.ectoderm	imm	545	53	2845	4926	10829	10826	500	25	0.471698	0.2	0.00377358	0.467925	0	170	0.357895	83.6	0.176	0.1728	5.85e-30	0.0157029	1201	88	0.185263	59.5	0.125263	37	88	0.420455	0.279211	0.00522619	0.141244	0.0308077
mapping1.ectoderm	imm	545	53	2845	4926	10829	10826	600	25	0.471698	0.5	0.00943396	0.462264	0	191	0.332174	99.45	0.172957	0.152583	2.45e-25	0.0176427	1201	95	0.165217	68.5	0.11913	39	95	0.410526	0.284394	0.00892353	0.126132	0.0324729
mapping1.ectoderm	imm	545	53	2845	4926	10829	10826	700	29	0.54717	0.25	0.00471698	0.542453	0	222	0.330849	118.6	0.176751	0.147714	2.52e-26	0.0205062	1201	111	0.165425	89.05	0.132712	47	111	0.423423	0.29603	0.000832382	0.127393	0.0391341
mapping1.ectoderm	imm	545	53	2845	4926	10829	10826	800	30	0.566038	0.6	0.0113208	0.554717	6.81e-215	253	0.328571	132.6	0.172208	0.1505	1.47e-31	0.0233697	1201	127	0.164935	97.8	0.127013	53	127	0.417323	0.308816	0.00252735	0.108507	0.0441299
mapping1.ectoderm	imm	545	53	2845	4926	10829	10826	900	31	0.584906	0.9	0.0169811	0.567925	0	291	0.334868	144.9	0.166743	0.162333	2.25e-31	0.0268797	1201	144	0.165708	102.9	0.118412	60	144	0.416667	0.294454	0.00670551	0.122212	0.0499584
mapping1.ectoderm	imm	545	53	2845	4926	10829	10826	1000	31	0.584906	0.7	0.0132075	0.571698	0	319	0.329205	156.9	0.16192	0.1621	2.14e-41	0.0294661	1201	158	0.163055	123.15	0.12709	65	158	0.411392	0.314041	0.0346226	0.0973515	0.0541216
mapping1.ectoderm	imm	545	53	2845	4926	10829	10826	1250	32	0.603774	0.5	0.00943396	0.59434	0	393	0.32266	195.7	0.160673	0.15784	5.12e-48	0.0363015	1201	189	0.155172	144.5	0.118637	71	189	0.375661	0.299775	0.0194974	0.0758861	0.0591174
mapping1.ectoderm	imm	545	53	2845	4926	10829	10826	1500	33	0.622642	0.75	0.0141509	0.608491	0	461	0.314247	240.35	0.163838	0.1471	1.25e-51	0.0425827	1201	226	0.154056	169.9	0.115815	88	226	0.389381	0.278684	0.00106156	0.110697	0.0732723
mapping1.ectoderm	imm	545	53	2845	4926	10829	10826	1750	35	0.660377	1.05	0.0198113	0.640566	3.09e-283	520	0.303207	273.55	0.159504	0.140829	4.86e-60	0.0480325	1201	253	0.147522	194.85	0.113615	97	253	0.383399	0.293779	0.0115542	0.0896203	0.080766
mapping1.ectoderm	imm	545	53	2845	4926	10829	10826	2000	35	0.660377	1	0.0188679	0.641509	1.23e-267	588	0.299237	302.65	0.15402	0.142675	2.61e-65	0.0543137	1201	286	0.145547	224.35	0.114173	109	286	0.381119	0.294861	0.00575072	0.0862576	0.0907577
mapping1.ectoderm	imm	545	53	2845	4926	10829	10826	2250	38	0.716981	1.45	0.0273585	0.689623	6.91e-120	647	0.292495	333.6	0.150814	0.139289	5.51e-77	0.0597635	1201	315	0.142405	252.45	0.114127	116	315	0.368254	0.298701	0.0157118	0.0695528	0.0965862
mapping1.ectoderm	imm	545	53	2845	4926	10829	10826	2500	38	0.716981	2.25	0.0424528	0.674528	2.16e-207	696	0.282697	372.25	0.151198	0.1295	7.24e-74	0.0642897	1201	331	0.134444	276.35	0.112246	122	331	0.36858	0.299006	0.00164902	0.0695744	0.101582
mapping1.ectoderm	imm	545	53	2845	4926	10829	10826	2750	38	0.716981	2.05	0.0386792	0.678302	7.6e-147	747	0.275442	403.3	0.148709	0.124982	3.27e-50	0.0690006	1201	359	0.132375	297.55	0.109716	129	359	0.359331	0.292163	0.0273307	0.0671688	0.10741
mapping1.ectoderm	imm	545	53	2845	4926	10829	10826	3000	38	0.716981	1.95	0.0367925	0.680189	3.45e-140	801	0.270425	446.25	0.150658	0.11825	6.57e-101	0.0739885	1201	382	0.128967	324.95	0.109706	139	382	0.363874	0.286667	0.0025535	0.0772077	0.115737
mapping1.ectoderm	imm	545	53	2845	4926	10829	10826	3250	38	0.716981	1.4	0.0264151	0.690566	4.54e-171	864	0.268991	471.55	0.146809	0.120754	3.52e-174	0.0798079	1201	401	0.124844	360.15	0.112126	144	401	0.359102	0.292441	0.000242923	0.0666611	0.1199
mapping1.ectoderm	imm	545	53	2845	4926	10829	10826	3500	38	0.716981	1.85	0.0349057	0.682075	1.91e-191	913	0.26372	506.45	0.146288	0.116157	4.02e-86	0.084334	1201	423	0.122184	375.15	0.108362	149	423	0.352246	0.28859	0.00494242	0.0636562	0.124063
mapping1.ectoderm	imm	545	53	2845	4926	10829	10826	3750	38	0.716981	2.6	0.0490566	0.667925	8.56e-97	973	0.262123	537.4	0.144774	0.11616	3.11e-109	0.0898762	1201	451	0.121498	396.85	0.10691	156	451	0.345898	0.292461	0.00967775	0.0534368	0.129892
mapping1.ectoderm	imm	545	53	2845	4926	10829	10826	4000	38	0.716981	2.7	0.0509434	0.666038	6.44e-94	1025	0.258708	562.6	0.141999	0.1156	5.61e-180	0.0946795	1201	477	0.120394	421.65	0.106424	168	477	0.352201	0.299852	0.00199638	0.052349	0.139883
mapping1.ectoderm	imm	545	53	2845	4926	10829	10826	4250	38	0.716981	2.05	0.0386792	0.678302	4.04e-121	1074	0.254986	596.3	0.141572	0.1124	2.28e-121	0.0992056	1201	503	0.119421	443.9	0.105389	175	503	0.347913	0.289839	0.00084864	0.058074	0.145712
mapping1.ectoderm	imm	545	53	2845	4926	10829	10826	4500	38	0.716981	1.75	0.0330189	0.683962	7.97e-185	1123	0.251681	630.95	0.141405	0.109344	3.52e-102	0.103732	1201	527	0.118108	480.7	0.107732	178	527	0.337761	0.293189	0.0260117	0.0445716	0.14821
mapping1.ectoderm	imm	545	53	2845	4926	10829	10826	4750	38	0.716981	2.6	0.0490566	0.667925	8.4e-80	1178	0.25	655.6	0.139134	0.109979	5.29e-138	0.108812	1201	553	0.11736	497.95	0.105677	190	553	0.34358	0.291765	0.00630312	0.0518153	0.158201
mapping1.ectoderm	imm	545	53	2845	4926	10829	10826	5000	38	0.716981	3.5	0.0660377	0.650943	1.66e-57	1222	0.246272	684.65	0.137979	0.10747	1.05e-106	0.112876	1201	571	0.115075	516.2	0.104031	195	571	0.341506	0.294298	0.0257231	0.047208	0.162365
mapping1.ectoderm	imm	545	53	2845	4926	10829	10826	5250	39	0.735849	3.1	0.0584906	0.677358	2.5e-64	1279	0.245442	705.55	0.135396	0.109229	1.9e-96	0.118142	1201	607	0.116484	545.7	0.104721	207	607	0.341021	0.292008	0.0213858	0.0490132	0.172356
mapping1.ectoderm	imm	545	53	2845	4926	10829	10826	5500	39	0.735849	3.85	0.0726415	0.663208	1.22e-74	1322	0.24208	737.45	0.135039	0.106282	2.97e-121	0.122113	1201	627	0.114814	584.55	0.107041	217	627	0.346093	0.292605	0.00171202	0.053488	0.180683
mapping1.ectoderm	imm	545	53	2845	4926	10829	10826	5750	39	0.735849	3.4	0.0641509	0.671698	1.11e-80	1374	0.240588	768.45	0.134556	0.105313	7.85e-141	0.126917	1201	655	0.114691	590.65	0.103423	230	655	0.351145	0.2917	0.0281156	0.0594451	0.191507
mapping1.ectoderm	imm	545	53	2845	4926	10829	10826	6000	39	0.735849	3.7	0.0698113	0.666038	8.97e-46	1422	0.238551	795.75	0.133493	0.104375	1.49e-104	0.13135	1201	681	0.114243	612.8	0.102802	242	681	0.35536	0.290449	0.00287608	0.0649103	0.201499
mapping1.ectoderm	imm	545	53	2845	4926	10829	10826	6250	39	0.735849	3.1	0.0584906	0.677358	3.19e-83	1458	0.234745	822.45	0.132418	0.101688	1.15e-117	0.134676	1201	696	0.112059	640.6	0.10314	247	696	0.354885	0.287786	2.31e-08	0.067099	0.205662
mapping1.ectoderm	imm	545	53	2845	4926	10829	10826	6500	39	0.735849	3.8	0.0716981	0.664151	2.66e-102	1507	0.233246	849.25	0.131443	0.101192	1.37e-135	0.139202	1201	722	0.111747	667.85	0.103366	254	722	0.351801	0.291125	3.8e-06	0.0606756	0.21149
mapping1.ectoderm	imm	545	53	2845	4926	10829	10826	6701	39	0.735849	4.25	0.0801887	0.65566	1.83e-55	1540	0.231162	877.45	0.13171	0.0988733	9.04e-216	0.14225	1201	731	0.109727	685.1	0.102837	257	731	0.351573	0.295566	5.1e-05	0.0560071	0.213988
mapping1.ectoderm	imm	545	53	2845	4926	10829	10826	6701	39	0.735849	3.95	0.0745283	0.661321	1.21e-132	1540	0.231162	877.1	0.131657	0.0989255	0	0.14225	1201	731	0.109727	682.2	0.102402	257	731	0.351573	0.290548	0.000707149	0.0610256	0.213988
mapping1.endoderm	imm	296	30	2845	4950	10829	10827	100	12	0.4	0	0	0.4	0	62	0.704545	19.25	0.21875	0.4275	1.03e-19	0.00572642	1202	21	0.238636	11.45	0.130114	9	21	0.428571	0.247567	0.092811	0.181005	0.00748752
mapping1.endoderm	imm	296	30	2845	4950	10829	10827	200	14	0.466667	0	0	0.466667	0	111	0.596774	33.7	0.181183	0.3865	8.57e-25	0.0102521	1202	40	0.215054	23.1	0.124194	17	40	0.425	0.2955	0.153203	0.1295	0.0141431
mapping1.endoderm	imm	296	30	2845	4950	10829	10827	300	16	0.533333	0.05	0.00166667	0.531667	0	144	0.507042	50.7	0.178521	0.311	1.36e-35	0.0133001	1202	57	0.200704	35.1	0.123592	24	57	0.421053	0.322596	0.0643109	0.0984561	0.0199667
mapping1.endoderm	imm	296	30	2845	4950	10829	10827	400	17	0.566667	0.05	0.00166667	0.565	0	174	0.454308	65.8	0.171802	0.2705	8.36e-48	0.0160709	1202	67	0.174935	46.25	0.120757	29	67	0.432836	0.291773	0.0101066	0.141063	0.0241265
mapping1.endoderm	imm	296	30	2845	4950	10829	10827	500	17	0.566667	0.1	0.00333333	0.563333	0	204	0.42236	76.3	0.157971	0.2554	7.19e-72	0.0188418	1202	80	0.165631	56.3	0.116563	34	80	0.425	0.304014	0.0177328	0.120986	0.0282862
mapping1.endoderm	imm	296	30	2845	4950	10829	10827	600	18	0.6	0.3	0.01	0.59	4.27e-211	236	0.405498	95.3	0.163746	0.2345	1.53e-70	0.0217974	1202	89	0.152921	70.55	0.12122	35	89	0.393258	0.28206	0.0513232	0.111198	0.0291181
mapping1.endoderm	imm	296	30	2845	4950	10829	10827	700	18	0.6	0.25	0.00833333	0.591667	1.06e-228	271	0.397361	115.6	0.169501	0.222	7.73e-45	0.02503	1202	100	0.146628	80.55	0.118109	39	100	0.39	0.28308	0.0263088	0.10692	0.0324459
mapping1.endoderm	imm	296	30	2845	4950	10829	10827	800	18	0.6	0.3	0.01	0.59	4.27e-211	298	0.381074	125.05	0.15991	0.216188	7.43e-41	0.0275238	1202	110	0.140665	95	0.121483	44	110	0.4	0.276547	0.00851065	0.123453	0.0366057
mapping1.endoderm	imm	296	30	2845	4950	10829	10827	900	18	0.6	0.45	0.015	0.585	1.39e-100	329	0.373016	144.8	0.164172	0.204667	4.46e-67	0.030387	1202	120	0.136054	102.7	0.11644	48	120	0.4	0.294716	0.010902	0.105284	0.0399334
mapping1.endoderm	imm	296	30	2845	4950	10829	10827	1000	18	0.6	0.3	0.01	0.59	4.27e-211	355	0.361507	159.7	0.162627	0.1953	9.56e-87	0.0327884	1202	136	0.138493	109.4	0.111405	51	136	0.375	0.316317	0.0914294	0.0586831	0.0424293
mapping1.endoderm	imm	296	30	2845	4950	10829	10827	1250	19	0.633333	0.3	0.01	0.623333	0	434	0.352559	194.5	0.158002	0.1916	3.19e-49	0.040085	1202	160	0.129976	142.85	0.116044	57	160	0.35625	0.295702	0.0296163	0.0605483	0.047421
mapping1.endoderm	imm	296	30	2845	4950	10829	10827	1500	20	0.666667	0.55	0.0183333	0.648333	5.71e-177	491	0.331757	231.65	0.15652	0.1729	4.91e-51	0.0453496	1202	183	0.123649	165.8	0.112027	68	183	0.371585	0.295321	0.0550993	0.0762637	0.0565724
mapping1.endoderm	imm	296	30	2845	4950	10829	10827	1750	21	0.7	0.45	0.015	0.685	4.58e-137	546	0.315789	258.85	0.149711	0.164086	6.51e-102	0.0504295	1202	208	0.120301	198.05	0.114546	79	208	0.379808	0.308425	0.0459025	0.0713828	0.0657238
mapping1.endoderm	imm	296	30	2845	4950	10829	10827	2000	21	0.7	0.65	0.0216667	0.678333	1.06e-105	610	0.308236	294.25	0.148686	0.157875	6.99e-117	0.0563406	1202	230	0.11622	219.8	0.111066	82	230	0.356522	0.307897	0.0452106	0.0486247	0.0682196
mapping1.endoderm	imm	296	30	2845	4950	10829	10827	2250	21	0.7	0.7	0.0233333	0.676667	6.85e-142	653	0.292956	330.6	0.148318	0.143289	1.4e-124	0.0603122	1202	247	0.110812	255.95	0.114827	88	247	0.356275	0.294469	0.0108995	0.0618068	0.0732113
mapping1.endoderm	imm	296	30	2845	4950	10829	10827	2500	22	0.733333	0.8	0.0266667	0.706667	1.71e-124	707	0.285311	368.65	0.148769	0.13534	2.42e-111	0.0652997	1202	271	0.109362	270.8	0.109282	95	271	0.350554	0.299024	0.067979	0.0515291	0.0790349
mapping1.endoderm	imm	296	30	2845	4950	10829	10827	2750	22	0.733333	0.65	0.0216667	0.711667	9.12e-132	762	0.279326	395.5	0.144978	0.133273	4.4e-99	0.0703796	1202	294	0.107771	297.95	0.109219	103	294	0.35034	0.305261	0.0218702	0.0450793	0.0856905
mapping1.endoderm	imm	296	30	2845	4950	10829	10827	3000	22	0.733333	0.95	0.0316667	0.701667	2.49e-110	805	0.270316	431.8	0.144997	0.1244	2.5e-202	0.0743512	1202	309	0.103761	330.05	0.110829	112	309	0.36246	0.297675	0.00533962	0.0647841	0.093178
mapping1.endoderm	imm	296	30	2845	4950	10829	10827	3250	22	0.733333	0.75	0.025	0.708333	1.11e-193	856	0.26518	462.4	0.143247	0.121108	8.09e-92	0.0790616	1202	335	0.103779	352.15	0.109092	117	335	0.349254	0.299649	0.0192951	0.0496049	0.0973378
mapping1.endoderm	imm	296	30	2845	4950	10829	10827	3500	22	0.733333	0.7	0.0233333	0.71	2.45e-134	914	0.262795	489.75	0.140814	0.121214	3.23e-131	0.0844186	1202	363	0.10437	373.35	0.107346	127	363	0.349862	0.293797	0.040934	0.0560657	0.105657
mapping1.endoderm	imm	296	30	2845	4950	10829	10827	3750	22	0.733333	1.15	0.0383333	0.695	6.29e-70	970	0.260193	520.45	0.139606	0.11988	1.37e-101	0.0895908	1202	389	0.104345	396.7	0.106411	136	389	0.349614	0.282831	0.0018132	0.0667837	0.113145
mapping1.endoderm	imm	296	30	2845	4950	10829	10827	4000	23	0.766667	1.1	0.0366667	0.73	1.59e-204	1014	0.254966	553.5	0.139175	0.115125	1.89e-156	0.0936548	1202	410	0.103093	419.7	0.105532	146	410	0.356098	0.29257	0.0164903	0.0635272	0.121464
mapping1.endoderm	imm	296	30	2845	4950	10829	10827	4250	24	0.8	1	0.0333333	0.766667	1.82e-184	1063	0.251538	587.5	0.13902	0.111882	5.37e-129	0.0981805	1202	434	0.102698	444.75	0.105241	158	434	0.364055	0.290661	1.36e-05	0.0733938	0.131448
mapping1.endoderm	imm	296	30	2845	4950	10829	10827	4500	24	0.8	1.1	0.0366667	0.763333	9.46e-112	1114	0.248883	616.05	0.137634	0.110656	6.33e-89	0.102891	1202	455	0.101653	463.7	0.103597	165	455	0.362637	0.300337	0.00130207	0.0623003	0.137271
mapping1.endoderm	imm	296	30	2845	4950	10829	10827	4750	24	0.8	1.2	0.04	0.76	1.25e-103	1169	0.247355	648.45	0.137209	0.109589	3.63e-88	0.107971	1202	480	0.101566	499.3	0.10565	173	480	0.360417	0.293345	0.000714045	0.0670721	0.143927
mapping1.endoderm	imm	296	30	2845	4950	10829	10827	5000	24	0.8	1.2	0.04	0.76	3.35e-127	1209	0.242966	684.2	0.1375	0.10496	3.01e-143	0.111665	1202	502	0.100884	514.55	0.103406	181	502	0.360558	0.294149	0.00016457	0.0664084	0.150582
mapping1.endoderm	imm	296	30	2845	4950	10829	10827	5250	24	0.8	0.9	0.03	0.77	3.63e-189	1273	0.24359	698.7	0.133697	0.10939	1.08e-135	0.117576	1202	533	0.10199	550.75	0.105387	194	533	0.363977	0.297319	0.000432059	0.066659	0.161398
mapping1.endoderm	imm	296	30	2845	4950	10829	10827	5500	24	0.8	0.75	0.025	0.775	2.22e-231	1320	0.241052	735.2	0.134259	0.106327	2.22e-118	0.121917	1202	554	0.101169	569.35	0.103972	199	554	0.359206	0.284904	0.000165264	0.0743014	0.165557
mapping1.endoderm	imm	296	30	2845	4950	10829	10827	5750	24	0.8	1.35	0.045	0.755	1.83e-105	1354	0.236465	763.7	0.133374	0.102661	2.42e-158	0.125058	1202	568	0.0991966	593.2	0.103598	203	568	0.357394	0.290088	0.00413889	0.0673063	0.168885
mapping1.endoderm	imm	296	30	2845	4950	10829	10827	6000	24	0.8	1.1	0.0366667	0.763333	5.41e-75	1412	0.236278	788.15	0.131886	0.103975	9.09e-126	0.130415	1202	590	0.0987282	624.9	0.104568	212	590	0.359322	0.296616	0.000317837	0.0627061	0.176373
mapping1.endoderm	imm	296	30	2845	4950	10829	10827	6250	24	0.8	1.15	0.0383333	0.761667	1.12e-132	1479	0.237552	815.05	0.130911	0.106232	2.36e-145	0.136603	1202	617	0.0991005	655.65	0.105308	218	617	0.353323	0.294094	4.98e-07	0.0592282	0.181364
mapping1.endoderm	imm	296	30	2845	4950	10829	10827	6500	24	0.8	1.75	0.0583333	0.741667	2.36e-96	1541	0.237956	848.7	0.131053	0.106508	2.29e-125	0.142329	1202	648	0.100062	674.9	0.104216	226	648	0.348765	0.303681	0.00696156	0.0450841	0.18802
mapping1.endoderm	imm	296	30	2845	4950	10829	10827	6750	24	0.8	1.7	0.0566667	0.743333	4.44e-66	1587	0.23595	878.45	0.130605	0.10497	1.97e-207	0.146578	1202	669	0.0994648	689.5	0.102513	234	669	0.349776	0.29006	0.00013615	0.0597157	0.194676
mapping1.endoderm	imm	296	30	2845	4950	10829	10827	7000	24	0.8	1.1	0.0366667	0.763333	9.46e-112	1643	0.235522	895.2	0.128326	0.106829	3.14e-204	0.15175	1202	694	0.0994839	719.95	0.103204	240	694	0.345821	0.291448	0.00415895	0.0543732	0.199667
mapping1.eye	imm	201	8	2845	4972	10829	10828	100	6	0.75	0	0	0.75	0	34	0.361702	16	0.170213	0.18	9.88e-06	0.00314001	55	11	0.117021	11.45	0.121809	1	11	0.0909091	0.005	6.1e-05	0.0859091	0.0181818
mapping1.eye	imm	201	8	2845	4972	10829	10828	200	6	0.75	0	0	0.75	0	47	0.242268	33.45	0.172423	0.06775	0.00195339	0.0043406	55	19	0.0979381	22.95	0.118299	1	19	0.0526316	0.00455486	0.000307032	0.0480767	0.0181818
mapping1.eye	imm	201	8	2845	4972	10829	10828	300	6	0.75	0	0	0.75	0	59	0.20068	49.4	0.168027	0.032	0.0608207	0.00544884	55	24	0.0816327	32.9	0.111905	1	24	0.0416667	0.00227273	5.31e-05	0.0393939	0.0181818
mapping1.eye	imm	201	8	2845	4972	10829	10828	400	6	0.75	0.05	0.00625	0.74375	2.66e-156	68	0.172589	65.8	0.167005	0.0055	0.393734	0.00628001	55	28	0.071066	44.65	0.113325	1	28	0.0357143	0.000980392	1.22e-15	0.0347339	0.0181818
mapping1.eye	imm	201	8	2845	4972	10829	10828	500	6	0.75	0.05	0.00625	0.74375	2.66e-156	83	0.168016	84.65	0.171356	-0.0033	0.428085	0.00766531	55	31	0.062753	57.2	0.115789	1	31	0.0322581	0.00543803	0.0329174	0.02682	0.0181818
mapping1.eye	imm	201	8	2845	4972	10829	10828	600	6	0.75	0.05	0.00625	0.74375	2.66e-156	97	0.1633	95.6	0.160943	0.00233333	0.395167	0.00895826	55	38	0.0639731	71.2	0.119865	1	38	0.0263158	0.0025716	0.00237825	0.0237442	0.0181818
mapping1.eye	imm	201	8	2845	4972	10829	10828	700	6	0.75	0.15	0.01875	0.73125	1.06e-57	111	0.159942	113.3	0.163256	-0.00328571	0.398604	0.0102512	55	42	0.0605187	83.25	0.119957	1	42	0.0238095	0.00307777	0.000557526	0.0207318	0.0181818
mapping1.eye	imm	201	8	2845	4972	10829	10828	800	6	0.75	0.1	0.0125	0.7375	3.38e-82	130	0.163728	126.8	0.159698	0.004	0.385323	0.0120059	55	48	0.0604534	93.2	0.11738	1	48	0.0208333	0.00337181	0.00994721	0.0174615	0.0181818
mapping1.eye	imm	201	8	2845	4972	10829	10828	900	6	0.75	0.05	0.00625	0.74375	2.66e-156	142	0.158837	143.6	0.160626	-0.00177778	0.430681	0.0131141	55	54	0.0604027	100.65	0.112584	1	54	0.0185185	0.00433677	0.0103354	0.0141817	0.0181818
mapping1.eye	imm	201	8	2845	4972	10829	10828	1000	6	0.75	0.15	0.01875	0.73125	1.06e-57	157	0.157948	155.9	0.156841	0.0011	0.464671	0.0144994	55	61	0.0613682	122.15	0.122887	1	61	0.0163934	0.00165113	0.000150028	0.0147423	0.0181818
mapping1.eye	imm	201	8	2845	4972	10829	10828	1250	6	0.75	0.1	0.0125	0.7375	3.38e-82	194	0.155949	198.65	0.159686	-0.00372	0.381607	0.0179165	55	81	0.0651125	143.95	0.115715	1	81	0.0123457	0.00255437	0.0250802	0.00979131	0.0181818
mapping1.eye	imm	201	8	2845	4972	10829	10828	1500	6	0.75	0.05	0.00625	0.74375	2.66e-156	212	0.141901	239.35	0.160207	-0.0182333	0.0243021	0.0195789	55	95	0.0635877	175.3	0.117336	1	95	0.0105263	0.00403942	0.0784962	0.0064869	0.0181818
mapping1.eye	imm	201	8	2845	4972	10829	10828	1750	7	0.875	0.15	0.01875	0.85625	2.57e-78	243	0.139415	266.75	0.153041	-0.0135714	0.0605479	0.0224418	55	109	0.0625359	196.15	0.112536	2	109	0.0183486	0.00425999	0.00582367	0.0140886	0.0363636
mapping1.eye	imm	201	8	2845	4972	10829	10828	2000	7	0.875	0.2	0.025	0.85	5.78e-62	283	0.141997	303.3	0.152183	-0.01015	0.0854096	0.0261359	55	129	0.0647265	229.2	0.115003	2	129	0.0155039	0.00244632	0.000261941	0.0130576	0.0363636
mapping1.eye	imm	201	8	2845	4972	10829	10828	2250	7	0.875	0.2	0.025	0.85	5.78e-62	329	0.146679	342.3	0.152608	-0.00591111	0.202195	0.0303842	55	145	0.0646456	253.35	0.112951	2	145	0.0137931	0.0041799	0.00805987	0.0096132	0.0363636
mapping1.eye	imm	201	8	2845	4972	10829	10828	2500	7	0.875	0.4	0.05	0.825	1.33e-28	374	0.15002	374.55	0.150241	-0.00022	0.487114	0.0345401	55	165	0.0661853	284	0.113919	2	165	0.0121212	0.00413882	0.00127434	0.00798239	0.0363636
mapping1.eye	imm	201	8	2845	4972	10829	10828	2750	7	0.875	0.35	0.04375	0.83125	4.88e-30	410	0.149471	400.9	0.146154	0.00330909	0.287599	0.0378648	55	179	0.065257	305.35	0.11132	2	179	0.0111732	0.00270589	0.00139414	0.00846729	0.0363636
mapping1.eye	imm	201	8	2845	4972	10829	10828	3000	7	0.875	0.25	0.03125	0.84375	1.95e-52	449	0.150017	443.7	0.148246	0.00176667	0.381172	0.0414666	55	194	0.0648179	328.45	0.109739	2	194	0.0103093	0.00405026	0.0672527	0.00625901	0.0363636
mapping1.eye	imm	201	8	2845	4972	10829	10828	3250	7	0.875	0.1	0.0125	0.8625	1.32e-111	481	0.148319	475.45	0.146608	0.00170769	0.399035	0.0444219	55	207	0.0638298	350.45	0.108064	2	207	0.00966184	0.00209376	0.0167305	0.00756808	0.0363636
mapping1.eye	imm	201	8	2845	4972	10829	10828	3500	7	0.875	0.4	0.05	0.825	1.54e-22	516	0.147724	492.9	0.141111	0.0066	0.143559	0.0476542	55	217	0.0621242	384.5	0.110077	2	217	0.00921659	0.00204083	0.00489183	0.00717576	0.0363636
mapping1.eye	imm	201	8	2845	4972	10829	10828	3750	7	0.875	0.4	0.05	0.825	1.33e-28	559	0.149345	534.9	0.142907	0.00642667	0.0674636	0.0516254	55	239	0.0638525	395.4	0.105637	2	239	0.0083682	0.00307493	0.0538889	0.00529327	0.0363636
mapping1.eye	imm	201	8	2845	4972	10829	10828	4000	7	0.875	0.5	0.0625	0.8125	1.28e-13	584	0.146256	560.05	0.140258	0.0059875	0.148746	0.0539342	55	250	0.0626096	429.9	0.107663	2	250	0.008	0.00350121	0.0485849	0.00449879	0.0363636
mapping1.eye	imm	201	8	2845	4972	10829	10828	4250	7	0.875	0.4	0.05	0.825	1.54e-22	619	0.145887	601	0.141645	0.00423529	0.167187	0.0571666	55	266	0.0626915	457.25	0.107766	2	266	0.0075188	0.00316336	0.0590555	0.00435544	0.0363636
mapping1.eye	imm	201	8	2845	4972	10829	10828	4500	7	0.875	0.45	0.05625	0.81875	6.91e-22	658	0.14645	638.1	0.142021	0.00442222	0.179597	0.0607684	55	280	0.0623192	489.8	0.109014	2	280	0.00714286	0.00183648	0.0306267	0.00530637	0.0363636
mapping1.eye	imm	201	8	2845	4972	10829	10828	4750	7	0.875	0.5	0.0625	0.8125	4.63e-27	681	0.14358	664.35	0.14007	0.00350526	0.133934	0.0628925	55	288	0.0607211	505.4	0.106557	2	288	0.00694444	0.00328152	0.103949	0.00366292	0.0363636
mapping1.eye	imm	201	8	2845	4972	10829	10828	5000	7	0.875	0.35	0.04375	0.83125	4.88e-30	726	0.145404	683.2	0.136832	0.00856	0.067261	0.0670484	55	311	0.0622872	527.9	0.105728	2	311	0.00643087	0.00313781	0.102888	0.00329306	0.0363636
mapping1.eye	imm	201	8	2845	4972	10829	10828	5250	7	0.875	0.3	0.0375	0.8375	2.23e-46	764	0.145718	727.45	0.138747	0.00696191	0.0885534	0.0705578	55	329	0.0627503	546.2	0.104177	2	329	0.00607903	0.00292527	0.132135	0.00315376	0.0363636
mapping1.eye	imm	201	8	2845	4972	10829	10828	5500	7	0.875	0.25	0.03125	0.84375	2.2e-21	801	0.145822	762.35	0.138786	0.00702727	0.0307902	0.0739749	55	349	0.0635354	569.15	0.103614	2	349	0.00573066	0.00313617	0.212267	0.00259449	0.0363636
mapping1.eye	imm	201	8	2845	4972	10829	10828	5750	7	0.875	0.55	0.06875	0.80625	9.79e-18	835	0.145394	791.5	0.13782	0.00756522	0.05869	0.0771149	55	365	0.0635556	607.65	0.105807	2	365	0.00547945	0.00308296	0.141789	0.0023965	0.0363636
mapping1.eye	imm	201	8	2845	4972	10829	10828	6000	7	0.875	0.65	0.08125	0.79375	2.79e-15	866	0.144502	820.45	0.136901	0.00759167	0.0349262	0.0799778	55	384	0.0640748	626.2	0.104489	3	384	0.0078125	0.00148798	0.000609785	0.00632452	0.0545455
mapping1.eye	imm	201	8	2845	4972	10829	10828	6250	7	0.875	0.75	0.09375	0.78125	1.33e-18	901	0.144322	847.4	0.135736	0.008576	0.0471478	0.0832102	55	400	0.0640718	646.85	0.103612	3	400	0.0075	0.00396274	0.143512	0.00353726	0.0545455
mapping1.eye	imm	201	8	2845	4972	10829	10828	6500	7	0.875	0.6	0.075	0.8	5.2e-27	948	0.146003	878.25	0.135261	0.0107308	0.0331241	0.0875508	55	421	0.0648391	673.9	0.103789	3	421	0.00712589	0.00374323	0.0195446	0.00338266	0.0545455
mapping1.eye	imm	201	8	2845	4972	10829	10828	6750	7	0.875	0.5	0.0625	0.8125	4.29e-37	978	0.145039	907.5	0.134584	0.0104444	0.0270411	0.0903214	55	432	0.0640664	706.8	0.10482	3	432	0.00694444	0.00324328	0.106901	0.00370116	0.0545455
mapping1.eye	imm	201	8	2845	4972	10829	10828	7000	7	0.875	0.5	0.0625	0.8125	4.63e-27	1017	0.145431	942.25	0.134742	0.0106786	0.00106911	0.0939232	55	449	0.0642071	724	0.103532	3	449	0.00668151	0.00252152	0.00557689	0.00416	0.0545455
mapping1.female_gonad	imm	144	13	2845	4966	10829	10824	100	5	0.384615	0	0	0.384615	0	16	0.168421	17	0.178947	-0.01	0.399329	0.0014782	68	5	0.0526316	11.2	0.117895	2	5	0.4	0	0	0.4	0.0294118
mapping1.female_gonad	imm	144	13	2845	4966	10829	10824	200	5	0.384615	0.05	0.00384615	0.380769	6.95e-109	30	0.153846	33.15	0.17	-0.01575	0.310654	0.00277162	68	8	0.0410256	25	0.128205	3	8	0.375	0	0	0.375	0.0441176
mapping1.female_gonad	imm	144	13	2845	4966	10829	10824	300	5	0.384615	0	0	0.384615	0	42	0.142373	50	0.169492	-0.0266667	0.123065	0.00388027	68	12	0.040678	35.4	0.12	3	12	0.25	0.0015625	0	0.248438	0.0441176
mapping1.female_gonad	imm	144	13	2845	4966	10829	10824	400	5	0.384615	0	0	0.384615	0	50	0.126582	64.15	0.162405	-0.035375	0.0697648	0.00461936	68	15	0.0379747	46.3	0.117215	3	15	0.2	0	0	0.2	0.0441176
mapping1.female_gonad	imm	144	13	2845	4966	10829	10824	500	5	0.384615	0	0	0.384615	0	60	0.121212	82.5	0.166667	-0.045	0.00422641	0.00554324	68	15	0.030303	59	0.119192	3	15	0.2	0.000980392	0	0.19902	0.0441176
mapping1.female_gonad	imm	144	13	2845	4966	10829	10824	600	5	0.384615	0	0	0.384615	0	79	0.132773	97.25	0.163445	-0.0304167	0.0426684	0.0072986	68	21	0.0352941	73	0.122689	3	21	0.142857	0	0	0.142857	0.0441176
mapping1.female_gonad	imm	144	13	2845	4966	10829	10824	700	5	0.384615	0	0	0.384615	0	87	0.12518	110.75	0.159353	-0.0339286	0.0107533	0.00803769	68	22	0.0316547	83.35	0.119928	3	22	0.136364	0	0	0.136364	0.0441176
mapping1.female_gonad	imm	144	13	2845	4966	10829	10824	800	5	0.384615	0	0	0.384615	0	102	0.128302	127.4	0.160252	-0.03175	0.0102169	0.0094235	68	27	0.0339623	91.3	0.114843	3	27	0.111111	0.00258184	0	0.108529	0.0441176
mapping1.female_gonad	imm	144	13	2845	4966	10829	10824	900	6	0.461538	0.05	0.00384615	0.457692	2.66e-156	118	0.131991	136.35	0.152517	-0.0203889	0.0424989	0.0109017	68	34	0.0380313	107.25	0.119966	3	34	0.0882353	0	0	0.0882353	0.0441176
mapping1.female_gonad	imm	144	13	2845	4966	10829	10824	1000	6	0.461538	0	0	0.461538	0	130	0.130785	155.9	0.156841	-0.0259	0.00203104	0.0120103	68	36	0.0362173	105.15	0.105785	3	36	0.0833333	0.00100566	0	0.0823277	0.0441176
mapping1.female_gonad	imm	144	13	2845	4966	10829	10824	1250	6	0.461538	0	0	0.461538	0	149	0.119775	196.75	0.158159	-0.0382	5.61e-06	0.0137657	68	42	0.0337621	138.1	0.111013	3	42	0.0714286	0.000384615	0	0.071044	0.0441176
mapping1.female_gonad	imm	144	13	2845	4966	10829	10824	1500	6	0.461538	0	0	0.461538	0	179	0.119813	227.95	0.152577	-0.0326333	0.000124099	0.0165373	68	50	0.0334672	167.85	0.112349	3	50	0.06	0.00111931	0	0.0588807	0.0441176
mapping1.female_gonad	imm	144	13	2845	4966	10829	10824	1750	6	0.461538	0.1	0.00769231	0.453846	3.38e-82	208	0.119266	266.2	0.152638	-0.0332571	0.000130438	0.0192166	68	59	0.0338303	197.15	0.113045	3	59	0.0508475	0.000592851	0	0.0502546	0.0441176
mapping1.female_gonad	imm	144	13	2845	4966	10829	10824	2000	8	0.615385	0	0	0.615385	0	243	0.121988	297.2	0.149197	-0.0271	0.000494511	0.0224501	68	82	0.0411647	218.05	0.109463	4	82	0.0487805	0.00112781	0	0.0476527	0.0588235
mapping1.female_gonad	imm	144	13	2845	4966	10829	10824	2250	8	0.615385	0.05	0.00384615	0.611538	3.67e-277	271	0.120874	329.75	0.147079	-0.0261111	0.000296204	0.025037	68	92	0.0410348	251.85	0.112333	4	92	0.0434783	0.00106392	0	0.0424143	0.0588235
mapping1.female_gonad	imm	144	13	2845	4966	10829	10824	2500	8	0.615385	0.1	0.00769231	0.607692	1.38e-145	296	0.11878	369.35	0.148214	-0.02934	1.33e-05	0.0273466	68	97	0.0389246	270.95	0.108728	4	97	0.0412371	0.000885887	0	0.0403512	0.0588235
mapping1.female_gonad	imm	144	13	2845	4966	10829	10824	2750	8	0.615385	0.05	0.00384615	0.611538	3.67e-277	332	0.12108	397.55	0.144985	-0.0238364	9.23e-05	0.0306726	68	113	0.0412108	294.1	0.107257	5	113	0.0442478	0.000640838	0	0.0436069	0.0735294
mapping1.female_gonad	imm	144	13	2845	4966	10829	10824	3000	8	0.615385	0.05	0.00384615	0.611538	3.67e-277	367	0.12266	427.2	0.142781	-0.0200667	0.00541581	0.0339061	68	124	0.0414438	327.1	0.109325	6	124	0.0483871	0.000913752	0	0.0474733	0.0882353
mapping1.female_gonad	imm	144	13	2845	4966	10829	10824	3250	8	0.615385	0	0	0.615385	0	406	0.125231	468.05	0.144371	-0.0190923	0.0138635	0.0375092	68	136	0.0419494	348.75	0.107572	6	136	0.0441176	0.00157419	0	0.0425435	0.0882353
mapping1.female_gonad	imm	144	13	2845	4966	10829	10824	3500	8	0.615385	0.05	0.00384615	0.611538	3.67e-277	437	0.125143	495.2	0.14181	-0.0166286	0.00132619	0.0403732	68	149	0.042669	372.4	0.106644	6	149	0.0402685	0.000481358	0	0.0397871	0.0882353
mapping1.female_gonad	imm	144	13	2845	4966	10829	10824	3750	8	0.615385	0.15	0.0115385	0.603846	3.68e-102	463	0.123731	512	0.136825	-0.0130667	0.0131429	0.0427753	68	161	0.0430251	400.6	0.107055	6	161	0.0372671	0.000768024	0	0.0364991	0.0882353
mapping1.female_gonad	imm	144	13	2845	4966	10829	10824	4000	8	0.615385	0.2	0.0153846	0.6	7.57e-81	495	0.123998	545.1	0.136548	-0.012525	0.00378378	0.0457317	68	177	0.0443387	419.3	0.105035	6	177	0.0338983	0.000151976	0	0.0337463	0.0882353
mapping1.female_gonad	imm	144	13	2845	4966	10829	10824	4250	8	0.615385	0.15	0.0115385	0.603846	3.68e-102	530	0.124941	587.1	0.138402	-0.0134353	0.00280314	0.0489653	68	191	0.0450259	445.35	0.104986	6	191	0.0314136	0.000661926	0	0.0307517	0.0882353
mapping1.female_gonad	imm	144	13	2845	4966	10829	10824	4500	8	0.615385	0.05	0.00384615	0.611538	3.67e-277	561	0.124889	610.3	0.135864	-0.0109556	0.00521119	0.0518293	68	202	0.0449688	466.9	0.10394	7	202	0.0346535	0.000742063	0	0.0339114	0.102941
mapping1.female_gonad	imm	144	13	2845	4966	10829	10824	4750	8	0.615385	0.3	0.0230769	0.592308	1.03e-41	586	0.123577	641.5	0.13528	-0.0116842	0.00468057	0.054139	68	209	0.0440742	487.85	0.102879	7	209	0.0334928	0.00049081	0	0.033002	0.102941
mapping1.female_gonad	imm	144	13	2845	4966	10829	10824	5000	8	0.615385	0	0	0.615385	0	616	0.123397	661.5	0.132512	-0.0091	0.0103037	0.0569106	68	214	0.0428686	528	0.105769	7	214	0.0327103	0.00124738	0	0.0314629	0.102941
mapping1.female_gonad	imm	144	13	2845	4966	10829	10824	5250	8	0.615385	0.2	0.0153846	0.6	7.57e-81	638	0.121709	693.1	0.132221	-0.0104952	0.0107822	0.0589431	68	224	0.0427318	532.25	0.101536	7	224	0.03125	0.00096216	0	0.0302878	0.102941
mapping1.female_gonad	imm	144	13	2845	4966	10829	10824	5500	8	0.615385	0.15	0.0115385	0.603846	3.29e-58	664	0.120903	725.5	0.132101	-0.0111818	0.0046254	0.0613452	68	238	0.0433358	570.4	0.10386	7	238	0.0294118	0.000731175	0	0.0286806	0.102941
mapping1.female_gonad	imm	144	13	2845	4966	10829	10824	5750	8	0.615385	0.3	0.0230769	0.592308	1.39e-60	688	0.119819	752.15	0.130991	-0.0111565	0.00213774	0.0635625	68	250	0.0435388	602.75	0.104972	7	250	0.028	0.000609542	0	0.0273905	0.102941
mapping1.female_gonad	imm	144	13	2845	4966	10829	10824	6000	8	0.615385	0.15	0.0115385	0.603846	3.68e-102	715	0.119326	774.05	0.129181	-0.00984167	0.012269	0.0660569	68	259	0.0432243	609.8	0.101769	7	259	0.027027	0.000892784	0	0.0261342	0.102941
mapping1.female_gonad	imm	144	13	2845	4966	10829	10824	6250	8	0.615385	0.25	0.0192308	0.596154	2.26e-45	737	0.118071	797.7	0.127796	-0.009712	0.000373638	0.0680894	68	268	0.042935	635.15	0.101754	7	268	0.0261194	0.000555078	0	0.0255643	0.102941
mapping1.female_gonad	imm	144	13	2845	4966	10829	10824	6500	8	0.615385	0.25	0.0192308	0.596154	1.89e-68	767	0.118145	830.7	0.127957	-0.0098	0.0041197	0.070861	68	278	0.0428219	661.25	0.101856	8	278	0.028777	0.000894144	0	0.0278828	0.117647
mapping1.female_gonad	imm	144	13	2845	4966	10829	10824	6750	8	0.615385	0.25	0.0192308	0.596154	1.89e-68	798	0.118363	849.3	0.125972	-0.0076	0.0662955	0.0737251	68	291	0.0431623	675.9	0.100252	8	291	0.0274914	0.00100846	0	0.0264829	0.117647
mapping1.female_gonad	imm	144	13	2845	4966	10829	10824	7000	8	0.615385	0.3	0.0230769	0.592308	1.39e-60	826	0.118135	882.6	0.12623	-0.00808571	0.00978533	0.0763119	68	300	0.0429062	688.95	0.098534	8	300	0.0266667	0.000653796	0	0.0260129	0.117647
mapping1.glia	imm	255	8	2845	4971	10829	10829	100	8	1	0	0	1	0	38	0.413043	17.45	0.189674	0.2055	3.29e-08	0.0035091	92	17	0.184783	13.6	0.147826	7	17	0.411765	0.0191749	0	0.39259	0.076087
mapping1.glia	imm	255	8	2845	4971	10829	10829	200	8	1	0.05	0.00625	0.99375	3.67e-277	62	0.322917	33.9	0.176563	0.1405	0.00011359	0.00572537	92	26	0.135417	25.75	0.134115	7	26	0.269231	0.00805627	0	0.261175	0.076087
mapping1.glia	imm	255	8	2845	4971	10829	10829	300	8	1	0	0	1	0	81	0.277397	49.9	0.17089	0.103667	2.01e-05	0.00747992	92	33	0.113014	36.1	0.12363	7	33	0.212121	0.0110867	0	0.201034	0.076087
mapping1.glia	imm	255	8	2845	4971	10829	10829	400	8	1	0.05	0.00625	0.99375	3.67e-277	97	0.247449	65.85	0.167985	0.077875	8.92e-05	0.00895743	92	38	0.0969388	49.15	0.125383	7	38	0.184211	0.0192532	1.8e-13	0.164957	0.076087
mapping1.glia	imm	255	8	2845	4971	10829	10829	500	8	1	0.05	0.00625	0.99375	3.67e-277	112	0.227642	79.7	0.161992	0.0646	1.3e-05	0.0103426	92	38	0.0772358	57.4	0.116667	7	38	0.184211	0.0130281	0	0.171182	0.076087
mapping1.glia	imm	255	8	2845	4971	10829	10829	600	8	1	0.05	0.00625	0.99375	3.67e-277	129	0.217905	101.2	0.170946	0.0463333	0.0068173	0.0119125	92	46	0.0777027	72.35	0.122213	7	46	0.152174	0.0118875	0	0.140286	0.076087
mapping1.glia	imm	255	8	2845	4971	10829	10829	700	8	1	0.05	0.00625	0.99375	3.67e-277	141	0.203757	114.65	0.165679	0.0376429	0.00210486	0.0130206	92	50	0.0722543	82.8	0.119653	7	50	0.14	0.0182416	1.36e-12	0.121758	0.076087
mapping1.glia	imm	255	8	2845	4971	10829	10829	800	8	1	0.2	0.025	0.975	1.42e-50	159	0.200758	131.7	0.166288	0.034125	0.00111383	0.0146828	92	56	0.0707071	91.7	0.115783	7	56	0.125	0.00904451	0	0.115955	0.076087
mapping1.glia	imm	255	8	2845	4971	10829	10829	900	8	1	0	0	1	0	173	0.193946	145.75	0.163397	0.0302778	0.0142898	0.0159756	92	61	0.0683857	108.1	0.121188	7	61	0.114754	0.0110992	0	0.103655	0.076087
mapping1.glia	imm	255	8	2845	4971	10829	10829	1000	8	1	0.05	0.00625	0.99375	3.67e-277	192	0.193548	162.3	0.163609	0.0297	0.000945162	0.0177302	92	63	0.0635081	124.05	0.12505	7	63	0.111111	0.0111269	0	0.0999842	0.076087
mapping1.glia	imm	255	8	2845	4971	10829	10829	1250	8	1	0.05	0.00625	0.99375	3.67e-277	229	0.18438	200.75	0.161634	0.0226	0.0292429	0.0211469	92	75	0.0603865	148.4	0.119485	7	75	0.0933333	0.0130394	0	0.0802939	0.076087
mapping1.glia	imm	255	8	2845	4971	10829	10829	1500	8	1	0.1	0.0125	0.9875	1.38e-145	274	0.183646	240.2	0.160992	0.0225333	0.0108348	0.0253024	92	94	0.0630027	167	0.11193	7	94	0.0744681	0.016317	4.78e-05	0.0581511	0.076087
mapping1.glia	imm	255	8	2845	4971	10829	10829	1750	8	1	0.05	0.00625	0.99375	3.67e-277	332	0.190586	272.7	0.156544	0.0338857	0.00215571	0.0306584	92	116	0.0665901	202.9	0.116475	7	116	0.0603448	0.0166163	1.26e-06	0.0437285	0.076087
mapping1.glia	imm	255	8	2845	4971	10829	10829	2000	8	1	0.15	0.01875	0.98125	3.29e-58	387	0.194277	298.3	0.149749	0.04435	8.71e-09	0.0357374	92	136	0.0682731	226.85	0.113881	7	136	0.0514706	0.0125234	2.21e-06	0.0389472	0.076087
mapping1.glia	imm	255	8	2845	4971	10829	10829	2250	8	1	0.3	0.0375	0.9625	1.03e-41	426	0.190009	339.1	0.151249	0.0386222	2.73e-05	0.0393388	92	148	0.0660125	248.45	0.110816	7	148	0.0472973	0.0167751	0.000911139	0.0305222	0.076087
mapping1.glia	imm	255	8	2845	4971	10829	10829	2500	8	1	0.2	0.025	0.975	7.57e-81	476	0.191011	376.4	0.151043	0.03984	1.52e-07	0.043956	92	160	0.0642055	281.55	0.112982	7	160	0.04375	0.012947	9.28e-05	0.030803	0.076087
mapping1.glia	imm	255	8	2845	4971	10829	10829	2750	8	1	0.15	0.01875	0.98125	3.68e-102	517	0.188549	413.35	0.150748	0.0376909	2.51e-13	0.0477422	92	177	0.0645514	305.15	0.111287	7	177	0.039548	0.0111165	2.58e-06	0.0284316	0.076087
mapping1.glia	imm	255	8	2845	4971	10829	10829	3000	8	1	0.2	0.025	0.975	7.57e-81	566	0.189171	444	0.148396	0.0406667	3.22e-08	0.0522671	92	195	0.0651738	332	0.110963	7	195	0.0358974	0.0141983	0.000114191	0.0216992	0.076087
mapping1.glia	imm	255	8	2845	4971	10829	10829	3250	8	1	0.1	0.0125	0.9875	1.38e-145	616	0.190006	480.7	0.148273	0.0416308	3.7e-15	0.0568843	92	213	0.0657002	364.35	0.112384	7	213	0.0328639	0.0143077	0.00326611	0.0185561	0.076087
mapping1.glia	imm	255	8	2845	4971	10829	10829	3500	8	1	0.45	0.05625	0.94375	8.27e-50	661	0.18929	521.1	0.149227	0.0399714	9.66e-15	0.0610398	92	226	0.0647194	381.95	0.109379	7	226	0.0309735	0.0145686	0.019566	0.0164049	0.076087
mapping1.glia	imm	255	8	2845	4971	10829	10829	3750	8	1	0.25	0.03125	0.96875	1.89e-68	718	0.191876	539.6	0.144201	0.0475733	9.25e-13	0.0663034	92	247	0.0660075	410.5	0.109701	8	247	0.0323887	0.0152539	9.06e-05	0.0171347	0.0869565
mapping1.glia	imm	255	8	2845	4971	10829	10829	4000	8	1	0.2	0.025	0.975	7.57e-81	758	0.18988	577.75	0.144727	0.0450625	5.09e-26	0.0699972	92	259	0.0648798	436.3	0.109294	8	259	0.030888	0.0132397	0.00100809	0.0176483	0.0869565
mapping1.glia	imm	255	8	2845	4971	10829	10829	4250	8	1	0.45	0.05625	0.94375	1.9e-28	797	0.187883	608.85	0.143529	0.0442706	1.54e-20	0.0735987	92	274	0.0645922	453.4	0.106884	8	274	0.0291971	0.015957	0.0409838	0.0132401	0.0869565
mapping1.glia	imm	255	8	2845	4971	10829	10829	4500	8	1	0.35	0.04375	0.95625	4.17e-39	842	0.187444	629.85	0.140216	0.0471444	1.45e-27	0.0777542	92	292	0.0650045	496.75	0.110585	8	292	0.0273973	0.0132865	0.00941285	0.0141107	0.0869565
mapping1.glia	imm	255	8	2845	4971	10829	10829	4750	8	1	0.1	0.0125	0.9875	1.38e-145	888	0.187263	669.65	0.141217	0.0459684	1.03e-20	0.082002	92	308	0.0649515	510.6	0.107676	9	308	0.0292208	0.0140082	0.00332651	0.0152125	0.0978261
mapping1.glia	imm	255	8	2845	4971	10829	10829	5000	8	1	0.15	0.01875	0.98125	3.68e-102	933	0.186899	695.25	0.139273	0.04755	7.92e-21	0.0861575	92	323	0.0647035	532.65	0.106701	10	323	0.0309598	0.0152977	0.00393072	0.0156621	0.108696
mapping1.glia	imm	255	8	2845	4971	10829	10829	5250	8	1	0.4	0.05	0.95	5.92e-52	963	0.183709	730.9	0.139432	0.0442095	1.76e-13	0.0889279	92	334	0.0637161	563.45	0.107488	10	334	0.0299401	0.013993	0.000369791	0.0159472	0.108696
mapping1.glia	imm	255	8	2845	4971	10829	10829	5500	8	1	0.35	0.04375	0.95625	4.17e-39	1003	0.182629	762.95	0.13892	0.0436455	2.4e-33	0.0926217	92	352	0.0640932	584.05	0.106346	10	352	0.0284091	0.0163316	0.0107073	0.0120774	0.108696
mapping1.glia	imm	255	8	2845	4971	10829	10829	5750	8	1	0.35	0.04375	0.95625	4.17e-39	1045	0.181992	785.4	0.136782	0.0451478	1.06e-17	0.0965001	92	368	0.0640892	607.45	0.105791	11	368	0.0298913	0.0150135	0.00188882	0.0148778	0.119565
mapping1.glia	imm	255	8	2845	4971	10829	10829	6000	8	1	0.3	0.0375	0.9625	1.39e-60	1081	0.180407	834.05	0.139194	0.0411583	4.22e-25	0.0998245	92	389	0.0649199	633.45	0.105716	11	389	0.0282776	0.0153152	2.62e-05	0.0129624	0.119565
mapping1.glia	imm	255	8	2845	4971	10829	10829	6250	8	1	0.7	0.0875	0.9125	1.33e-15	1125	0.180231	856.5	0.137216	0.04296	2.66e-27	0.103888	92	403	0.0645626	660.3	0.105783	11	403	0.0272953	0.0158489	0.0158391	0.0114463	0.119565
mapping1.glia	imm	255	8	2845	4971	10829	10829	6500	8	1	0.45	0.05625	0.94375	1.9e-28	1158	0.178373	877.95	0.135236	0.0430846	5.76e-49	0.106935	92	417	0.0642329	684.7	0.105468	11	417	0.0263789	0.0139816	0.00338392	0.0123973	0.119565
mapping1.glia	imm	255	8	2845	4971	10829	10829	6750	8	1	0.6	0.075	0.925	7.71e-28	1195	0.177247	906.7	0.134485	0.0427111	2.21e-37	0.110352	92	434	0.0643726	698.2	0.10356	11	434	0.0253456	0.0148527	8.54e-06	0.0104929	0.119565
mapping1.glia	imm	255	8	2845	4971	10829	10829	7000	8	1	0.45	0.05625	0.94375	1.9e-28	1238	0.177059	945.95	0.13529	0.0417214	1.86e-28	0.114323	92	447	0.0639302	736.3	0.105306	12	447	0.0268456	0.0138517	0.00821787	0.012994	0.130435
mapping1.imaginal_disc	imm	480	81	2845	4907	10829	10810	100	14	0.17284	0.1	0.00123457	0.171605	0	34	0.395349	19.9	0.231395	0.141	0.000384143	0.00314524	304	16	0.186047	14.5	0.168605	4	16	0.25	0.0381938	3.27e-05	0.211806	0.0131579
mapping1.imaginal_disc	imm	480	81	2845	4907	10829	10810	200	18	0.222222	0.2	0.00246914	0.219753	4.79e-254	53	0.291209	38.85	0.213462	0.07075	0.00183173	0.00490287	304	25	0.137363	27.5	0.151099	6	25	0.24	0.0376891	1.08e-07	0.202311	0.0197368
mapping1.imaginal_disc	imm	480	81	2845	4907	10829	10810	300	21	0.259259	0.55	0.00679012	0.252469	2.2e-195	73	0.261649	54.15	0.194086	0.0628333	0.00642164	0.00675301	304	36	0.129032	40.3	0.144444	8	36	0.222222	0.026458	2.85e-12	0.195764	0.0263158
mapping1.imaginal_disc	imm	480	81	2845	4907	10829	10810	400	26	0.320988	0.55	0.00679012	0.314198	2.83e-301	94	0.251337	74.8	0.2	0.048	0.0140672	0.00869565	304	46	0.122995	52.5	0.140374	10	46	0.217391	0.0308847	1.21e-09	0.186507	0.0328947
mapping1.imaginal_disc	imm	480	81	2845	4907	10829	10810	500	28	0.345679	0.45	0.00555556	0.340123	0	107	0.226695	90.6	0.191949	0.0328	0.026233	0.00989824	304	54	0.114407	63.95	0.135487	10	54	0.185185	0.0429241	1.17e-05	0.142261	0.0328947
mapping1.imaginal_disc	imm	480	81	2845	4907	10829	10810	600	31	0.382716	0.55	0.00679012	0.375926	0	129	0.226714	105.75	0.185852	0.03875	0.00637655	0.0119334	304	65	0.114236	75.85	0.133304	12	65	0.184615	0.0277734	0	0.156842	0.0394737
mapping1.imaginal_disc	imm	480	81	2845	4907	10829	10810	700	37	0.45679	0.8	0.00987654	0.446914	0	155	0.233786	124.35	0.187557	0.0437857	0.000230005	0.0143386	304	76	0.11463	84.4	0.1273	15	76	0.197368	0.0260048	0	0.171364	0.0493421
mapping1.imaginal_disc	imm	480	81	2845	4907	10829	10810	800	44	0.54321	0.8	0.00987654	0.533333	0	177	0.234127	134.45	0.177844	0.0531875	1.17e-08	0.0163737	304	91	0.12037	97.55	0.129034	17	91	0.186813	0.0347813	7.83e-14	0.152032	0.0559211
mapping1.imaginal_disc	imm	480	81	2845	4907	10829	10810	900	45	0.555556	1.05	0.012963	0.542593	0	197	0.230409	153.15	0.179123	0.0487222	2.6e-07	0.0182239	304	102	0.119298	112.9	0.132047	18	102	0.176471	0.0262069	0	0.150264	0.0592105
mapping1.imaginal_disc	imm	480	81	2845	4907	10829	10810	1000	46	0.567901	1.75	0.0216049	0.546296	1.31e-228	224	0.234801	171.95	0.180241	0.05205	4.46e-10	0.0207216	304	115	0.120545	118.95	0.124686	20	115	0.173913	0.0305747	1.56e-12	0.143338	0.0657895
mapping1.imaginal_disc	imm	480	81	2845	4907	10829	10810	1250	49	0.604938	1.25	0.0154321	0.589506	8.39e-266	304	0.253122	212.7	0.177102	0.07304	5.52e-18	0.0281221	304	155	0.129059	149.55	0.124521	22	155	0.141935	0.0364649	7.43e-14	0.105471	0.0723684
mapping1.imaginal_disc	imm	480	81	2845	4907	10829	10810	1500	52	0.641975	2.25	0.0277778	0.614198	0	364	0.251381	241.65	0.166885	0.0815667	3.16e-13	0.0336725	304	186	0.128453	172.2	0.118923	25	186	0.134409	0.0331922	0	0.101216	0.0822368
mapping1.imaginal_disc	imm	480	81	2845	4907	10829	10810	1750	52	0.641975	2.05	0.0253086	0.616667	4.78e-161	424	0.249706	276.6	0.162898	0.0842286	7.88e-29	0.0392229	304	221	0.130153	202.15	0.119052	28	221	0.126697	0.0313521	4.33e-15	0.0953447	0.0921053
mapping1.imaginal_disc	imm	480	81	2845	4907	10829	10810	2000	52	0.641975	2	0.0246914	0.617284	3.09e-248	477	0.244867	310.95	0.159625	0.083025	2.13e-17	0.0441258	304	250	0.128337	228.95	0.117531	29	250	0.116	0.0307529	9.9e-09	0.0852471	0.0953947
mapping1.imaginal_disc	imm	480	81	2845	4907	10829	10810	2250	52	0.641975	2.95	0.0364198	0.605556	2.22e-155	531	0.241583	351.05	0.159713	0.0799778	1.82e-19	0.0491212	304	278	0.126479	257.8	0.117288	32	278	0.115108	0.0318599	0	0.083248	0.105263
mapping1.imaginal_disc	imm	480	81	2845	4907	10829	10810	2500	54	0.666667	3.2	0.0395062	0.62716	4.87e-171	590	0.24121	379.35	0.15509	0.08426	1.54e-18	0.0545791	304	318	0.130008	283.45	0.115883	38	318	0.119497	0.030507	4.69e-10	0.0889899	0.125
mapping1.imaginal_disc	imm	480	81	2845	4907	10829	10810	2750	54	0.666667	3.35	0.041358	0.625309	2.32e-183	637	0.236276	415.45	0.154099	0.0805636	1.73e-36	0.0589269	304	336	0.124629	298.95	0.110886	40	336	0.119048	0.0316585	1.09e-12	0.0873891	0.131579
mapping1.imaginal_disc	imm	480	81	2845	4907	10829	10810	3000	54	0.666667	3.25	0.0401235	0.626543	1.55e-245	696	0.236253	442.7	0.150272	0.0844333	1.33e-43	0.0643848	304	367	0.124576	325.85	0.110608	42	367	0.114441	0.0353294	1.48e-10	0.079112	0.138158
mapping1.imaginal_disc	imm	480	81	2845	4907	10829	10810	3250	54	0.666667	4.05	0.05	0.616667	4.78e-161	759	0.237484	466	0.145807	0.0901538	4.01e-57	0.0702128	304	410	0.128285	356.5	0.111546	46	410	0.112195	0.0298321	0	0.0823631	0.151316
mapping1.imaginal_disc	imm	480	81	2845	4907	10829	10810	3500	54	0.666667	3.9	0.0481481	0.618519	3.13e-106	809	0.234765	513.4	0.148984	0.0844571	3.35e-43	0.0748381	304	435	0.126233	382.9	0.111114	47	435	0.108046	0.0328264	5.32e-10	0.0752196	0.154605
mapping1.imaginal_disc	imm	480	81	2845	4907	10829	10810	3750	54	0.666667	4.5	0.0555556	0.611111	5.03e-163	870	0.23539	543.05	0.146929	0.0871867	4.76e-70	0.080481	304	472	0.127706	399.5	0.10809	50	472	0.105932	0.0347282	1.11e-15	0.071204	0.164474
mapping1.imaginal_disc	imm	480	81	2845	4907	10829	10810	4000	54	0.666667	4.45	0.0549383	0.611728	7.55e-101	916	0.232134	568.5	0.14407	0.086875	2.96e-59	0.0847364	304	502	0.127217	425.95	0.107945	50	502	0.0996016	0.0327261	4.36e-13	0.0668754	0.164474
mapping1.imaginal_disc	imm	480	81	2845	4907	10829	10810	4250	55	0.679012	4.1	0.0506173	0.628395	1.53e-175	966	0.230274	602.8	0.143695	0.0854588	1.5e-42	0.0893617	304	528	0.125864	438.15	0.104446	51	528	0.0965909	0.0300634	2.75e-11	0.0665275	0.167763
mapping1.imaginal_disc	imm	480	81	2845	4907	10829	10810	4500	55	0.679012	3.95	0.0487654	0.630247	1.12e-205	1015	0.228346	628.3	0.14135	0.0859333	3.82e-58	0.0938945	304	556	0.125084	472.3	0.106254	54	556	0.0971223	0.0305165	0	0.0666058	0.177632
mapping1.imaginal_disc	imm	480	81	2845	4907	10829	10810	4750	57	0.703704	4.95	0.0611111	0.642593	1.58e-68	1070	0.227999	656.2	0.139825	0.0871158	6.72e-50	0.0989824	304	580	0.123588	498.55	0.106233	58	580	0.1	0.0306874	2.78e-15	0.0693126	0.190789
mapping1.imaginal_disc	imm	480	81	2845	4907	10829	10810	5000	59	0.728395	5	0.0617284	0.666667	8.32e-123	1114	0.22546	691.6	0.139972	0.08448	3.25e-58	0.103053	304	606	0.122647	519.8	0.105201	60	606	0.0990099	0.031176	0	0.0678339	0.197368
mapping1.imaginal_disc	imm	480	81	2845	4907	10829	10810	5250	60	0.740741	5.6	0.0691358	0.671605	8.24e-117	1171	0.225626	709.4	0.136686	0.0879238	2.53e-95	0.108326	304	638	0.122929	542.95	0.104615	61	638	0.0956113	0.035313	0	0.0602983	0.200658
mapping1.imaginal_disc	imm	480	81	2845	4907	10829	10810	5500	60	0.740741	5.9	0.0728395	0.667901	7.25e-192	1233	0.226654	735.25	0.135156	0.0905	1.61e-80	0.114061	304	674	0.123897	566.55	0.104145	65	674	0.0964392	0.029671	1.35e-12	0.0667681	0.213816
mapping1.imaginal_disc	imm	480	81	2845	4907	10829	10810	5550	60	0.740741	5.5	0.0679012	0.67284	1.67e-203	1243	0.226412	744.6	0.135628	0.0898018	5.92e-84	0.114986	304	682	0.124226	577.95	0.105273	65	682	0.0953079	0.0328336	4.55e-14	0.0624743	0.213816
mapping1.imaginal_disc	imm	480	81	2845	4907	10829	10810	5550	60	0.740741	6	0.0740741	0.666667	1.2e-196	1243	0.226412	735.7	0.134007	0.0914054	4.31e-95	0.114986	304	682	0.124226	565.15	0.102942	65	682	0.0953079	0.0300744	5.74e-13	0.0652335	0.213816
mapping1.imaginal_disc	imm	480	81	2845	4907	10829	10810	5550	60	0.740741	6	0.0740741	0.666667	3.6e-118	1243	0.226412	745.75	0.135838	0.0895946	1.56e-102	0.114986	304	682	0.124226	574.3	0.104608	65	682	0.0953079	0.0333182	0	0.0619897	0.213816
mapping1.imaginal_disc	imm	480	81	2845	4907	10829	10810	5550	60	0.740741	6.6	0.0814815	0.659259	2.75e-129	1243	0.226412	731.1	0.133169	0.0922342	4.04e-127	0.114986	304	682	0.124226	583.25	0.106239	65	682	0.0953079	0.0307835	4.81e-13	0.0645244	0.213816
mapping1.imaginal_disc	imm	480	81	2845	4907	10829	10810	5550	60	0.740741	5.85	0.0722222	0.668519	1.83e-120	1243	0.226412	748.25	0.136293	0.0891441	2.31e-59	0.114986	304	682	0.124226	569.45	0.103725	65	682	0.0953079	0.0294171	0	0.0658909	0.213816
mapping1.imaginal_disc	imm	480	81	2845	4907	10829	10810	5550	60	0.740741	5.35	0.0660494	0.674691	2.04e-172	1243	0.226412	737.65	0.134362	0.0910541	2.26e-155	0.114986	304	682	0.124226	572.15	0.104217	65	682	0.0953079	0.0336165	1.11e-11	0.0616914	0.213816
mapping1.male_gonad	imm	241	17	2845	4963	10829	10829	100	7	0.411765	0	0	0.411765	0	28	0.301075	17.05	0.183333	0.1095	0.000507647	0.00258565	57	11	0.11828	10.35	0.11129	0	11	0	0	0	0	0
mapping1.male_gonad	imm	241	17	2845	4963	10829	10829	200	7	0.411765	0	0	0.411765	0	44	0.227979	31.45	0.162953	0.06275	0.00491442	0.00406316	57	19	0.0984456	25.4	0.131606	0	19	0	0	0	0	0
mapping1.male_gonad	imm	241	17	2845	4963	10829	10829	300	7	0.411765	0	0	0.411765	0	74	0.25256	49.15	0.167747	0.0828333	4.09e-07	0.0068335	57	30	0.102389	36	0.122867	0	30	0	0	0	0	0
mapping1.male_gonad	imm	241	17	2845	4963	10829	10829	400	7	0.411765	0.05	0.00294118	0.408824	2.15e-212	93	0.236641	63.65	0.161959	0.073375	0.000142072	0.00858805	57	38	0.0966921	48.75	0.124046	0	38	0	0	0	0	0
mapping1.male_gonad	imm	241	17	2845	4963	10829	10829	500	7	0.411765	0.05	0.00294118	0.408824	2.15e-212	113	0.229209	78.9	0.160041	0.0682	0.000208392	0.0104349	57	42	0.0851927	59.55	0.120791	0	42	0	0	0	0	0
mapping1.male_gonad	imm	241	17	2845	4963	10829	10829	600	7	0.411765	0.05	0.00294118	0.408824	2.15e-212	120	0.202361	93.7	0.15801	0.0438333	0.0129502	0.0110814	57	45	0.0758853	68.4	0.115346	0	45	0	0	0	0	0
mapping1.male_gonad	imm	241	17	2845	4963	10829	10829	700	7	0.411765	0.15	0.00882353	0.402941	2.57e-78	139	0.200577	108.9	0.157143	0.043	0.000886528	0.0128359	57	51	0.0735931	82.3	0.118759	0	51	0	0	0	0	0
mapping1.male_gonad	imm	241	17	2845	4963	10829	10829	800	8	0.470588	0.15	0.00882353	0.461765	3.68e-102	157	0.198232	122.9	0.155177	0.042625	0.000596337	0.0144981	57	55	0.0694444	87.9	0.110985	1	55	0.0181818	0.000694444	8.97e-09	0.0174874	0.0175439
mapping1.male_gonad	imm	241	17	2845	4963	10829	10829	900	8	0.470588	0.1	0.00588235	0.464706	1.38e-145	177	0.19843	139.1	0.155942	0.0421111	0.00013078	0.016345	57	67	0.0751121	100.05	0.112164	1	67	0.0149254	0.00122704	0.0001434	0.0136983	0.0175439
mapping1.male_gonad	imm	241	17	2845	4963	10829	10829	1000	9	0.529412	0.1	0.00588235	0.523529	3.81e-184	191	0.192735	152.05	0.153431	0.03895	1.92e-05	0.0176378	57	74	0.074672	115.5	0.116549	2	74	0.027027	0	0	0.027027	0.0350877
mapping1.male_gonad	imm	241	17	2845	4963	10829	10829	1250	9	0.529412	0.15	0.00882353	0.520588	3.12e-129	230	0.185334	186.55	0.150322	0.03476	0.000830945	0.0212393	57	89	0.0717164	143.35	0.115512	2	89	0.0224719	0.000879416	9.99e-16	0.0215925	0.0350877
mapping1.male_gonad	imm	241	17	2845	4963	10829	10829	1500	9	0.529412	0.05	0.00294118	0.526471	0	267	0.179074	229.5	0.153924	0.025	0.00835066	0.024656	57	102	0.0684105	160.05	0.107344	2	102	0.0196078	0	0	0.0196078	0.0350877
mapping1.male_gonad	imm	241	17	2845	4963	10829	10829	1750	9	0.529412	0.2	0.0117647	0.517647	2.66e-102	306	0.175761	264.9	0.152154	0.0234857	0.000736343	0.0282575	57	120	0.0689259	190.45	0.109391	2	120	0.0166667	0	0	0.0166667	0.0350877
mapping1.male_gonad	imm	241	17	2845	4963	10829	10829	2000	9	0.529412	0.15	0.00882353	0.520588	3.12e-129	353	0.177298	294.7	0.148016	0.02915	9.86e-05	0.0325977	57	140	0.0703164	215.3	0.108137	2	140	0.0142857	0	0	0.0142857	0.0350877
mapping1.male_gonad	imm	241	17	2845	4963	10829	10829	2250	9	0.529412	0.25	0.0147059	0.514706	1.18e-86	396	0.176707	330	0.147256	0.0293333	1.37e-08	0.0365685	57	161	0.0718429	231.15	0.103146	3	161	0.0186335	0.000473578	0	0.01816	0.0526316
mapping1.male_gonad	imm	241	17	2845	4963	10829	10829	2500	9	0.529412	0.1	0.00588235	0.523529	3.81e-184	431	0.173023	357.55	0.143537	0.02938	1.5e-07	0.0398005	57	179	0.0718587	268.3	0.107708	4	179	0.0223464	0.000224215	0	0.0221222	0.0701754
mapping1.male_gonad	imm	241	17	2845	4963	10829	10829	2750	10	0.588235	0.25	0.0147059	0.573529	4.67e-107	473	0.172628	387.5	0.141423	0.0310909	4.55e-06	0.043679	57	205	0.0748175	296.3	0.108139	5	205	0.0243902	0.000195313	0	0.0241949	0.0877193
mapping1.male_gonad	imm	241	17	2845	4963	10829	10829	3000	10	0.588235	0.3	0.0176471	0.570588	7.21e-95	509	0.170234	425.25	0.142224	0.0279167	1.6e-06	0.0470034	57	217	0.0725753	328.85	0.109983	5	217	0.0230415	0.000943943	0	0.0220975	0.0877193
mapping1.male_gonad	imm	241	17	2845	4963	10829	10829	3250	10	0.588235	0.45	0.0264706	0.561765	1.82e-56	545	0.16821	458.2	0.14142	0.0267077	4.86e-05	0.0503278	57	230	0.0709877	339.6	0.104815	5	230	0.0217391	0.000188679	0	0.0215505	0.0877193
mapping1.male_gonad	imm	241	17	2845	4963	10829	10829	3500	10	0.588235	0.2	0.0117647	0.576471	1.34e-78	583	0.167049	485.25	0.13904	0.0279286	2.64e-06	0.0538369	57	244	0.069914	366.4	0.104986	5	244	0.0204918	0.00033621	0	0.0201556	0.0877193
mapping1.male_gonad	imm	241	17	2845	4963	10829	10829	3750	10	0.588235	0.2	0.0117647	0.576471	2.49e-126	635	0.169786	509.75	0.136297	0.0334	1.92e-09	0.0586388	57	264	0.0705882	387.4	0.103583	5	264	0.0189394	0.000286353	0	0.018653	0.0877193
mapping1.male_gonad	imm	241	17	2845	4963	10829	10829	4000	10	0.588235	0.35	0.0205882	0.567647	7.32e-87	680	0.170426	554.35	0.138935	0.0314125	9.9e-14	0.0627943	57	282	0.0706767	419.85	0.105226	5	282	0.0177305	0.000989957	0	0.0167405	0.0877193
mapping1.male_gonad	imm	241	17	2845	4963	10829	10829	4250	10	0.588235	0.3	0.0176471	0.570588	7.21e-95	720	0.169811	578.75	0.136498	0.0332353	2.03e-14	0.0664881	57	301	0.0709906	457.75	0.10796	5	301	0.0166113	0.000796848	0	0.0158144	0.0877193
mapping1.male_gonad	imm	241	17	2845	4963	10829	10829	4500	10	0.588235	0.4	0.0235294	0.564706	6.67e-32	761	0.169488	610.55	0.13598	0.0334333	9.51e-18	0.0702743	57	318	0.0708241	473	0.105345	5	318	0.0157233	0.000772684	0	0.0149506	0.0877193
mapping1.male_gonad	imm	241	17	2845	4963	10829	10829	4750	10	0.588235	0.25	0.0147059	0.573529	1.38e-70	814	0.17173	634.7	0.133903	0.0377474	2.85e-16	0.0751685	57	346	0.0729958	501.7	0.105844	5	346	0.0144509	0.000594667	0	0.0138562	0.0877193
mapping1.male_gonad	imm	241	17	2845	4963	10829	10829	5000	10	0.588235	0.35	0.0205882	0.567647	5.33e-61	851	0.170541	680.4	0.136353	0.03412	5.02e-14	0.0785853	57	361	0.0723447	508.6	0.101924	5	361	0.0138504	0.000345925	0	0.0135045	0.0877193
mapping1.male_gonad	imm	241	17	2845	4963	10829	10829	5250	10	0.588235	0.15	0.00882353	0.579412	1.56e-159	889	0.169656	694.45	0.132529	0.0370571	2.55e-15	0.0820944	57	384	0.0732824	542.3	0.103492	5	384	0.0130208	0.000217816	0	0.012803	0.0877193
mapping1.male_gonad	imm	241	17	2845	4963	10829	10829	5500	10	0.588235	0.45	0.0264706	0.561765	2.58e-44	924	0.168306	723.3	0.131749	0.0364909	5.06e-18	0.0853264	57	403	0.0734062	574.2	0.10459	5	403	0.0124069	0.000314289	0	0.0120927	0.0877193
mapping1.male_gonad	imm	241	17	2845	4963	10829	10829	5750	10	0.588235	0.3	0.0176471	0.570588	1.23e-49	963	0.16777	750.65	0.130775	0.0369304	1.06e-13	0.0889279	57	419	0.0729965	591.2	0.102997	5	419	0.0119332	0.000395695	0	0.0115375	0.0877193
mapping1.male_gonad	imm	241	17	2845	4963	10829	10829	6000	10	0.588235	0.4	0.0235294	0.564706	3e-58	999	0.166778	790.45	0.131962	0.0347583	1.54e-14	0.0922523	57	433	0.0722871	599.9	0.10015	5	433	0.0115473	0.000868286	0	0.0106791	0.0877193
mapping1.male_gonad	imm	241	17	2845	4963	10829	10829	6250	10	0.588235	0.3	0.0176471	0.570588	5.72e-65	1037	0.166186	806.6	0.129263	0.036864	8.3e-12	0.0957614	57	442	0.0708333	637.15	0.102107	5	442	0.0113122	0.00038302	0	0.0109292	0.0877193
mapping1.male_gonad	imm	241	17	2845	4963	10829	10829	6500	10	0.588235	0.45	0.0264706	0.561765	1.82e-56	1070	0.164869	822	0.126656	0.0381538	8.55e-34	0.0988088	57	464	0.0714946	657.8	0.101356	5	464	0.0107759	0.00043241	0	0.0103435	0.0877193
mapping1.male_gonad	imm	241	17	2845	4963	10829	10829	6750	11	0.647059	0.75	0.0441176	0.602941	1.06e-29	1113	0.165158	859.65	0.127563	0.0375333	4.78e-16	0.10278	57	486	0.0721175	685.3	0.101692	6	486	0.0123457	0.000789319	0	0.0115564	0.105263
mapping1.male_gonad	imm	241	17	2845	4963	10829	10829	7000	11	0.647059	0.4	0.0235294	0.623529	1.86e-38	1145	0.163829	874.45	0.125118	0.03865	1.01e-24	0.105735	57	500	0.071541	714.25	0.102196	6	500	0.012	0.000500139	0	0.0114999	0.105263
mapping1.malpighian_tubules	imm	105	6	2845	4973	10829	10828	100	4	0.666667	0	0	0.666667	0	28	0.291667	15.05	0.156771	0.1295	2.01e-05	0.00258589	106	14	0.145833	11.1	0.115625	1	14	0.0714286	0.0265873	0.209985	0.0448413	0.00943396
mapping1.malpighian_tubules	imm	105	6	2845	4973	10829	10828	200	5	0.833333	0	0	0.833333	0	52	0.266667	29.95	0.15359	0.11025	6.64e-06	0.00480236	106	21	0.107692	21.2	0.108718	1	21	0.047619	0.0100423	0.0372581	0.0375768	0.00943396
mapping1.malpighian_tubules	imm	105	6	2845	4973	10829	10828	300	5	0.833333	0.1	0.0166667	0.816667	2.31e-57	77	0.261017	48.05	0.162881	0.0965	1.48e-05	0.00711119	106	28	0.0949153	37.2	0.126102	1	28	0.0357143	0.0319352	0.448866	0.00377909	0.00943396
mapping1.malpighian_tubules	imm	105	6	2845	4973	10829	10828	400	5	0.833333	0.05	0.00833333	0.825	6.95e-109	93	0.235443	62.1	0.157215	0.07725	6.74e-06	0.00858884	106	33	0.0835443	44.65	0.113038	1	33	0.030303	0.0276593	0.460484	0.00264374	0.00943396
mapping1.malpighian_tubules	imm	105	6	2845	4973	10829	10828	500	5	0.833333	0	0	0.833333	0	110	0.222222	77.65	0.156869	0.0647	2.75e-05	0.0101588	106	38	0.0767677	58.25	0.117677	2	38	0.0526316	0.0225282	0.0533694	0.0301034	0.0188679
mapping1.malpighian_tubules	imm	105	6	2845	4973	10829	10828	600	5	0.833333	0.05	0.00833333	0.825	6.95e-109	126	0.211765	96.55	0.162269	0.0490833	0.000118092	0.0116365	106	46	0.0773109	67.2	0.112941	2	46	0.0434783	0.016204	0.0688906	0.0272743	0.0188679
mapping1.malpighian_tubules	imm	105	6	2845	4973	10829	10828	700	5	0.833333	0.05	0.00833333	0.825	6.95e-109	143	0.205755	109	0.156835	0.0485714	0.000392757	0.0132065	106	52	0.0748201	78.15	0.112446	2	52	0.0384615	0.0204939	0.10991	0.0179676	0.0188679
mapping1.malpighian_tubules	imm	105	6	2845	4973	10829	10828	800	5	0.833333	0.1	0.0166667	0.816667	2.31e-57	157	0.197484	122.5	0.154088	0.043125	0.000391906	0.0144994	106	57	0.0716981	83.05	0.104465	2	57	0.0350877	0.0204029	0.226538	0.0146849	0.0188679
mapping1.malpighian_tubules	imm	105	6	2845	4973	10829	10828	900	5	0.833333	0.1	0.0166667	0.816667	2.31e-57	168	0.187709	137.55	0.153687	0.0338333	0.0128777	0.0155153	106	62	0.0692737	96.85	0.108212	2	62	0.0322581	0.0281807	0.428016	0.00407739	0.0188679
mapping1.malpighian_tubules	imm	105	6	2845	4973	10829	10828	1000	5	0.833333	0.05	0.00833333	0.825	6.95e-109	189	0.18995	153	0.153769	0.036	0.00328718	0.0174547	106	68	0.0683417	109.8	0.110352	3	68	0.0441176	0.0181592	0.0466609	0.0259585	0.0283019
mapping1.malpighian_tubules	imm	105	6	2845	4973	10829	10828	1250	5	0.833333	0.15	0.025	0.808333	1.87e-23	228	0.183133	192	0.154217	0.0288	0.000262679	0.0210565	106	85	0.0682731	136.85	0.10992	4	85	0.0470588	0.0230269	0.0328469	0.0240319	0.0377358
mapping1.malpighian_tubules	imm	105	6	2845	4973	10829	10828	1500	5	0.833333	0.1	0.0166667	0.816667	2.31e-57	273	0.182609	221.5	0.148161	0.0343333	1.25e-05	0.0252124	106	99	0.0662207	164.9	0.110301	4	99	0.040404	0.0244059	0.143141	0.0159981	0.0377358
mapping1.malpighian_tubules	imm	105	6	2845	4973	10829	10828	1750	5	0.833333	0.15	0.025	0.808333	2.62e-40	318	0.182235	253.55	0.145301	0.0368286	3.9e-08	0.0293683	106	113	0.0647564	193.2	0.110716	4	113	0.0353982	0.0238348	0.180175	0.0115634	0.0377358
mapping1.malpighian_tubules	imm	105	6	2845	4973	10829	10828	2000	5	0.833333	0.1	0.0166667	0.816667	2.31e-57	352	0.176441	283.2	0.141955	0.0344	0.000744412	0.0325083	106	132	0.0661654	215.9	0.108221	4	132	0.030303	0.026166	0.335706	0.00413708	0.0377358
mapping1.malpighian_tubules	imm	105	6	2845	4973	10829	10828	2250	5	0.833333	0.05	0.00833333	0.825	6.95e-109	394	0.175501	320.15	0.142606	0.0328222	5e-07	0.0363871	106	147	0.0654788	242.15	0.107862	6	147	0.0408163	0.0228122	0.107864	0.0180042	0.0566038
mapping1.malpighian_tubules	imm	105	6	2845	4973	10829	10828	2500	5	0.833333	0.1	0.0166667	0.816667	2.31e-57	438	0.175551	350.65	0.140541	0.03494	3.82e-07	0.0404507	106	168	0.0673347	268	0.107415	7	168	0.0416667	0.023408	0.0146529	0.0182587	0.0660377
mapping1.malpighian_tubules	imm	105	6	2845	4973	10829	10828	2750	5	0.833333	0.1	0.0166667	0.816667	2.31e-57	489	0.178142	387.5	0.141166	0.0369091	1.98e-06	0.0451607	106	189	0.0688525	298	0.108561	7	189	0.037037	0.0232412	0.0419898	0.0137958	0.0660377
mapping1.malpighian_tubules	imm	105	6	2845	4973	10829	10828	3000	5	0.833333	0.2	0.0333333	0.8	6.67e-32	531	0.177295	417.7	0.139466	0.0377667	2.75e-07	0.0490395	106	212	0.0707846	314.25	0.104925	7	212	0.0330189	0.0225457	0.102697	0.0104731	0.0660377
mapping1.malpighian_tubules	imm	105	6	2845	4973	10829	10828	3250	5	0.833333	0.15	0.025	0.808333	2.62e-40	572	0.176271	443.45	0.136656	0.0395538	7.99e-13	0.052826	106	223	0.0687211	334.3	0.10302	8	223	0.0358744	0.0216114	0.0513183	0.014263	0.0754717
mapping1.malpighian_tubules	imm	105	6	2845	4973	10829	10828	3500	5	0.833333	0.2	0.0333333	0.8	6.67e-32	620	0.177396	483.45	0.138326	0.0390143	1.53e-12	0.057259	106	241	0.0689557	363.5	0.104006	9	241	0.0373444	0.022384	0.0372829	0.0149604	0.0849057
mapping1.malpighian_tubules	imm	105	6	2845	4973	10829	10828	3750	5	0.833333	0.35	0.0583333	0.775	1.19e-15	679	0.181308	508	0.135648	0.0456	1.95e-26	0.0627078	106	264	0.070494	394.6	0.105367	10	264	0.0378788	0.0210149	0.0111076	0.0168639	0.0943396
mapping1.malpighian_tubules	imm	105	6	2845	4973	10829	10828	4000	5	0.833333	0.2	0.0333333	0.8	6.67e-32	716	0.179224	533.4	0.133517	0.04565	3.8e-18	0.0661249	106	278	0.069587	417.5	0.104506	11	278	0.0395683	0.0203926	0.00015896	0.0191758	0.103774
mapping1.malpighian_tubules	imm	105	6	2845	4973	10829	10828	4250	5	0.833333	0.25	0.0416667	0.791667	5.14e-14	755	0.177856	566.75	0.13351	0.0442941	1.21e-11	0.0697266	106	295	0.0694935	440.4	0.103746	12	295	0.040678	0.0217403	0.00168877	0.0189377	0.113208
mapping1.malpighian_tubules	imm	105	6	2845	4973	10829	10828	4500	5	0.833333	0.3	0.05	0.783333	7.89e-24	798	0.177531	588.25	0.130868	0.0466111	1.26e-29	0.0736978	106	315	0.0700779	461.7	0.102714	12	315	0.0380952	0.0198706	0.00277754	0.0182247	0.113208
mapping1.malpighian_tubules	imm	105	6	2845	4973	10829	10828	4750	5	0.833333	0.05	0.00833333	0.825	6.95e-109	842	0.17745	618.9	0.130432	0.0469684	2.46e-15	0.0777614	106	333	0.0701791	488.45	0.10294	12	333	0.036036	0.0240744	0.0387885	0.0119616	0.113208
mapping1.malpighian_tubules	imm	105	6	2845	4973	10829	10828	5000	5	0.833333	0.25	0.0416667	0.791667	5.55e-27	892	0.178579	645.95	0.129319	0.04921	1.62e-26	0.082379	106	358	0.0716717	496.65	0.0994294	13	358	0.0363128	0.020469	0.00431561	0.0158439	0.122642
mapping1.malpighian_tubules	imm	105	6	2845	4973	10829	10828	5250	5	0.833333	0.35	0.0583333	0.775	1.03e-21	935	0.178265	662.25	0.126263	0.0519524	6.07e-38	0.0863502	106	371	0.070734	535.6	0.102116	14	371	0.0377358	0.0218751	0.00796388	0.0158608	0.132075
mapping1.malpighian_tubules	imm	105	6	2845	4973	10829	10828	5500	5	0.833333	0.25	0.0416667	0.791667	5.55e-27	975	0.177434	695.25	0.126524	0.0508636	3.64e-22	0.0900443	106	388	0.0706096	561.55	0.102193	14	388	0.0360825	0.0194332	0.00081923	0.0166493	0.132075
mapping1.malpighian_tubules	imm	105	6	2845	4973	10829	10828	5750	5	0.833333	0.6	0.1	0.733333	1.03e-18	1011	0.175979	720.2	0.125361	0.0505739	2.62e-31	0.093369	106	406	0.0706701	575.7	0.100209	16	406	0.0394089	0.021563	0.00153463	0.0178459	0.150943
mapping1.malpighian_tubules	imm	105	6	2845	4973	10829	10828	6000	5	0.833333	0.25	0.0416667	0.791667	5.55e-27	1044	0.174145	754.8	0.125905	0.0482	4.82e-20	0.0964167	106	419	0.0698916	600.8	0.100217	16	419	0.0381862	0.0192832	0.000198805	0.018903	0.150943
mapping1.malpighian_tubules	imm	105	6	2845	4973	10829	10828	6250	5	0.833333	0.35	0.0583333	0.775	1.03e-21	1094	0.17518	783.8	0.125508	0.049632	3.8e-25	0.101034	106	439	0.0702962	622.55	0.0996878	16	439	0.0364465	0.0216265	0.00659257	0.01482	0.150943
mapping1.malpighian_tubules	imm	105	6	2845	4973	10829	10828	6500	5	0.833333	0.45	0.075	0.758333	2.46e-19	1139	0.175366	810.75	0.124827	0.0505	1.29e-33	0.10519	106	454	0.0698999	649.8	0.100046	16	454	0.0352423	0.0213371	0.00992949	0.0139052	0.150943
mapping1.malpighian_tubules	imm	105	6	2845	4973	10829	10828	6750	5	0.833333	0.3	0.05	0.783333	7.89e-24	1180	0.174944	833.75	0.12361	0.0512963	1.02e-43	0.108977	106	466	0.0690882	662.9	0.0982802	16	466	0.0343348	0.0186251	0.00942085	0.0157096	0.150943
mapping1.malpighian_tubules	imm	105	6	2845	4973	10829	10828	7000	5	0.833333	0.25	0.0416667	0.791667	2.95e-18	1210	0.172981	862.8	0.123345	0.0496	2.4e-70	0.111747	106	480	0.0686204	694.55	0.0992924	17	480	0.0354167	0.0193008	0.000590168	0.0161158	0.160377
mapping1.mesectoderm	imm	367	8	2845	4971	10829	10829	100	8	1	0	0	1	0	46	0.5	17.15	0.186413	0.2885	1.1e-16	0.00424785	116	22	0.23913	13.05	0.141848	4	22	0.181818	0.0255128	0.00565307	0.156305	0.0344828
mapping1.mesectoderm	imm	367	8	2845	4971	10829	10829	200	8	1	0	0	1	0	76	0.395833	35.45	0.184635	0.20275	1.16e-18	0.00701819	116	32	0.166667	22.55	0.117448	4	32	0.125	0.0351622	0.0234565	0.0898378	0.0344828
mapping1.mesectoderm	imm	367	8	2845	4971	10829	10829	300	8	1	0.1	0.0125	0.9875	1.38e-145	101	0.34589	49.75	0.170377	0.170833	6.49e-14	0.00932681	116	39	0.133562	38.05	0.130308	4	39	0.102564	0.0191896	0.000844175	0.0833745	0.0344828
mapping1.mesectoderm	imm	367	8	2845	4971	10829	10829	400	8	1	0.05	0.00625	0.99375	3.67e-277	128	0.326531	63.1	0.160969	0.16225	3.34e-10	0.0118201	116	50	0.127551	47.15	0.120281	4	50	0.08	0.0261587	0.00911219	0.0538413	0.0344828
mapping1.mesectoderm	imm	367	8	2845	4971	10829	10829	500	8	1	0.05	0.00625	0.99375	3.67e-277	152	0.308943	79.15	0.160874	0.1457	2.66e-21	0.0140364	116	59	0.119919	60.1	0.122154	4	59	0.0677966	0.0303322	0.0323427	0.0374645	0.0344828
mapping1.mesectoderm	imm	367	8	2845	4971	10829	10829	600	8	1	0.1	0.0125	0.9875	1.38e-145	176	0.297297	96.35	0.162753	0.13275	4.25e-18	0.0162527	116	65	0.109797	67.7	0.114358	5	65	0.0769231	0.0361949	0.0368783	0.0407282	0.0431034
mapping1.mesectoderm	imm	367	8	2845	4971	10829	10829	700	8	1	0.15	0.01875	0.98125	3.68e-102	201	0.290462	116.2	0.167919	0.121143	6.63e-20	0.0185613	116	74	0.106936	80.15	0.115824	5	74	0.0675676	0.0295249	0.0360863	0.0380426	0.0431034
mapping1.mesectoderm	imm	367	8	2845	4971	10829	10829	800	8	1	0.05	0.00625	0.99375	3.67e-277	227	0.286616	130.55	0.164836	0.120563	5.59e-21	0.0209622	116	85	0.107323	93.8	0.118434	6	85	0.0705882	0.0184307	6.67e-05	0.0521575	0.0517241
mapping1.mesectoderm	imm	367	8	2845	4971	10829	10829	900	8	1	0.1	0.0125	0.9875	1.38e-145	250	0.280269	145.1	0.162668	0.116556	6.35e-11	0.0230862	116	95	0.106502	99.4	0.111435	7	95	0.0736842	0.0271521	0.000886268	0.0465321	0.0603448
mapping1.mesectoderm	imm	367	8	2845	4971	10829	10829	1000	8	1	0.05	0.00625	0.99375	3.67e-277	267	0.269153	160	0.16129	0.107	1.04e-29	0.024656	116	103	0.103831	111.7	0.112601	8	103	0.0776699	0.0258986	0.00204888	0.0517713	0.0689655
mapping1.mesectoderm	imm	367	8	2845	4971	10829	10829	1250	8	1	0.15	0.01875	0.98125	3.68e-102	323	0.260064	194.5	0.156602	0.1028	3.95e-23	0.0298273	116	127	0.102254	137.95	0.111071	8	127	0.0629921	0.0317163	0.0304573	0.0312758	0.0689655
mapping1.mesectoderm	imm	367	8	2845	4971	10829	10829	1500	8	1	0.1	0.0125	0.9875	1.38e-145	372	0.24933	236.7	0.158646	0.0902	4.09e-20	0.0343522	116	147	0.0985255	165.35	0.110824	10	147	0.0680272	0.0253437	6.52e-05	0.0426835	0.0862069
mapping1.mesectoderm	imm	367	8	2845	4971	10829	10829	1750	8	1	0.1	0.0125	0.9875	1.38e-145	426	0.244546	273.75	0.157147	0.087	2.7e-19	0.0393388	116	174	0.0998852	195.3	0.112113	10	174	0.0574713	0.0234928	0.00230974	0.0339785	0.0862069
mapping1.mesectoderm	imm	367	8	2845	4971	10829	10829	2000	8	1	0.15	0.01875	0.98125	3.68e-102	481	0.241466	307.2	0.154217	0.0869	2.65e-20	0.0444178	116	198	0.0993976	221.95	0.111421	11	198	0.0555556	0.0287367	0.00986624	0.0268188	0.0948276
mapping1.mesectoderm	imm	367	8	2845	4971	10829	10829	2250	8	1	0.55	0.06875	0.93125	4.92e-23	528	0.235504	342.15	0.152609	0.0826	7.71e-38	0.048758	116	211	0.0941124	260.6	0.116236	11	211	0.0521327	0.0253538	0.00235869	0.0267789	0.0948276
mapping1.mesectoderm	imm	367	8	2845	4971	10829	10829	2500	8	1	0.2	0.025	0.975	7.57e-81	584	0.23435	372.15	0.149338	0.08474	5.71e-83	0.0539293	116	235	0.0943018	273.1	0.109591	11	235	0.0468085	0.0265075	0.0375617	0.020301	0.0948276
mapping1.mesectoderm	imm	367	8	2845	4971	10829	10829	2750	8	1	0.3	0.0375	0.9625	1.39e-60	633	0.230853	407.75	0.148705	0.0819091	1.43e-28	0.0584542	116	252	0.0919037	299.75	0.109318	11	252	0.0436508	0.0261044	0.00184184	0.0175464	0.0948276
mapping1.mesectoderm	imm	367	8	2845	4971	10829	10829	3000	8	1	0.15	0.01875	0.98125	3.68e-102	682	0.227941	453.7	0.151638	0.0761	1.24e-28	0.062979	116	276	0.092246	322.5	0.107787	12	276	0.0434783	0.0232703	0.0127151	0.0202079	0.103448
mapping1.mesectoderm	imm	367	8	2845	4971	10829	10829	3250	8	1	0.4	0.05	0.95	5.92e-52	731	0.225478	486.8	0.150154	0.0751385	5.39e-45	0.0675039	116	295	0.0909932	356.9	0.110086	13	295	0.0440678	0.0302118	0.0526085	0.013856	0.112069
mapping1.mesectoderm	imm	367	8	2845	4971	10829	10829	3500	8	1	0.2	0.025	0.975	7.57e-81	774	0.221649	509.25	0.145833	0.0756429	3.94e-59	0.0714747	116	312	0.0893471	384.55	0.110123	14	312	0.0448718	0.0264311	0.00919426	0.0184407	0.12069
mapping1.mesectoderm	imm	367	8	2845	4971	10829	10829	3750	8	1	0.15	0.01875	0.98125	3.68e-102	833	0.222608	545.4	0.145751	0.0766933	2.4e-37	0.0769231	116	338	0.090326	414.5	0.11077	14	338	0.0414201	0.0284617	0.054711	0.0129584	0.12069
mapping1.mesectoderm	imm	367	8	2845	4971	10829	10829	4000	8	1	0.55	0.06875	0.93125	3.62e-35	879	0.22019	569.8	0.142735	0.0773	1.15e-38	0.0811709	116	354	0.0886774	425.1	0.106488	14	354	0.039548	0.0248036	0.0423152	0.0147444	0.12069
mapping1.mesectoderm	imm	367	8	2845	4971	10829	10829	4250	8	1	0.45	0.05625	0.94375	1.9e-28	942	0.222065	600.1	0.141466	0.0804471	9.17e-118	0.0869886	116	382	0.0900519	451.85	0.106518	14	382	0.0366492	0.0304796	0.193494	0.00616963	0.12069
mapping1.mesectoderm	imm	367	8	2845	4971	10829	10829	4500	8	1	0.45	0.05625	0.94375	1.32e-23	994	0.221282	643.95	0.143355	0.0777889	2.97e-28	0.0917906	116	399	0.0888246	480.8	0.107035	16	399	0.0401003	0.027201	0.0356427	0.0128992	0.137931
mapping1.mesectoderm	imm	367	8	2845	4971	10829	10829	4750	8	1	0.35	0.04375	0.95625	2.18e-55	1040	0.219317	674.3	0.142197	0.0769895	7.64e-82	0.0960384	116	414	0.0873049	496.95	0.104798	16	414	0.0386473	0.0268715	0.0165153	0.0117758	0.137931
mapping1.mesectoderm	imm	367	8	2845	4971	10829	10829	5000	8	1	0.4	0.05	0.95	3.37e-24	1083	0.216947	702.25	0.140675	0.07615	6.63e-54	0.100009	116	437	0.0875401	532.75	0.106721	16	437	0.0366133	0.028708	0.091181	0.00790528	0.137931
mapping1.mesectoderm	imm	367	8	2845	4971	10829	10829	5250	8	1	0.35	0.04375	0.95625	2.18e-55	1142	0.217856	726.05	0.138506	0.0792286	4.18e-70	0.105458	116	468	0.0892789	558.75	0.106591	16	468	0.034188	0.030435	0.326146	0.00375306	0.137931
mapping1.mesectoderm	imm	367	8	2845	4971	10829	10829	5500	8	1	0.7	0.0875	0.9125	1.1e-23	1195	0.217589	764.8	0.139257	0.0782182	5.11e-81	0.110352	116	487	0.0886744	572.45	0.104233	18	487	0.036961	0.0277945	0.173697	0.00916652	0.155172
mapping1.mesectoderm	imm	367	8	2845	4971	10829	10829	5750	8	1	0.65	0.08125	0.91875	7.58e-20	1248	0.217346	793.6	0.13821	0.0790261	2.35e-55	0.115246	116	508	0.0884709	609.7	0.106183	18	508	0.0354331	0.0280886	0.137635	0.00734443	0.155172
mapping1.mesectoderm	imm	367	8	2845	4971	10829	10829	6000	8	1	0.6	0.075	0.925	4.85e-23	1291	0.215454	812.65	0.135622	0.079725	3.42e-152	0.119217	116	529	0.0882844	615.9	0.102787	18	529	0.0340265	0.0263232	0.0431026	0.00770327	0.155172
mapping1.mesectoderm	imm	367	8	2845	4971	10829	10829	6250	8	1	0.65	0.08125	0.91875	2.99e-23	1336	0.214034	847.5	0.135774	0.07816	2.75e-46	0.123372	116	544	0.0871516	654.6	0.10487	18	544	0.0330882	0.0286523	0.288765	0.00443596	0.155172
mapping1.mesectoderm	imm	367	8	2845	4971	10829	10829	6500	8	1	0.65	0.08125	0.91875	7.58e-20	1389	0.213956	880.85	0.135682	0.0781769	4.08e-54	0.128267	116	571	0.0879544	680.4	0.104806	20	571	0.0350263	0.0292113	0.180943	0.00581502	0.172414
mapping1.mesectoderm	imm	367	8	2845	4971	10829	10829	6750	8	1	0.65	0.08125	0.91875	3.08e-28	1421	0.210768	910.45	0.135042	0.075637	1.83e-75	0.131222	116	581	0.0861762	707.15	0.104887	20	581	0.0344234	0.0289276	0.229633	0.00549584	0.172414
mapping1.mesectoderm	imm	367	8	2845	4971	10829	10829	7000	8	1	0.5	0.0625	0.9375	5.94e-28	1456	0.208238	937.75	0.134118	0.0740357	6.99e-171	0.134454	116	597	0.0853833	732.65	0.104784	20	597	0.0335008	0.0279754	0.139624	0.00552548	0.172414
mapping1.mesoderm	imm	332	29	2845	4951	10829	10822	100	16	0.551724	0.05	0.00172414	0.55	0	27	0.321429	20.15	0.239881	0.0685	0.0174976	0.00249492	380	19	0.22619	12.15	0.144643	7	19	0.368421	0.0314134	2e-11	0.337008	0.0184211
mapping1.mesoderm	imm	332	29	2845	4951	10829	10822	200	18	0.62069	0	0	0.62069	0	49	0.269231	36.4	0.2	0.063	0.00350182	0.00452781	380	31	0.17033	27.1	0.148901	10	31	0.322581	0.0635076	1.81e-08	0.259073	0.0263158
mapping1.mesoderm	imm	332	29	2845	4951	10829	10822	300	20	0.689655	0.1	0.00344828	0.686207	0	79	0.282143	53.45	0.190893	0.0851667	1.23e-08	0.00729994	380	45	0.160714	39.4	0.140714	15	45	0.333333	0.0613391	3.66e-09	0.271994	0.0394737
mapping1.mesoderm	imm	332	29	2845	4951	10829	10822	400	24	0.827586	0.15	0.00517241	0.822414	0	106	0.281915	74.25	0.197473	0.079375	2.56e-05	0.00979486	380	62	0.164894	52.6	0.139894	19	62	0.306452	0.079335	0.000223562	0.227117	0.05
mapping1.mesoderm	imm	332	29	2845	4951	10829	10822	500	24	0.827586	0.1	0.00344828	0.824138	0	123	0.258403	89.3	0.187605	0.0674	4.5e-07	0.0113657	380	72	0.151261	66.4	0.139496	20	72	0.277778	0.0601145	2.22e-16	0.217663	0.0526316
mapping1.mesoderm	imm	332	29	2845	4951	10829	10822	600	24	0.827586	0.35	0.012069	0.815517	0	140	0.243056	106.2	0.184375	0.0563333	0.000626767	0.0129366	380	79	0.137153	75.05	0.130295	21	79	0.265823	0.0716519	0	0.194171	0.0552632
mapping1.mesoderm	imm	332	29	2845	4951	10829	10822	700	25	0.862069	0.15	0.00517241	0.856897	0	170	0.251852	124.75	0.184815	0.0646429	3.37e-07	0.0157087	380	93	0.137778	83.4	0.123556	24	93	0.258065	0.070095	5.09e-09	0.187969	0.0631579
mapping1.mesoderm	imm	332	29	2845	4951	10829	10822	800	25	0.862069	0.3	0.0103448	0.851724	0	193	0.249032	134.75	0.173871	0.0728125	1.12e-06	0.017834	380	109	0.140645	98.6	0.127226	25	109	0.229358	0.0631024	1.97e-11	0.166255	0.0657895
mapping1.mesoderm	imm	332	29	2845	4951	10829	10822	900	25	0.862069	0.3	0.0103448	0.851724	0	215	0.245714	154.6	0.176686	0.0671111	5.12e-08	0.0198669	380	122	0.139429	108.85	0.1244	27	122	0.221311	0.0630074	8.33e-09	0.158304	0.0710526
mapping1.mesoderm	imm	332	29	2845	4951	10829	10822	1000	25	0.862069	0.15	0.00517241	0.856897	0	245	0.251282	169.45	0.173795	0.07555	1.95e-08	0.0226391	380	137	0.140513	120.55	0.123641	30	137	0.218978	0.0673355	1.77e-10	0.151643	0.0789474
mapping1.mesoderm	imm	332	29	2845	4951	10829	10822	1250	25	0.862069	0.4	0.0137931	0.848276	0	306	0.249796	208.25	0.17	0.0782	2.18e-18	0.0282757	380	175	0.142857	150.75	0.123061	33	175	0.188571	0.0721849	1.22e-06	0.116387	0.0868421
mapping1.mesoderm	imm	332	29	2845	4951	10829	10822	1500	26	0.896552	0.55	0.0189655	0.877586	5.72e-209	361	0.244912	246.2	0.167028	0.0765333	2.13e-28	0.033358	380	210	0.142469	176	0.119403	36	210	0.171429	0.0715861	5.73e-06	0.0998425	0.0947368
mapping1.mesoderm	imm	332	29	2845	4951	10829	10822	1750	26	0.896552	0.9	0.0310345	0.865517	8.55e-134	422	0.24478	276.3	0.160267	0.0832571	1.6e-19	0.0389946	380	245	0.142111	201.6	0.116937	43	245	0.17551	0.0621038	1.33e-15	0.113406	0.113158
mapping1.mesoderm	imm	332	29	2845	4951	10829	10822	2000	26	0.896552	0.65	0.0224138	0.874138	0	476	0.241135	314.7	0.159422	0.08065	5.08e-16	0.0439845	380	280	0.141844	222.55	0.112741	48	280	0.171429	0.0599804	1.8e-08	0.111448	0.126316
mapping1.mesoderm	imm	332	29	2845	4951	10829	10822	2250	26	0.896552	0.45	0.0155172	0.881034	1.26e-303	524	0.235612	346.3	0.15571	0.0789778	1.53e-20	0.0484199	380	306	0.13759	249	0.11196	50	306	0.163399	0.063495	5.97e-09	0.0999037	0.131579
mapping1.mesoderm	imm	332	29	2845	4951	10829	10822	2500	26	0.896552	1.1	0.037931	0.858621	1.83e-164	578	0.23363	378.45	0.152971	0.07982	8.46e-21	0.0534097	380	337	0.136217	282.4	0.114147	51	337	0.151335	0.0691874	3.47e-08	0.0821479	0.134211
mapping1.mesoderm	imm	332	29	2845	4951	10829	10822	2750	26	0.896552	0.5	0.0172414	0.87931	1.95e-181	627	0.230176	414.45	0.152148	0.0772909	6.62e-19	0.0579375	380	367	0.134728	305.35	0.112096	55	367	0.149864	0.066851	2.2e-07	0.0830127	0.144737
mapping1.mesoderm	imm	332	29	2845	4951	10829	10822	3000	26	0.896552	1.25	0.0431034	0.853448	1.64e-93	678	0.227976	449.15	0.151026	0.0762833	2.27e-59	0.0626502	380	397	0.13349	325.85	0.109566	59	397	0.148615	0.0664504	2.2e-07	0.0821642	0.155263
mapping1.mesoderm	imm	332	29	2845	4951	10829	10822	3250	26	0.896552	0.8	0.0275862	0.868966	7.06e-155	744	0.230769	478.15	0.14831	0.0818	5.39e-36	0.0687488	380	436	0.135236	359.6	0.111538	60	436	0.137615	0.0676785	2.46e-07	0.0699362	0.157895
mapping1.mesoderm	imm	332	29	2845	4951	10829	10822	3500	26	0.896552	0.95	0.0327586	0.863793	2.73e-155	793	0.228267	515.3	0.14833	0.0793429	4.06e-32	0.0732767	380	469	0.135003	383.05	0.110262	63	469	0.134328	0.0650217	1.24e-06	0.0693067	0.165789
mapping1.mesoderm	imm	332	29	2845	4951	10829	10822	3750	26	0.896552	0.9	0.0310345	0.865517	0	854	0.229323	531.1	0.142615	0.0861067	6.71e-71	0.0789133	380	504	0.135338	411.65	0.11054	65	504	0.128968	0.0650644	6.62e-11	0.0639039	0.171053
mapping1.mesoderm	imm	332	29	2845	4951	10829	10822	4000	26	0.896552	0.7	0.0241379	0.872414	1.4e-165	904	0.227479	573.15	0.144225	0.0827125	2.94e-29	0.0835335	380	527	0.132612	427.75	0.107637	69	527	0.13093	0.0635828	3.87e-07	0.067347	0.181579
mapping1.mesoderm	imm	332	29	2845	4951	10829	10822	4250	26	0.896552	1.2	0.0413793	0.855172	9.81e-96	959	0.227036	597.65	0.141489	0.0850235	3.58e-153	0.0886158	380	559	0.132339	451.8	0.10696	73	559	0.13059	0.0645951	1.53e-07	0.0659953	0.192105
mapping1.mesoderm	imm	332	29	2845	4951	10829	10822	4500	26	0.896552	1.45	0.05	0.846552	3.45e-121	1001	0.223737	629.3	0.140657	0.0826	2.08e-79	0.0924968	380	586	0.130979	470	0.105051	74	586	0.12628	0.0628724	2.81e-09	0.0634075	0.194737
mapping1.mesoderm	imm	332	29	2845	4951	10829	10822	4750	26	0.896552	1.25	0.0431034	0.853448	5.22e-82	1041	0.220364	666.55	0.141099	0.0788316	1.14e-92	0.0961929	380	610	0.129128	496.1	0.105017	75	610	0.122951	0.0663854	1.55e-11	0.0565654	0.197368
mapping1.mesoderm	imm	332	29	2845	4951	10829	10822	5000	26	0.896552	1.4	0.0482759	0.848276	3.68e-151	1087	0.218536	681.45	0.137002	0.08111	2.26e-42	0.100444	380	640	0.128669	523.9	0.105328	79	640	0.123438	0.0660705	1.52e-08	0.057367	0.207895
mapping1.mesoderm	imm	332	29	2845	4951	10829	10822	5250	26	0.896552	1.7	0.0586207	0.837931	4.41e-83	1136	0.217458	714.5	0.136773	0.0802857	2.1e-98	0.104971	380	664	0.127106	550.75	0.105427	81	664	0.121988	0.0653043	6.54e-06	0.0566837	0.213158
mapping1.mesoderm	imm	332	29	2845	4951	10829	10822	5500	26	0.896552	1.6	0.0551724	0.841379	3.68e-82	1185	0.216478	741.55	0.135468	0.0806273	4.31e-70	0.109499	380	691	0.126233	562.55	0.102768	82	691	0.118669	0.0669787	7.47e-07	0.0516899	0.215789
mapping1.mesoderm	imm	332	29	2845	4951	10829	10822	5750	26	0.896552	1.1	0.037931	0.858621	1.32e-101	1234	0.215584	767.95	0.134163	0.0810522	5.2e-63	0.114027	380	719	0.125611	598.15	0.104499	84	719	0.116829	0.0703215	3.87e-05	0.0465074	0.221053
mapping1.mesoderm	imm	332	29	2845	4951	10829	10822	6000	26	0.896552	2.25	0.0775862	0.818966	2.77e-86	1273	0.21309	795.35	0.133135	0.0796083	2.38e-47	0.117631	380	738	0.123535	618.4	0.103515	85	738	0.115176	0.0671785	3.35e-06	0.0479976	0.223684
mapping1.mesoderm	imm	332	29	2845	4951	10829	10822	6174	26	0.896552	1.7	0.0586207	0.837931	4.67e-78	1305	0.212264	815.55	0.132653	0.079276	1.02e-63	0.120588	380	755	0.122804	634.1	0.103139	86	755	0.113907	0.0672907	5.49e-07	0.0466165	0.226316
mapping1.mesoderm	imm	332	29	2845	4951	10829	10822	6174	26	0.896552	1.5	0.0517241	0.844828	2.69e-82	1305	0.212264	807.45	0.131335	0.0805879	3.81e-100	0.120588	380	755	0.122804	638.3	0.103822	86	755	0.113907	0.0641814	5.48e-08	0.0497259	0.226316
mapping1.mesoderm	imm	332	29	2845	4951	10829	10822	6174	26	0.896552	1.4	0.0482759	0.848276	5.51e-112	1305	0.212264	826.3	0.134401	0.0775348	1.18e-50	0.120588	380	755	0.122804	635.1	0.103302	86	755	0.113907	0.0644749	3.85e-08	0.0494324	0.226316
mapping1.mesoderm	imm	332	29	2845	4951	10829	10822	6174	26	0.896552	1.2	0.0413793	0.855172	3.36e-229	1305	0.212264	792.35	0.128879	0.0830337	1.4e-85	0.120588	380	755	0.122804	634.3	0.103172	86	755	0.113907	0.0645666	6.17e-08	0.0493407	0.226316
mapping1.neuroectoderm	imm	205	9	2845	4971	10829	10828	100	7	0.777778	0	0	0.777778	0	22	0.236559	17.8	0.191398	0.042	0.157217	0.00203177	125	16	0.172043	10.05	0.108065	4	16	0.25	0.0118056	3.02e-11	0.238194	0.032
mapping1.neuroectoderm	imm	205	9	2845	4971	10829	10828	200	7	0.777778	0	0	0.777778	0	42	0.217617	33.45	0.173316	0.04275	0.0667505	0.00387883	125	22	0.11399	25.1	0.130052	4	22	0.181818	0.0152209	2.44e-12	0.166597	0.032
mapping1.neuroectoderm	imm	205	9	2845	4971	10829	10828	300	7	0.777778	0.1	0.0111111	0.766667	1.32e-111	54	0.1843	52.45	0.17901	0.00516667	0.401596	0.00498707	125	27	0.0921502	33.8	0.115358	4	27	0.148148	0.0101065	1.52e-09	0.138042	0.032
mapping1.neuroectoderm	imm	205	9	2845	4971	10829	10828	400	7	0.777778	0.05	0.00555556	0.772222	2.15e-212	70	0.178117	69.8	0.177608	0.0005	0.48901	0.00646472	125	29	0.0737913	49.9	0.126972	5	29	0.172414	0.0120657	0	0.160348	0.04
mapping1.neuroectoderm	imm	205	9	2845	4971	10829	10828	500	7	0.777778	0.05	0.00555556	0.772222	2.15e-212	87	0.176471	86.65	0.175761	0.0007	0.484035	0.00803472	125	37	0.0750507	63.1	0.127992	5	37	0.135135	0.010276	6.66e-16	0.124859	0.04
mapping1.neuroectoderm	imm	205	9	2845	4971	10829	10828	600	7	0.777778	0.15	0.0166667	0.761111	2.57e-78	110	0.185497	97.05	0.163659	0.0215833	0.100282	0.0101588	125	40	0.0674536	73.85	0.124536	5	40	0.125	0.0136076	4.44e-16	0.111392	0.04
mapping1.neuroectoderm	imm	205	9	2845	4971	10829	10828	700	7	0.777778	0.2	0.0222222	0.755556	5.78e-62	118	0.170274	114.95	0.165873	0.00435714	0.40202	0.0108977	125	44	0.0634921	85	0.122655	5	44	0.113636	0.0189287	2.05e-07	0.0947076	0.04
mapping1.neuroectoderm	imm	205	9	2845	4971	10829	10828	800	7	0.777778	0.05	0.00555556	0.772222	2.15e-212	137	0.172762	125.25	0.157945	0.0146875	0.107335	0.0126524	125	52	0.0655738	91.45	0.115322	5	52	0.0961538	0.0146079	5.74e-09	0.0815459	0.04
mapping1.neuroectoderm	imm	205	9	2845	4971	10829	10828	900	7	0.777778	0.25	0.0277778	0.75	1.95e-52	154	0.172452	138.8	0.155431	0.0168889	0.024623	0.0142224	125	57	0.0638298	100.35	0.112374	5	57	0.0877193	0.0130375	1.49e-12	0.0746818	0.04
mapping1.neuroectoderm	imm	205	9	2845	4971	10829	10828	1000	7	0.777778	0	0	0.777778	0	167	0.168177	162.4	0.163545	0.0046	0.368358	0.015423	125	64	0.0644512	116.7	0.117523	6	64	0.09375	0.0126262	2.22e-16	0.0811238	0.048
mapping1.neuroectoderm	imm	205	9	2845	4971	10829	10828	1250	7	0.777778	0.1	0.0111111	0.766667	1.32e-111	202	0.16251	195.15	0.156999	0.00548	0.324023	0.0186553	125	80	0.0643604	144.45	0.116211	6	80	0.075	0.00942065	3.16e-13	0.0655794	0.048
mapping1.neuroectoderm	imm	205	9	2845	4971	10829	10828	1500	7	0.777778	0.25	0.0277778	0.75	6.56e-35	242	0.16209	231.8	0.155258	0.0068	0.273157	0.0223495	125	93	0.0622907	171.25	0.114702	6	93	0.0645161	0.0124118	2.62e-09	0.0521043	0.048
mapping1.neuroectoderm	imm	205	9	2845	4971	10829	10828	1750	7	0.777778	0.05	0.00555556	0.772222	2.15e-212	296	0.169822	271.25	0.155622	0.0141429	0.0306924	0.0273365	125	107	0.0613884	196.2	0.112565	8	107	0.0747664	0.0139474	1.01e-09	0.0608189	0.064
mapping1.neuroectoderm	imm	205	9	2845	4971	10829	10828	2000	7	0.777778	0.2	0.0222222	0.755556	5.78e-62	338	0.169594	305.5	0.153287	0.01625	0.0339032	0.0312154	125	121	0.0607125	225.3	0.113046	10	121	0.0826446	0.0116505	2.35e-10	0.0709942	0.08
mapping1.neuroectoderm	imm	205	9	2845	4971	10829	10828	2250	7	0.777778	0.2	0.0222222	0.755556	6.26e-39	379	0.16897	340.9	0.151984	0.0169333	0.00396988	0.0350018	125	133	0.0592956	258.55	0.11527	10	133	0.075188	0.0112886	2.55e-15	0.0638994	0.08
mapping1.neuroectoderm	imm	205	9	2845	4971	10829	10828	2500	7	0.777778	0.3	0.0333333	0.744444	4.53e-32	410	0.16446	370.5	0.148616	0.0158	0.00504593	0.0378648	125	149	0.0597673	276.5	0.110911	10	149	0.0671141	0.0107046	1.11e-16	0.0564095	0.08
mapping1.neuroectoderm	imm	205	9	2845	4971	10829	10828	2750	7	0.777778	0.2	0.0222222	0.755556	5.78e-62	444	0.161867	405.55	0.147849	0.0139818	0.0384534	0.0410048	125	161	0.0586949	305.8	0.111484	10	161	0.0621118	0.0109053	1.24e-14	0.0512065	0.08
mapping1.neuroectoderm	imm	205	9	2845	4971	10829	10828	3000	7	0.777778	0.45	0.05	0.727778	1.24e-27	491	0.164049	437.75	0.146258	0.01775	0.00168479	0.0453454	125	177	0.059138	322.9	0.107885	10	177	0.0564972	0.0124369	1.46e-11	0.0440603	0.08
mapping1.neuroectoderm	imm	205	9	2845	4971	10829	10828	3250	7	0.777778	0.55	0.0611111	0.716667	2.8e-15	530	0.163429	475.4	0.146593	0.0168	0.00916876	0.0489472	125	194	0.0598212	359	0.1107	10	194	0.0515464	0.0121856	1.78e-12	0.0393608	0.08
mapping1.neuroectoderm	imm	205	9	2845	4971	10829	10828	3500	7	0.777778	0.45	0.05	0.727778	6.91e-22	573	0.164042	507.55	0.145305	0.0187	0.000321777	0.0529184	125	205	0.0586888	370.1	0.105955	10	205	0.0487805	0.013701	4.9e-07	0.0350795	0.08
mapping1.neuroectoderm	imm	205	9	2845	4971	10829	10828	3750	7	0.777778	0.45	0.05	0.727778	5.38e-38	608	0.162437	540.4	0.144376	0.0180267	0.000767261	0.0561507	125	221	0.0590435	414.55	0.110753	10	221	0.0452489	0.0115924	4.58e-08	0.0336565	0.08
mapping1.neuroectoderm	imm	205	9	2845	4971	10829	10828	4000	7	0.777778	0.4	0.0444444	0.733333	4.45e-16	636	0.159279	564.65	0.14141	0.0178375	4.03e-05	0.0587366	125	229	0.0573504	428.95	0.107425	10	229	0.0436681	0.0140541	2.46e-06	0.029614	0.08
mapping1.neuroectoderm	imm	205	9	2845	4971	10829	10828	4250	7	0.777778	0.6	0.0666667	0.711111	2.62e-21	669	0.157671	605.6	0.142729	0.0149176	0.000870041	0.0617843	125	243	0.0572708	458.2	0.10799	10	243	0.0411523	0.0131192	4.16e-10	0.0280331	0.08
mapping1.neuroectoderm	imm	205	9	2845	4971	10829	10828	4500	7	0.777778	0.5	0.0555556	0.722222	1.79e-21	704	0.156688	616.25	0.137158	0.0195	2.47e-06	0.0650166	125	255	0.056755	472.9	0.105253	10	255	0.0392157	0.0131486	1.07e-06	0.0260671	0.08
mapping1.neuroectoderm	imm	205	9	2845	4971	10829	10828	4750	8	0.888889	0.45	0.05	0.838889	1.32e-23	737	0.15542	663.05	0.139825	0.0155684	0.00275668	0.0680643	125	271	0.0571489	514.8	0.108562	11	271	0.0405904	0.0147917	1.37e-09	0.0257987	0.088
mapping1.neuroectoderm	imm	205	9	2845	4971	10829	10828	5000	8	0.888889	0.55	0.0611111	0.827778	3.62e-35	766	0.153446	702.75	0.140775	0.01265	0.0023655	0.0707425	125	281	0.0562901	537.9	0.107752	11	281	0.0391459	0.0137465	8.58e-07	0.0253994	0.088
mapping1.neuroectoderm	imm	205	9	2845	4971	10829	10828	5250	8	0.888889	0.75	0.0833333	0.805556	8.4e-16	800	0.152614	723.05	0.137934	0.0146571	0.000137203	0.0738825	125	291	0.0555132	547.1	0.104369	11	291	0.0378007	0.0132204	1.43e-08	0.0245803	0.088
mapping1.neuroectoderm	imm	205	9	2845	4971	10829	10828	5500	8	0.888889	0.15	0.0166667	0.872222	3.68e-102	840	0.15295	763.55	0.139029	0.0139	0.00629795	0.0775767	125	303	0.0551712	579.55	0.105526	11	303	0.0363036	0.0134586	2.23e-07	0.022845	0.088
mapping1.neuroectoderm	imm	205	9	2845	4971	10829	10828	5750	8	0.888889	0.4	0.0444444	0.844444	2.81e-37	870	0.151515	789.5	0.137496	0.014	0.00104075	0.0803472	125	317	0.0552072	601.9	0.104824	12	317	0.0378549	0.0119367	5.68e-08	0.0259182	0.096
mapping1.neuroectoderm	imm	205	9	2845	4971	10829	10828	6000	8	0.888889	0.35	0.0388889	0.85	2e-30	901	0.150367	826.5	0.137934	0.0124167	0.000193429	0.0832102	125	333	0.0555741	629.05	0.104982	13	333	0.039039	0.0132137	8.46e-09	0.0258254	0.104
mapping1.neuroectoderm	imm	205	9	2845	4971	10829	10828	6250	8	0.888889	0.55	0.0611111	0.827778	4.92e-23	924	0.148029	852.7	0.136607	0.011408	0.00197047	0.0853343	125	345	0.0552707	650.5	0.104213	13	345	0.0376812	0.0136501	2.71e-08	0.0240311	0.104
mapping1.neuroectoderm	imm	205	9	2845	4971	10829	10828	6500	8	0.888889	0.6	0.0666667	0.822222	4.85e-23	954	0.14695	879.4	0.135459	0.0114769	0.00219868	0.0881049	125	355	0.0546827	679.3	0.104636	14	355	0.0394366	0.0137265	6.14e-08	0.0257101	0.112
mapping1.neuroectoderm	imm	205	9	2845	4971	10829	10828	6750	8	0.888889	0.5	0.0555556	0.833333	5.94e-28	986	0.146247	911	0.135123	0.0111111	0.00317948	0.0910602	125	371	0.0550282	705.05	0.104576	14	371	0.0377358	0.012631	1.07e-07	0.0251048	0.112
mapping1.neuroectoderm	imm	205	9	2845	4971	10829	10828	7000	8	0.888889	0.75	0.0833333	0.805556	3.17e-14	1031	0.147454	946.95	0.135433	0.0120071	0.014474	0.0952161	125	390	0.055778	737.95	0.105542	14	390	0.0358974	0.0129186	2.17e-13	0.0229788	0.112
mapping1.pns	imm	527	62	2845	4928	10829	10816	100	23	0.370968	0.1	0.0016129	0.369355	0	37	0.480519	19.9	0.258442	0.171	0.000964751	0.00342086	612	19	0.246753	13.6	0.176623	8	19	0.421053	0.114593	9.77e-05	0.30646	0.0130719
mapping1.pns	imm	527	62	2845	4928	10829	10816	200	26	0.419355	0.25	0.00403226	0.415323	0	61	0.350575	35.9	0.206322	0.1255	8.68e-11	0.00563979	612	31	0.178161	26.25	0.150862	12	31	0.387097	0.130149	5.29e-05	0.256948	0.0196078
mapping1.pns	imm	527	62	2845	4928	10829	10816	300	27	0.435484	0.35	0.00564516	0.429839	0	83	0.304029	57.75	0.211538	0.0841667	1.85e-05	0.00767382	612	44	0.161172	39.55	0.144872	12	44	0.272727	0.12506	0.00271278	0.147667	0.0196078
mapping1.pns	imm	527	62	2845	4928	10829	10816	400	29	0.467742	0.4	0.00645161	0.46129	0	108	0.291105	72.85	0.196361	0.087875	4.15e-07	0.00998521	612	52	0.140162	55.7	0.150135	12	52	0.230769	0.138403	0.030769	0.0923665	0.0196078
mapping1.pns	imm	527	62	2845	4928	10829	10816	500	31	0.5	0.3	0.00483871	0.495161	0	127	0.270789	91.45	0.194989	0.0711	1.8e-05	0.0117419	612	60	0.127932	63.9	0.136247	15	60	0.25	0.121728	0.000521899	0.128272	0.0245098
mapping1.pns	imm	527	62	2845	4928	10829	10816	600	32	0.516129	0.6	0.00967742	0.506452	0	148	0.260563	109.55	0.19287	0.0640833	0.000108227	0.0136834	612	66	0.116197	74.25	0.130722	16	66	0.242424	0.146589	0.0122999	0.0958352	0.0261438
mapping1.pns	imm	527	62	2845	4928	10829	10816	700	32	0.516129	0.15	0.00241936	0.51371	0	173	0.258982	120	0.179641	0.0757143	2.82e-08	0.0159948	612	79	0.118263	87.85	0.131512	17	79	0.21519	0.136413	0.0350766	0.0787773	0.0277778
mapping1.pns	imm	527	62	2845	4928	10829	10816	800	34	0.548387	0.5	0.00806452	0.540323	0	199	0.259791	143.05	0.186749	0.0699375	1.61e-06	0.0183987	612	85	0.110966	102.75	0.134138	18	85	0.211765	0.131351	0.0012833	0.0804134	0.0294118
mapping1.pns	imm	527	62	2845	4928	10829	10816	900	36	0.580645	0.65	0.0104839	0.570161	0	219	0.253472	158	0.18287	0.0677778	6.1e-08	0.0202478	612	95	0.109954	108.55	0.125637	24	95	0.252632	0.129939	0.00124151	0.122692	0.0392157
mapping1.pns	imm	527	62	2845	4928	10829	10816	1000	38	0.612903	0.95	0.0153226	0.597581	1.47e-301	243	0.252599	168.4	0.175052	0.0746	1.31e-15	0.0224667	612	104	0.108108	119.2	0.123909	26	104	0.25	0.124463	2.29e-06	0.125537	0.0424837
mapping1.pns	imm	527	62	2845	4928	10829	10816	1250	39	0.629032	0.75	0.0120968	0.616935	3.28e-280	301	0.248555	206.65	0.170644	0.07548	7.45e-29	0.0278291	612	139	0.114781	149.15	0.123163	35	139	0.251799	0.125607	9.32e-05	0.126192	0.0571895
mapping1.pns	imm	527	62	2845	4928	10829	10816	1500	41	0.66129	1.2	0.0193548	0.641935	0	350	0.23989	247.35	0.169534	0.0684333	2.75e-28	0.0323595	612	165	0.113091	172.8	0.118437	41	165	0.248485	0.130051	6.1e-06	0.118433	0.0669935
mapping1.pns	imm	527	62	2845	4928	10829	10816	1750	42	0.677419	1	0.016129	0.66129	0	417	0.244145	276.45	0.161856	0.0803143	3.25e-24	0.038554	612	206	0.120609	208.35	0.121985	49	206	0.237864	0.130354	1.54e-08	0.10751	0.0800654
mapping1.pns	imm	527	62	2845	4928	10829	10816	2000	42	0.677419	1.4	0.0225806	0.654839	3.78e-118	467	0.238509	303.2	0.154852	0.0819	9.05e-38	0.0431768	612	234	0.11951	226.45	0.115654	58	234	0.247863	0.125192	1.87e-05	0.122671	0.0947712
mapping1.pns	imm	527	62	2845	4928	10829	10816	2250	42	0.677419	1.9	0.0306452	0.646774	6.58e-188	518	0.234601	342.85	0.155276	0.0778444	1.29e-16	0.047892	612	258	0.116848	261	0.118207	65	258	0.251938	0.133753	1.09e-07	0.118184	0.106209
mapping1.pns	imm	527	62	2845	4928	10829	10816	2500	42	0.677419	2	0.0322581	0.645161	6.63e-209	578	0.235151	379.65	0.154455	0.07934	1.08e-31	0.0534393	612	292	0.118796	275.95	0.112266	68	292	0.232877	0.126847	1.67e-06	0.10603	0.111111
mapping1.pns	imm	527	62	2845	4928	10829	10816	2750	43	0.693548	2.05	0.0330645	0.660484	1.37e-212	630	0.23273	408.6	0.150942	0.0805091	8.63e-31	0.058247	612	313	0.115626	303.65	0.112172	71	313	0.226837	0.130057	2.93e-07	0.0967798	0.116013
mapping1.pns	imm	527	62	2845	4928	10829	10816	3000	44	0.709677	1.85	0.0298387	0.679839	8.91e-215	696	0.235453	443.65	0.150085	0.0841167	2.37e-61	0.0643491	612	338	0.114344	326.9	0.110589	75	338	0.221893	0.125829	2.79e-07	0.096064	0.122549
mapping1.pns	imm	527	62	2845	4928	10829	10816	3250	46	0.741935	2.3	0.0370968	0.704839	0	739	0.230649	468.65	0.14627	0.0831846	3.79e-65	0.0683247	612	361	0.112672	360.2	0.112422	77	361	0.213296	0.125454	6.6e-08	0.0878427	0.125817
mapping1.pns	imm	527	62	2845	4928	10829	10816	3500	46	0.741935	2.55	0.041129	0.700806	1.11e-161	801	0.231905	506	0.146497	0.0842857	1.41e-53	0.074057	612	397	0.114939	377.75	0.109366	80	397	0.201511	0.126129	4.53e-06	0.0753821	0.130719
mapping1.pns	imm	527	62	2845	4928	10829	10816	3750	46	0.741935	2.6	0.0419355	0.7	1.66e-272	860	0.232181	535.4	0.144546	0.08656	5.48e-40	0.0795118	612	422	0.113931	411.55	0.11111	82	422	0.194313	0.125052	6.56e-06	0.0692612	0.133987
mapping1.pns	imm	527	62	2845	4928	10829	10816	4000	46	0.741935	3	0.0483871	0.693548	4.03e-155	916	0.231664	555.7	0.140541	0.090075	2.95e-40	0.0846893	612	452	0.114315	433.65	0.109674	85	452	0.188053	0.128587	1.8e-05	0.0594656	0.138889
mapping1.pns	imm	527	62	2845	4928	10829	10816	4250	47	0.758065	2.7	0.0435484	0.714516	5.07e-137	961	0.228646	597.1	0.142065	0.0856235	8.3e-187	0.0888499	612	473	0.112539	450.65	0.107221	88	473	0.186047	0.126182	0.000286421	0.0598643	0.143791
mapping1.pns	imm	527	62	2845	4928	10829	10816	4500	47	0.758065	2.7	0.0435484	0.714516	8.24e-125	1026	0.230406	616.6	0.138468	0.0909778	1.65e-105	0.0948595	612	517	0.116102	481.45	0.108118	90	517	0.174081	0.127145	0.000693768	0.0469361	0.147059
mapping1.pns	imm	527	62	2845	4928	10829	10816	4750	47	0.758065	3.2	0.0516129	0.706452	1.2e-113	1086	0.230916	655.7	0.139422	0.0905895	7.09e-50	0.100407	612	544	0.115671	492	0.104614	95	544	0.174632	0.124158	5.58e-08	0.0504747	0.155229
mapping1.pns	imm	527	62	2845	4928	10829	10816	5000	47	0.758065	3.95	0.0637097	0.694355	3.03e-110	1137	0.229558	671.85	0.135645	0.09303	1.85e-79	0.105122	612	576	0.116293	527	0.1064	100	576	0.173611	0.133317	0.00516975	0.0402937	0.163399
mapping1.pns	imm	527	62	2845	4928	10829	10816	5250	47	0.758065	4	0.0645161	0.693548	2.59e-193	1194	0.229483	707.45	0.13597	0.0926762	5.93e-99	0.110392	612	612	0.117624	541.4	0.104055	106	612	0.173203	0.124736	9.48e-05	0.0484668	0.173203
mapping1.pns	imm	527	62	2845	4928	10829	10816	5425	48	0.774194	3.6	0.0580645	0.716129	5e-132	1237	0.230054	728.55	0.135494	0.0937235	1.95e-133	0.114368	612	634	0.11791	559.7	0.104092	108	634	0.170347	0.132808	0.0154877	0.0375391	0.176471
mapping1.pns	imm	527	62	2845	4928	10829	10816	5425	48	0.774194	3.3	0.0532258	0.720968	8.78e-167	1237	0.230054	724.2	0.134685	0.0945253	1.24e-124	0.114368	612	634	0.11791	563.1	0.104724	108	634	0.170347	0.125004	0.00060251	0.0453428	0.176471
mapping1.pns	imm	527	62	2845	4928	10829	10816	5425	48	0.774194	4.1	0.066129	0.708065	3.25e-110	1237	0.230054	724.85	0.134806	0.0944055	1.76e-103	0.114368	612	634	0.11791	562.4	0.104594	108	634	0.170347	0.124856	0.0084324	0.045491	0.176471
mapping1.pns	imm	527	62	2845	4928	10829	10816	5425	48	0.774194	3.95	0.0637097	0.710484	2.55e-115	1237	0.230054	727.9	0.135373	0.0938433	1.03e-106	0.114368	612	634	0.11791	565.55	0.105179	108	634	0.170347	0.124128	0.000857632	0.0462194	0.176471
mapping1.pns	imm	527	62	2845	4928	10829	10816	5425	48	0.774194	3.95	0.0637097	0.710484	7.25e-134	1237	0.230054	727.3	0.135261	0.0939539	2.47e-75	0.114368	612	634	0.11791	567.3	0.105505	108	634	0.170347	0.129572	0.0038178	0.0407752	0.176471
mapping1.pns	imm	527	62	2845	4928	10829	10816	5425	48	0.774194	4.2	0.0677419	0.706452	3.31e-93	1237	0.230054	733.9	0.136489	0.0927373	1.02e-98	0.114368	612	634	0.11791	561.45	0.104417	108	634	0.170347	0.125884	0.00652484	0.0444633	0.176471
mapping1.pns	imm	527	62	2845	4928	10829	10816	5425	48	0.774194	3.8	0.0612903	0.712903	5.71e-119	1237	0.230054	727.2	0.135243	0.0939723	1.64e-119	0.114368	612	634	0.11791	569.15	0.105849	108	634	0.170347	0.13211	0.00263284	0.0382372	0.176471
mapping1.salivary_gland	imm	268	14	2845	4967	10829	10826	100	6	0.428571	0	0	0.428571	0	70	0.744681	15.25	0.162234	0.5475	9.43e-40	0.00646592	185	18	0.191489	12.4	0.131915	3	18	0.166667	0.0252381	0.00521005	0.141429	0.0162162
mapping1.salivary_gland	imm	268	14	2845	4967	10829	10826	200	7	0.5	0	0	0.5	0	119	0.61658	34.25	0.177461	0.42375	1.17e-77	0.0109921	185	31	0.160622	25.1	0.130052	6	31	0.193548	0.0449571	0.00010432	0.148591	0.0324324
mapping1.salivary_gland	imm	268	14	2845	4967	10829	10826	300	7	0.5	0.05	0.00357143	0.496429	2.15e-212	154	0.525597	47.5	0.162116	0.355	1.52e-38	0.014225	185	41	0.139932	37.2	0.126962	6	41	0.146341	0.0404197	0.000631472	0.105922	0.0324324
mapping1.salivary_gland	imm	268	14	2845	4967	10829	10826	400	7	0.5	0	0	0.5	0	191	0.486005	65.45	0.166539	0.313875	1.97e-94	0.0176427	185	52	0.132316	40.35	0.102672	7	52	0.134615	0.0340595	0.000167437	0.100556	0.0378378
mapping1.salivary_gland	imm	268	14	2845	4967	10829	10826	500	7	0.5	0.05	0.00357143	0.496429	2.15e-212	239	0.484787	79.75	0.161765	0.3185	1.31e-85	0.0220765	185	60	0.121704	54.95	0.11146	7	60	0.116667	0.0334096	0.00469109	0.0832571	0.0378378
mapping1.salivary_gland	imm	268	14	2845	4967	10829	10826	600	7	0.5	0.1	0.00714286	0.492857	1.32e-111	272	0.458685	95.6	0.161214	0.294	5.14e-95	0.0251247	185	71	0.11973	65.95	0.111214	9	71	0.126761	0.036963	0.00382164	0.0897976	0.0486486
mapping1.salivary_gland	imm	268	14	2845	4967	10829	10826	700	7	0.5	0.05	0.00357143	0.496429	2.15e-212	302	0.435786	113.6	0.163925	0.269143	4.01e-59	0.0278958	185	80	0.11544	75.5	0.108947	9	80	0.1125	0.0388857	0.000177032	0.0736143	0.0486486
mapping1.salivary_gland	imm	268	14	2845	4967	10829	10826	800	7	0.5	0.15	0.0107143	0.489286	2.57e-78	333	0.419924	129.85	0.163745	0.253937	1.66e-147	0.0307593	185	87	0.10971	89.3	0.11261	9	87	0.103448	0.0342578	0.000477208	0.0691904	0.0486486
mapping1.salivary_gland	imm	268	14	2845	4967	10829	10826	900	7	0.5	0.15	0.0107143	0.489286	2.57e-78	363	0.406495	139.65	0.156383	0.248167	3.04e-123	0.0335304	185	97	0.108623	107.6	0.120493	10	97	0.103093	0.0410391	0.00111825	0.0620537	0.0540541
mapping1.salivary_gland	imm	268	14	2845	4967	10829	10826	1000	7	0.5	0	0	0.5	0	399	0.401813	158.35	0.159466	0.24065	1.64e-120	0.0368557	185	106	0.106747	114.5	0.115307	10	106	0.0943396	0.0387261	0.00936895	0.0556135	0.0540541
mapping1.salivary_gland	imm	268	14	2845	4967	10829	10826	1250	7	0.5	0.15	0.0107143	0.489286	2.57e-78	461	0.370877	193.35	0.155551	0.21412	1.09e-66	0.0425827	185	123	0.0989541	142.2	0.114401	11	123	0.0894309	0.0402558	0.00154231	0.0491751	0.0594595
mapping1.salivary_gland	imm	268	14	2845	4967	10829	10826	1500	7	0.5	0.2	0.0142857	0.485714	5.78e-62	528	0.35365	225.55	0.151072	0.201633	5.39e-105	0.0487715	185	152	0.101808	178.35	0.119457	13	152	0.0855263	0.035985	4.67e-05	0.0495414	0.0702703
mapping1.salivary_gland	imm	268	14	2845	4967	10829	10826	1750	7	0.5	0.05	0.00357143	0.496429	2.15e-212	600	0.344234	261.7	0.150143	0.193314	1.54e-119	0.0554221	185	170	0.097533	200.05	0.114773	15	170	0.0882353	0.0394619	0.000203911	0.0487734	0.0810811
mapping1.salivary_gland	imm	268	14	2845	4967	10829	10826	2000	7	0.5	0.3	0.0214286	0.478571	4.53e-32	677	0.339689	295.7	0.148369	0.19065	2.24e-91	0.0625346	185	190	0.0953337	219.45	0.11011	16	190	0.0842105	0.0418829	0.00287649	0.0423277	0.0864865
mapping1.salivary_gland	imm	268	14	2845	4967	10829	10826	2250	8	0.571429	0.25	0.0178571	0.553571	2.26e-45	736	0.328278	329.65	0.147034	0.1806	4.24e-279	0.0679845	185	212	0.0945584	237.4	0.105888	16	212	0.0754717	0.0393798	0.00455287	0.0360919	0.0864865
mapping1.salivary_gland	imm	268	14	2845	4967	10829	10826	2500	8	0.571429	0.15	0.0107143	0.560714	3.68e-102	799	0.320626	356.25	0.142957	0.1771	2.48e-145	0.0738038	185	234	0.0939005	275.35	0.110494	17	234	0.0726496	0.0321317	0.000341564	0.0405179	0.0918919
mapping1.salivary_gland	imm	268	14	2845	4967	10829	10826	2750	8	0.571429	0.45	0.0321429	0.539286	8.27e-50	871	0.317651	392.5	0.143144	0.174	1.7e-184	0.0804545	185	257	0.0937272	294.05	0.107239	19	257	0.07393	0.0428716	0.00070319	0.0310583	0.102703
mapping1.salivary_gland	imm	268	14	2845	4967	10829	10826	3000	8	0.571429	0.25	0.0178571	0.553571	2.26e-45	928	0.31016	424.35	0.141828	0.167883	8.98e-143	0.0857196	185	281	0.0939171	324.55	0.108473	23	281	0.0818505	0.037568	1.46e-07	0.0442826	0.124324
mapping1.salivary_gland	imm	268	14	2845	4967	10829	10826	3250	8	0.571429	0.25	0.0178571	0.553571	1.89e-68	986	0.304133	460.75	0.142119	0.161615	1.92e-85	0.091077	185	299	0.092227	339.9	0.104843	24	299	0.0802676	0.0353008	8.68e-05	0.0449668	0.12973
mapping1.salivary_gland	imm	268	14	2845	4967	10829	10826	3500	8	0.571429	0.3	0.0214286	0.55	1.39e-60	1041	0.29811	489.6	0.140206	0.157543	2.41e-231	0.0961574	185	317	0.0907789	373.45	0.106944	26	317	0.0820189	0.0383976	2.04e-06	0.0436213	0.140541
mapping1.salivary_gland	imm	268	14	2845	4967	10829	10826	3750	8	0.571429	0.3	0.0214286	0.55	4.98e-32	1089	0.291021	514.9	0.1376	0.153093	4.51e-158	0.100591	185	330	0.0881881	407.15	0.108805	26	330	0.0787879	0.0366259	8.18e-05	0.042162	0.140541
mapping1.salivary_gland	imm	268	14	2845	4967	10829	10826	4000	8	0.571429	0.3	0.0214286	0.55	1.39e-60	1138	0.28507	550.65	0.137938	0.146838	9.56e-140	0.105117	185	346	0.0866733	415.85	0.104171	29	346	0.083815	0.0396735	4.82e-09	0.0441415	0.156757
mapping1.salivary_gland	imm	268	14	2845	4967	10829	10826	4250	8	0.571429	0.55	0.0392857	0.532143	3.62e-35	1198	0.282414	580.65	0.136881	0.145259	2.01e-160	0.11066	185	368	0.0867515	437.2	0.103065	29	368	0.0788043	0.0397678	0.000120462	0.0390365	0.156757
mapping1.salivary_gland	imm	268	14	2845	4967	10829	10826	4500	8	0.571429	0.5	0.0357143	0.535714	2.25e-35	1249	0.27805	611.15	0.136053	0.141744	1.06e-199	0.11537	185	388	0.0863758	471.15	0.104886	30	388	0.0773196	0.0373921	1.48e-07	0.0399275	0.162162
mapping1.salivary_gland	imm	268	14	2845	4967	10829	10826	4750	8	0.571429	0.55	0.0392857	0.532143	9.46e-28	1308	0.275833	633.6	0.133615	0.141979	6.9e-204	0.12082	185	406	0.0856179	497.65	0.104945	30	406	0.0738916	0.0429956	0.00179838	0.030896	0.162162
mapping1.salivary_gland	imm	268	14	2845	4967	10829	10826	5000	8	0.571429	0.35	0.025	0.546429	4.17e-39	1366	0.273638	667.55	0.133724	0.13969	2.59e-215	0.126178	185	427	0.0855369	513.15	0.102794	30	427	0.0702576	0.041787	0.00206698	0.0284706	0.162162
mapping1.salivary_gland	imm	268	14	2845	4967	10829	10826	5250	8	0.571429	0.3	0.0214286	0.55	1.39e-60	1410	0.268981	691.05	0.131829	0.136943	3.84e-176	0.130242	185	445	0.0848913	539.9	0.102995	32	445	0.0719101	0.0387355	0.00115393	0.0331746	0.172973
mapping1.salivary_gland	imm	268	14	2845	4967	10829	10826	5500	8	0.571429	0.3	0.0214286	0.55	1.39e-60	1466	0.266934	722.4	0.131537	0.1352	2.77e-192	0.135415	185	460	0.0837582	577.9	0.105226	33	460	0.0717391	0.0367907	9.37e-07	0.0349485	0.178378
mapping1.salivary_gland	imm	268	14	2845	4967	10829	10826	5750	8	0.571429	0.75	0.0535714	0.517857	1.5e-20	1514	0.263671	749.6	0.130547	0.132939	6.51e-278	0.139849	185	476	0.0828979	576.3	0.100366	33	476	0.0693277	0.0368196	8.36e-05	0.0325082	0.178378
mapping1.salivary_gland	imm	268	14	2845	4967	10829	10826	6000	8	0.571429	0.5	0.0357143	0.535714	6.11e-20	1576	0.263017	769.1	0.128354	0.134483	8.35e-189	0.145575	185	500	0.0834446	611.75	0.102094	35	500	0.07	0.0403486	6.82e-05	0.0296514	0.189189
mapping1.salivary_gland	imm	268	14	2845	4967	10829	10826	6250	8	0.571429	0.65	0.0464286	0.525	3.08e-28	1619	0.259372	800	0.128164	0.13104	1.18e-202	0.149547	185	516	0.0826658	633.9	0.101554	36	516	0.0697674	0.0397433	0.000894111	0.0300242	0.194595
mapping1.salivary_gland	imm	268	14	2845	4967	10829	10826	6500	8	0.571429	0.45	0.0321429	0.539286	4.6e-36	1663	0.256161	835.8	0.128743	0.127262	8.49e-254	0.153612	185	527	0.0811768	663.05	0.102133	37	527	0.0702087	0.0399434	4.51e-07	0.0302653	0.2
mapping1.salivary_gland	imm	268	14	2845	4967	10829	10826	6750	8	0.571429	0.7	0.05	0.521429	1.33e-15	1704	0.252744	866.9	0.128582	0.124015	5.75e-271	0.157399	185	542	0.0803916	695.45	0.103152	37	542	0.0682657	0.0386595	6.46e-05	0.0296062	0.2
mapping1.salivary_gland	imm	268	14	2845	4967	10829	10826	7000	8	0.571429	0.45	0.0321429	0.539286	1.9e-28	1748	0.25	889.85	0.127267	0.122593	1.87e-219	0.161463	185	559	0.0799485	692.95	0.0991061	37	559	0.0661896	0.0357581	8.94e-05	0.0304315	0.2
mapping1.somatic_muscle	imm	452	39	2845	4942	10829	10814	100	15	0.384615	0.1	0.0025641	0.382051	0	38	0.447059	18.15	0.213529	0.1985	3.38e-10	0.00351396	215	14	0.164706	13.8	0.162353	7	14	0.5	0.0313889	2.06e-09	0.468611	0.0325581
mapping1.somatic_muscle	imm	452	39	2845	4942	10829	10814	200	16	0.410256	0.05	0.00128205	0.408974	0	74	0.402174	35.35	0.19212	0.19325	6.45e-17	0.00684298	215	30	0.163043	25.5	0.138587	12	30	0.4	0.0177725	0	0.382227	0.055814
mapping1.somatic_muscle	imm	452	39	2845	4942	10829	10814	300	17	0.435897	0.2	0.00512821	0.430769	0	108	0.381625	53.4	0.188693	0.182	2.08e-12	0.00998705	215	42	0.14841	34.45	0.121731	13	42	0.309524	0.019544	0	0.28998	0.0604651
mapping1.somatic_muscle	imm	452	39	2845	4942	10829	10814	400	19	0.487179	0.25	0.00641026	0.480769	6.48e-255	150	0.393701	67.5	0.177165	0.20625	3.99e-23	0.0138709	215	60	0.15748	46.5	0.122047	14	60	0.233333	0.0244026	8.88e-16	0.208931	0.0651163
mapping1.somatic_muscle	imm	452	39	2845	4942	10829	10814	500	19	0.487179	0.25	0.00641026	0.480769	0	183	0.380457	88.9	0.184823	0.1882	2.89e-17	0.0169225	215	73	0.151767	56.95	0.118399	14	73	0.191781	0.0204431	0	0.171338	0.0651163
mapping1.somatic_muscle	imm	452	39	2845	4942	10829	10814	600	20	0.512821	0.15	0.00384615	0.508974	0	216	0.372414	100.65	0.173534	0.19225	4.17e-27	0.0199741	215	82	0.141379	75.45	0.130086	15	82	0.182927	0.0209534	1.24e-11	0.161973	0.0697674
mapping1.somatic_muscle	imm	452	39	2845	4942	10829	10814	700	20	0.512821	0.4	0.0102564	0.502564	1.07e-182	250	0.367647	116.15	0.170809	0.191214	1.31e-60	0.0231182	215	93	0.136765	80.2	0.117941	16	93	0.172043	0.0234236	6.2e-12	0.148619	0.0744186
mapping1.somatic_muscle	imm	452	39	2845	4942	10829	10814	800	20	0.512821	0.4	0.0102564	0.502564	1.07e-182	294	0.376923	132.95	0.170449	0.201313	1.99e-36	0.027187	215	110	0.141026	94.6	0.121282	19	110	0.172727	0.0245253	0	0.148202	0.0883721
mapping1.somatic_muscle	imm	452	39	2845	4942	10829	10814	900	20	0.512821	0.25	0.00641026	0.50641	0	327	0.371591	148.55	0.168807	0.198278	4.37e-38	0.0302386	215	121	0.1375	103.9	0.118068	20	121	0.165289	0.0260139	0	0.139275	0.0930233
mapping1.somatic_muscle	imm	452	39	2845	4942	10829	10814	1000	21	0.538462	0.45	0.0115385	0.526923	2.36e-253	362	0.369765	161.4	0.164862	0.2006	4.78e-74	0.0334751	215	138	0.14096	117.25	0.119765	26	138	0.188406	0.0193763	0	0.169029	0.12093
mapping1.somatic_muscle	imm	452	39	2845	4942	10829	10814	1250	23	0.589744	0.15	0.00384615	0.585897	0	456	0.371638	199.8	0.162836	0.20496	9.75e-107	0.0421676	215	173	0.140994	142.15	0.115852	29	173	0.16763	0.0271813	0	0.140449	0.134884
mapping1.somatic_muscle	imm	452	39	2845	4942	10829	10814	1500	24	0.615385	0.45	0.0115385	0.603846	0	535	0.362466	234.95	0.15918	0.200033	1.32e-282	0.0494729	215	203	0.137534	175.35	0.118801	30	203	0.147783	0.0269625	0	0.120821	0.139535
mapping1.somatic_muscle	imm	452	39	2845	4942	10829	10814	1750	24	0.615385	0.75	0.0192308	0.596154	2.09e-192	607	0.35168	269.4	0.156083	0.192914	3.27e-95	0.0561309	215	237	0.137312	200.55	0.116194	31	237	0.130802	0.0247942	0	0.106008	0.144186
mapping1.somatic_muscle	imm	452	39	2845	4942	10829	10814	2000	25	0.641026	0.85	0.0217949	0.619231	2.48e-194	674	0.341266	303.35	0.153595	0.185325	9.64e-170	0.0623266	215	268	0.135696	225.7	0.114278	34	268	0.126866	0.0294653	0	0.0974003	0.15814
mapping1.somatic_muscle	imm	452	39	2845	4942	10829	10814	2250	25	0.641026	1	0.025641	0.615385	2.56e-121	744	0.334382	343.05	0.15418	0.1782	1.02e-95	0.0687997	215	296	0.133034	256.4	0.115236	34	296	0.114865	0.0234661	0	0.0913988	0.15814
mapping1.somatic_muscle	imm	452	39	2845	4942	10829	10814	2500	26	0.666667	0.9	0.0230769	0.64359	6.65e-268	798	0.322555	372.25	0.150465	0.1703	8.42e-199	0.0737932	215	322	0.130154	275.5	0.111358	35	322	0.108696	0.0263563	1.29e-12	0.0823394	0.162791
mapping1.somatic_muscle	imm	452	39	2845	4942	10829	10814	2750	26	0.666667	0.95	0.024359	0.642308	3.13e-106	870	0.319383	413.2	0.151689	0.166109	2.19e-94	0.0804513	215	355	0.130323	302.5	0.11105	35	355	0.0985915	0.0266143	0	0.0719773	0.162791
mapping1.somatic_muscle	imm	452	39	2845	4942	10829	10814	3000	26	0.666667	0.9	0.0230769	0.64359	4.45e-167	934	0.314055	437.2	0.147007	0.1656	1.76e-183	0.0863695	215	386	0.129792	325.75	0.109533	35	386	0.0906736	0.028781	2.23e-11	0.0618925	0.162791
mapping1.somatic_muscle	imm	452	39	2845	4942	10829	10814	3250	26	0.666667	1.1	0.0282051	0.638462	1.05e-131	994	0.308313	470.25	0.145859	0.161154	1.37e-136	0.0919179	215	412	0.127792	356.4	0.110546	36	412	0.0873786	0.0250927	1.69e-07	0.0622859	0.167442
mapping1.somatic_muscle	imm	452	39	2845	4942	10829	10814	3500	27	0.692308	0.8	0.0205128	0.671795	6.46e-189	1065	0.306651	502	0.144544	0.160857	1.21e-239	0.0984834	215	441	0.12698	379.6	0.1093	37	441	0.0839002	0.0288764	9.61e-10	0.0550239	0.172093
mapping1.somatic_muscle	imm	452	39	2845	4942	10829	10814	3750	27	0.692308	1.3	0.0333333	0.658974	1.13e-77	1128	0.302981	539	0.144776	0.157067	6.45e-295	0.104309	215	470	0.126242	404.7	0.108703	37	470	0.0787234	0.027768	5.87e-08	0.0509554	0.172093
mapping1.somatic_muscle	imm	452	39	2845	4942	10829	10814	4000	29	0.74359	0.95	0.024359	0.719231	3.78e-299	1196	0.301184	560.65	0.141186	0.158837	6.75e-199	0.110597	215	504	0.12692	418.2	0.105314	38	504	0.0753968	0.0262074	8.89e-10	0.0491894	0.176744
mapping1.somatic_muscle	imm	452	39	2845	4942	10829	10814	4250	29	0.74359	1.65	0.0423077	0.701282	3.22e-128	1268	0.300403	594	0.140725	0.158588	6.86e-222	0.117255	215	534	0.12651	447.85	0.1061	39	534	0.0730337	0.0268237	7.55e-06	0.04621	0.181395
mapping1.somatic_muscle	imm	452	39	2845	4942	10829	10814	4500	29	0.74359	1.65	0.0423077	0.701282	9.28e-92	1328	0.297025	625.75	0.139958	0.156056	0	0.122804	215	564	0.126146	473.75	0.105961	40	564	0.070922	0.0270492	2.65e-10	0.0438728	0.186047
mapping1.somatic_muscle	imm	452	39	2845	4942	10829	10814	4750	29	0.74359	1.45	0.0371795	0.70641	5.66e-139	1371	0.290405	654.3	0.138594	0.150884	3.51e-244	0.12678	215	583	0.123491	497.15	0.105306	41	583	0.0703259	0.0255391	3.84e-09	0.0447869	0.190698
mapping1.somatic_muscle	imm	452	39	2845	4942	10829	10814	5000	29	0.74359	2.15	0.0551282	0.688462	8.6e-84	1424	0.286461	683.15	0.137427	0.14817	1.26e-91	0.131681	215	609	0.122511	517.8	0.104164	42	609	0.0689655	0.0304203	3.44e-14	0.0385452	0.195349
mapping1.somatic_muscle	imm	452	39	2845	4942	10829	10814	5250	29	0.74359	1.55	0.0397436	0.703846	5.53e-138	1469	0.281364	708.75	0.13575	0.14481	5.77e-136	0.135842	215	633	0.121241	547.9	0.104942	44	633	0.0695103	0.0259556	3.06e-12	0.0435547	0.204651
mapping1.somatic_muscle	imm	452	39	2845	4942	10829	10814	5500	30	0.769231	1.85	0.0474359	0.721795	4.86e-67	1522	0.278245	743.3	0.135887	0.141582	3.26e-233	0.140743	215	663	0.121207	563.05	0.102934	46	663	0.0693816	0.0260107	1.69e-13	0.0433709	0.213953
mapping1.somatic_muscle	imm	452	39	2845	4942	10829	10814	5750	30	0.769231	2	0.0512821	0.717949	1.47e-64	1576	0.275524	771.05	0.134799	0.139991	4.04e-254	0.145737	215	685	0.119755	606	0.105944	47	685	0.0686131	0.028126	4.5e-08	0.0404872	0.218605
mapping1.somatic_muscle	imm	452	39	2845	4942	10829	10814	6000	30	0.769231	2.15	0.0551282	0.714103	9.12e-101	1647	0.275879	791.3	0.132546	0.142617	0	0.152303	215	720	0.120603	607.15	0.1017	48	720	0.0666667	0.0250594	1.78e-13	0.0416072	0.223256
mapping1.somatic_muscle	imm	452	39	2845	4942	10829	10814	6250	30	0.769231	1.7	0.0435897	0.725641	1.3e-84	1714	0.275563	816.6	0.131286	0.143584	3.41e-246	0.158498	215	749	0.120418	637.8	0.10254	51	749	0.0680908	0.0262559	1.18e-09	0.0418349	0.237209
mapping1.somatic_muscle	imm	452	39	2845	4942	10829	10814	6500	30	0.769231	1.95	0.05	0.719231	7.06e-174	1779	0.274961	851.45	0.1316	0.1427	0	0.164509	215	772	0.11932	655.8	0.10136	51	772	0.0660622	0.0244648	5.07e-08	0.0415974	0.237209
mapping1.somatic_muscle	imm	452	39	2845	4942	10829	10814	6750	30	0.769231	2.2	0.0564103	0.712821	1.16e-104	1829	0.272173	874.6	0.130149	0.141393	4e-159	0.169133	215	797	0.118601	678.85	0.101019	53	797	0.0664994	0.0251778	0	0.0413215	0.246512
mapping1.somatic_muscle	imm	452	39	2845	4942	10829	10814	6938	30	0.769231	2.6	0.0666667	0.702564	1.93e-91	1862	0.269543	900.25	0.13032	0.138621	0	0.172184	215	816	0.118124	700.75	0.10144	53	816	0.064951	0.0256133	4.62e-13	0.0393377	0.246512
mapping1.tracheal_system	imm	444	22	2845	4957	10829	10822	100	15	0.681818	0	0	0.681818	0	48	0.564706	17.1	0.201176	0.309	6.47e-16	0.00443541	279	28	0.329412	11.7	0.137647	9	28	0.321429	0.127497	0.00832037	0.193932	0.0322581
mapping1.tracheal_system	imm	444	22	2845	4957	10829	10822	200	17	0.772727	0.15	0.00681818	0.765909	0	87	0.47541	32.85	0.179508	0.27075	4.98e-25	0.00803918	279	47	0.256831	26.65	0.145628	12	47	0.255319	0.0631824	0.000236618	0.192137	0.0430108
mapping1.tracheal_system	imm	444	22	2845	4957	10829	10822	300	17	0.772727	0.1	0.00454546	0.768182	0	123	0.434629	47.5	0.167845	0.251667	9.92e-25	0.0113657	279	67	0.236749	38.65	0.136572	15	67	0.223881	0.0533977	0.000475948	0.170483	0.0537634
mapping1.tracheal_system	imm	444	22	2845	4957	10829	10822	400	17	0.772727	0.15	0.00681818	0.765909	0	153	0.399478	68.6	0.179112	0.211	2.41e-25	0.0141379	279	86	0.224543	46.7	0.121932	16	86	0.186047	0.0717368	0.00593928	0.11431	0.0573477
mapping1.tracheal_system	imm	444	22	2845	4957	10829	10822	500	17	0.772727	0.1	0.00454546	0.768182	0	178	0.36853	79.45	0.164493	0.1971	2.73e-37	0.016448	279	96	0.198758	58.35	0.120807	17	96	0.177083	0.0666125	0.0023742	0.110471	0.0609319
mapping1.tracheal_system	imm	444	22	2845	4957	10829	10822	600	17	0.772727	0.2	0.00909091	0.763636	0	207	0.35506	93.2	0.159863	0.189667	2.81e-42	0.0191277	279	105	0.180103	74.75	0.128216	19	105	0.180952	0.05558	2.71e-06	0.125372	0.0681004
mapping1.tracheal_system	imm	444	22	2845	4957	10829	10822	700	17	0.772727	0.3	0.0136364	0.759091	1.22e-276	238	0.348463	110.15	0.161274	0.182643	5.93e-40	0.0219922	279	121	0.17716	83.5	0.122255	20	121	0.165289	0.0669197	0.00382909	0.0983696	0.0716846
mapping1.tracheal_system	imm	444	22	2845	4957	10829	10822	800	17	0.772727	0.35	0.0159091	0.756818	4.92e-254	268	0.342273	128.85	0.164559	0.173937	5.14e-28	0.0247644	279	134	0.171137	90.45	0.115517	21	134	0.156716	0.0554705	0.000170805	0.101246	0.0752688
mapping1.tracheal_system	imm	444	22	2845	4957	10829	10822	900	17	0.772727	0.35	0.0159091	0.756818	3.37e-177	292	0.330691	139.85	0.158381	0.169056	2.12e-32	0.0269821	279	149	0.168743	103.9	0.117667	22	149	0.147651	0.0642189	0.00131472	0.0834321	0.078853
mapping1.tracheal_system	imm	444	22	2845	4957	10829	10822	1000	17	0.772727	0.15	0.00681818	0.765909	0	323	0.328586	157.8	0.160529	0.1652	2.89e-33	0.0298466	279	163	0.165819	113.45	0.115412	23	163	0.141104	0.0588561	4.38e-08	0.0822482	0.0824373
mapping1.tracheal_system	imm	444	22	2845	4957	10829	10822	1250	18	0.818182	0.8	0.0363636	0.781818	2.39e-73	391	0.31737	199.65	0.162054	0.15308	2.75e-59	0.0361301	279	197	0.159903	140.35	0.11392	26	197	0.13198	0.0674428	0.000520962	0.0645369	0.09319
mapping1.tracheal_system	imm	444	22	2845	4957	10829	10822	1500	18	0.818182	0.8	0.0363636	0.781818	1.03e-82	457	0.308367	228.7	0.154318	0.1522	8.86e-58	0.0422288	279	225	0.151822	164.2	0.110796	26	225	0.115556	0.0560326	3.25e-05	0.059523	0.09319
mapping1.tracheal_system	imm	444	22	2845	4957	10829	10822	1750	18	0.818182	0.5	0.0227273	0.795455	1.2e-99	538	0.310624	263.3	0.152021	0.156971	5.33e-89	0.0497135	279	266	0.15358	199.85	0.115387	30	266	0.112782	0.0599724	0.00154643	0.0528096	0.107527
mapping1.tracheal_system	imm	444	22	2845	4957	10829	10822	2000	18	0.818182	0.8	0.0363636	0.781818	6.23e-66	587	0.296165	300.85	0.151791	0.143075	7.36e-89	0.0542414	279	291	0.146821	219.25	0.110621	33	291	0.113402	0.059336	0.000234397	0.0540661	0.11828
mapping1.tracheal_system	imm	444	22	2845	4957	10829	10822	2250	19	0.863636	0.9	0.0409091	0.822727	5.68e-88	654	0.293142	334.35	0.149866	0.142067	3.14e-85	0.0604325	279	323	0.144778	245.85	0.110197	36	323	0.111455	0.0660851	0.000379168	0.04537	0.129032
mapping1.tracheal_system	imm	444	22	2845	4957	10829	10822	2500	19	0.863636	1	0.0454545	0.818182	6.25e-98	710	0.286175	373.5	0.150544	0.1346	4.55e-81	0.0656071	279	346	0.13946	273.3	0.110157	40	346	0.115607	0.0634472	0.00220108	0.0521597	0.143369
mapping1.tracheal_system	imm	444	22	2845	4957	10829	10822	2750	19	0.863636	1.1	0.05	0.813636	3.05e-98	766	0.280483	397.2	0.145441	0.134109	1.16e-109	0.0707817	279	375	0.137312	299.2	0.109557	41	375	0.109333	0.0653347	0.00373069	0.0439986	0.146953
mapping1.tracheal_system	imm	444	22	2845	4957	10829	10822	3000	19	0.863636	1.35	0.0613636	0.802273	2.42e-44	822	0.275746	437.2	0.146662	0.128267	6.17e-85	0.0759564	279	403	0.13519	327.8	0.109963	43	403	0.1067	0.0636916	0.000617509	0.0430082	0.154122
mapping1.tracheal_system	imm	444	22	2845	4957	10829	10822	3250	19	0.863636	1.05	0.0477273	0.815909	1.57e-72	878	0.271742	473.25	0.146472	0.124538	2.15e-91	0.081131	279	428	0.132467	362.8	0.112287	45	428	0.10514	0.0650239	0.0120409	0.0401163	0.16129
mapping1.tracheal_system	imm	444	22	2845	4957	10829	10822	3500	19	0.863636	0.85	0.0386364	0.825	1.66e-68	950	0.27291	492.4	0.141454	0.130743	6.59e-170	0.0877841	279	458	0.131571	383.95	0.110299	47	458	0.10262	0.0615394	0.00109092	0.0410807	0.168459
mapping1.tracheal_system	imm	444	22	2845	4957	10829	10822	3750	19	0.863636	1.35	0.0613636	0.802273	9.12e-91	1017	0.272581	530.95	0.142308	0.129613	9.22e-82	0.0939752	279	490	0.131332	405.9	0.108791	51	490	0.104082	0.0648858	0.0014166	0.0391958	0.182796
mapping1.tracheal_system	imm	444	22	2845	4957	10829	10822	4000	19	0.863636	1.4	0.0636364	0.8	1.8e-78	1079	0.271037	557.5	0.14004	0.130375	2.05e-187	0.0997043	279	521	0.130872	423.55	0.106393	54	521	0.103647	0.0663267	0.000868762	0.0373201	0.193548
mapping1.tracheal_system	imm	444	22	2845	4957	10829	10822	4250	19	0.863636	1.2	0.0545455	0.809091	1.73e-101	1136	0.268494	597.1	0.141125	0.1268	3.8e-111	0.104971	279	553	0.130702	454.45	0.10741	58	553	0.104882	0.062138	3.45e-05	0.0427444	0.207885
mapping1.tracheal_system	imm	444	22	2845	4957	10829	10822	4500	19	0.863636	1.75	0.0795455	0.784091	4.33e-33	1185	0.26445	628.55	0.14027	0.123656	3.34e-124	0.109499	279	581	0.129659	487.45	0.108782	59	581	0.101549	0.061757	0.000672181	0.0397921	0.21147
mapping1.tracheal_system	imm	444	22	2845	4957	10829	10822	4750	19	0.863636	1.35	0.0613636	0.802273	2.64e-47	1237	0.261467	654.45	0.138332	0.122642	6.57e-119	0.114304	279	609	0.128725	498	0.105263	62	609	0.101806	0.0611604	5.04e-05	0.0406458	0.222222
mapping1.tracheal_system	imm	444	22	2845	4957	10829	10822	5000	19	0.863636	1.35	0.0613636	0.802273	2.47e-59	1293	0.259586	690.3	0.138587	0.12054	4.11e-158	0.119479	279	634	0.127284	528.35	0.106073	64	634	0.100946	0.06263	0.00281869	0.0383164	0.229391
mapping1.tracheal_system	imm	444	22	2845	4957	10829	10822	5250	19	0.863636	1.75	0.0795455	0.784091	1.6e-46	1340	0.256165	717.75	0.137211	0.118524	4.8180087017688e-310	0.123822	279	656	0.125406	548.7	0.104894	66	656	0.10061	0.0625957	1.53e-05	0.038014	0.236559
mapping1.tracheal_system	imm	444	22	2845	4957	10829	10822	5500	19	0.863636	2.2	0.1	0.763636	1.89e-30	1381	0.251961	751	0.137019	0.114545	2.08e-148	0.12761	279	680	0.124065	573.25	0.104589	68	680	0.1	0.0670976	0.000906454	0.0329024	0.243728
mapping1.tracheal_system	imm	444	22	2845	4957	10829	10822	5750	19	0.863636	2.65	0.120455	0.743182	1.02e-19	1426	0.248822	770.9	0.134514	0.11393	8.43e-103	0.131769	279	709	0.123713	602.4	0.105113	68	709	0.0959097	0.0628877	0.000937572	0.0330221	0.243728
mapping1.tracheal_system	imm	444	22	2845	4957	10829	10822	6000	19	0.863636	1.65	0.075	0.788636	8.8e-88	1476	0.246781	800.55	0.133849	0.112575	4.64e-145	0.136389	279	734	0.122722	609.35	0.101881	70	734	0.0953678	0.0623249	1.64e-05	0.033043	0.250896
mapping1.tracheal_system	imm	444	22	2845	4957	10829	10822	6250	19	0.863636	2.2	0.1	0.763636	1.68e-48	1520	0.243942	838.5	0.134569	0.10904	3.29e-111	0.140455	279	756	0.121329	659.8	0.10589	71	756	0.0939153	0.0631353	0.00224511	0.0307801	0.25448
mapping1.tracheal_system	imm	444	22	2845	4957	10829	10822	6500	19	0.863636	1.75	0.0795455	0.784091	1.56e-43	1564	0.241321	855.8	0.132048	0.108954	8.49e-181	0.14452	279	768	0.1185	662.55	0.10223	71	768	0.0924479	0.06387	0.0114984	0.0285779	0.25448
mapping1.tracheal_system	imm	444	22	2845	4957	10829	10822	6750	19	0.863636	2.9	0.131818	0.731818	3.75e-13	1614	0.239786	882.25	0.131073	0.108407	0	0.149141	279	796	0.118259	702.8	0.104412	73	796	0.0917085	0.0634052	1.73e-06	0.0283034	0.261649
mapping1.tracheal_system	imm	444	22	2845	4957	10829	10822	7000	19	0.863636	1.45	0.0659091	0.797727	8.08e-41	1661	0.237932	916.7	0.131314	0.106329	3.32e-191	0.153484	279	820	0.117462	720	0.103137	76	820	0.0926829	0.0594198	0.000140247	0.0332631	0.272401
mapping1.ventral_ectoderm	imm	328	18	2845	4961	10829	10829	100	13	0.722222	0	0	0.722222	0	50	0.574713	17.25	0.198276	0.3275	4.58e-24	0.00461723	571	32	0.367816	12.75	0.146552	12	32	0.375	0.13951	0.0250719	0.23549	0.0210158
mapping1.ventral_ectoderm	imm	328	18	2845	4961	10829	10829	200	13	0.722222	0.1	0.00555556	0.716667	0	74	0.395722	31.4	0.167914	0.213	1.83e-13	0.0068335	571	44	0.235294	24.55	0.131283	13	44	0.295455	0.174978	0.141557	0.120477	0.0227671
mapping1.ventral_ectoderm	imm	328	18	2845	4961	10829	10829	300	13	0.722222	0.05	0.00277778	0.719444	0	106	0.369338	48.1	0.167596	0.193	1.16e-14	0.00978853	571	51	0.1777	35.1	0.1223	15	51	0.294118	0.145219	0.00871187	0.148899	0.0262697
mapping1.ventral_ectoderm	imm	328	18	2845	4961	10829	10829	400	14	0.777778	0.15	0.00833333	0.769444	0	129	0.334197	67.4	0.174611	0.154	3.5e-13	0.0119125	571	61	0.158031	49.2	0.127461	19	61	0.311475	0.13198	0.00190436	0.179495	0.033275
mapping1.ventral_ectoderm	imm	328	18	2845	4961	10829	10829	500	14	0.777778	0.3	0.0166667	0.761111	2.1e-127	148	0.304527	80.7	0.166049	0.1346	7.36e-13	0.013667	571	73	0.150206	57.85	0.119033	19	73	0.260274	0.162826	0.0105162	0.0974481	0.033275
mapping1.ventral_ectoderm	imm	328	18	2845	4961	10829	10829	600	14	0.777778	0.05	0.00277778	0.775	0	173	0.295222	95.9	0.163652	0.1285	6.15e-25	0.0159756	571	85	0.145051	71.6	0.122184	20	85	0.235294	0.155224	0.0487113	0.0800701	0.0350263
mapping1.ventral_ectoderm	imm	328	18	2845	4961	10829	10829	700	15	0.833333	0.05	0.00277778	0.830556	0	205	0.29927	111.95	0.163431	0.132929	4.59e-15	0.0189306	571	104	0.151825	80.45	0.117445	25	104	0.240385	0.162141	0.0513334	0.0782435	0.0437828
mapping1.ventral_ectoderm	imm	328	18	2845	4961	10829	10829	800	15	0.833333	0.3	0.0166667	0.816667	2.47e-146	238	0.303185	128.1	0.163185	0.137375	5.25e-35	0.021978	571	123	0.156688	94.9	0.120892	28	123	0.227642	0.152679	0.0682757	0.0749637	0.0490368
mapping1.ventral_ectoderm	imm	328	18	2845	4961	10829	10829	900	15	0.833333	0.15	0.00833333	0.825	0	255	0.288136	140.85	0.159153	0.126833	1.82e-21	0.0235479	571	128	0.144633	109.65	0.123898	28	128	0.21875	0.155476	0.0244445	0.0632742	0.0490368
mapping1.ventral_ectoderm	imm	328	18	2845	4961	10829	10829	1000	15	0.833333	0.05	0.00277778	0.830556	0	276	0.280203	154.1	0.156447	0.1219	1.08e-28	0.0254871	571	136	0.138071	111.6	0.113299	28	136	0.205882	0.152539	0.0298197	0.0533438	0.0490368
mapping1.ventral_ectoderm	imm	328	18	2845	4961	10829	10829	1250	15	0.833333	0.5	0.0277778	0.805556	2e-126	338	0.273684	188.5	0.152632	0.1196	1.01e-28	0.0312125	571	174	0.140891	143.35	0.116073	31	174	0.178161	0.155191	0.250149	0.02297	0.0542907
mapping1.ventral_ectoderm	imm	328	18	2845	4961	10829	10829	1500	15	0.833333	0.45	0.025	0.808333	8.06e-70	403	0.27138	227.35	0.153098	0.1171	2.76e-25	0.0372149	571	202	0.136027	163.05	0.109798	34	202	0.168317	0.150216	0.30226	0.0181012	0.0595447
mapping1.ventral_ectoderm	imm	328	18	2845	4961	10829	10829	1750	15	0.833333	0.35	0.0194444	0.813889	4.95e-106	463	0.266859	256.6	0.147896	0.117943	2.04e-51	0.0427556	571	240	0.138329	194.9	0.112334	40	240	0.166667	0.154867	0.326435	0.0118	0.0700525
mapping1.ventral_ectoderm	imm	328	18	2845	4961	10829	10829	2000	15	0.833333	0.65	0.0361111	0.797222	4.33e-48	523	0.263476	303.45	0.152872	0.109775	4.24e-32	0.0482962	571	273	0.137531	218.9	0.110277	45	273	0.164835	0.150215	0.221426	0.0146204	0.0788091
mapping1.ventral_ectoderm	imm	328	18	2845	4961	10829	10829	2250	15	0.833333	0.35	0.0194444	0.813889	1.03e-137	592	0.264877	324.45	0.145168	0.118911	2.49e-60	0.054668	571	311	0.13915	244.95	0.109597	50	311	0.160772	0.144349	0.243151	0.0164227	0.0875657
mapping1.ventral_ectoderm	imm	328	18	2845	4961	10829	10829	2500	15	0.833333	0.35	0.0194444	0.813889	3.25e-197	647	0.260362	366.9	0.147646	0.11204	1.41e-36	0.059747	571	339	0.136419	270.5	0.108853	54	339	0.159292	0.156797	0.457275	0.00249511	0.0945709
mapping1.ventral_ectoderm	imm	328	18	2845	4961	10829	10829	2750	15	0.833333	0.6	0.0333333	0.8	2.55e-128	692	0.253016	391.5	0.143144	0.109273	3.38e-69	0.0639025	571	365	0.133455	301.7	0.110311	59	365	0.161644	0.156563	0.419163	0.00508113	0.103327
mapping1.ventral_ectoderm	imm	328	18	2845	4961	10829	10829	3000	16	0.888889	0.6	0.0333333	0.855556	1.14e-113	742	0.24866	429.35	0.143884	0.104217	2.2e-99	0.0685197	571	395	0.132373	314.75	0.105479	61	395	0.15443	0.150517	0.391263	0.00391337	0.10683
mapping1.ventral_ectoderm	imm	328	18	2845	4961	10829	10829	3250	16	0.888889	0.8	0.0444444	0.844444	2.81e-37	791	0.244589	467.65	0.144604	0.0994923	7.38e-57	0.0730446	571	418	0.129252	344.25	0.106447	67	418	0.160287	0.155529	0.409231	0.00475818	0.117338
mapping1.ventral_ectoderm	imm	328	18	2845	4961	10829	10829	3500	16	0.888889	0.8	0.0444444	0.844444	5.92e-52	850	0.243972	493.8	0.141734	0.101771	7.21e-60	0.0784929	571	455	0.130597	370.25	0.106272	69	455	0.151648	0.149433	0.459993	0.00221528	0.120841
mapping1.ventral_ectoderm	imm	328	18	2845	4961	10829	10829	3750	16	0.888889	0.95	0.0527778	0.836111	9.12e-88	904	0.2421	521.55	0.139676	0.101987	1.32e-62	0.0834795	571	489	0.130959	396.1	0.106079	74	489	0.151329	0.147372	0.413289	0.00395692	0.129597
mapping1.ventral_ectoderm	imm	328	18	2845	4961	10829	10829	4000	16	0.888889	0.8	0.0444444	0.844444	1.56e-87	961	0.241215	554.45	0.139169	0.101638	4.04e-119	0.0887432	571	526	0.132028	420.45	0.105535	82	526	0.155894	0.144964	0.180456	0.0109294	0.143608
mapping1.ventral_ectoderm	imm	328	18	2845	4961	10829	10829	4250	16	0.888889	0.8	0.0444444	0.844444	1.33e-74	1006	0.2376	585.1	0.138191	0.0990353	3.86e-126	0.0928987	571	551	0.130137	444.05	0.104877	86	551	0.15608	0.148289	0.31462	0.00779103	0.150613
mapping1.ventral_ectoderm	imm	328	18	2845	4961	10829	10829	4500	16	0.888889	1.35	0.075	0.813889	4.93e-50	1062	0.236842	612.85	0.136675	0.0998111	4.7e-87	0.09807	571	584	0.130241	471.1	0.105062	92	584	0.157534	0.154132	0.400541	0.00340185	0.161121
mapping1.ventral_ectoderm	imm	328	18	2845	4961	10829	10829	4750	16	0.888889	0.8	0.0444444	0.844444	1.56e-87	1109	0.234263	643.25	0.135879	0.0980526	1.08e-82	0.10241	571	604	0.127588	503.7	0.106401	95	604	0.157285	0.148423	0.306182	0.00886169	0.166375
mapping1.ventral_ectoderm	imm	328	18	2845	4961	10829	10829	5000	16	0.888889	1.15	0.0638889	0.825	6.94e-75	1168	0.23435	679.3	0.136296	0.09774	1.05e-117	0.107859	571	638	0.12801	522.4	0.104815	103	638	0.161442	0.147362	0.162956	0.0140804	0.180385
mapping1.ventral_ectoderm	imm	328	18	2845	4961	10829	10829	5250	16	0.888889	1	0.0555556	0.833333	9.23e-80	1221	0.233282	700.55	0.133846	0.0991333	3.7e-102	0.112753	571	659	0.125908	543.9	0.103917	105	659	0.159332	0.152985	0.333476	0.00634709	0.183888
mapping1.ventral_ectoderm	imm	328	18	2845	4961	10829	10829	5500	16	0.888889	1.15	0.0638889	0.825	2.65e-57	1275	0.232495	732.2	0.133516	0.0986909	3.52e-271	0.117739	571	692	0.126185	556.1	0.101404	110	692	0.15896	0.146201	0.215376	0.012759	0.192644
mapping1.ventral_ectoderm	imm	328	18	2845	4961	10829	10829	5750	16	0.888889	1.4	0.0777778	0.811111	4.39e-71	1326	0.231252	759.05	0.132377	0.0986	2.46e-151	0.122449	571	720	0.125567	593.1	0.103436	113	720	0.156944	0.150019	0.259886	0.00692522	0.197898
mapping1.ventral_ectoderm	imm	328	18	2845	4961	10829	10829	6000	16	0.888889	1.15	0.0638889	0.825	1.31e-42	1373	0.229445	771.8	0.128977	0.1002	1.1e-163	0.126789	571	747	0.124833	628.6	0.105047	116	747	0.155288	0.148314	0.299281	0.0069736	0.203152
mapping1.ventral_ectoderm	imm	328	18	2845	4961	10829	10829	6250	16	0.888889	1.85	0.102778	0.786111	1.22e-20	1407	0.225698	811.25	0.130133	0.09532	2.16e-87	0.129929	571	767	0.123035	636.2	0.102053	120	767	0.156454	0.147602	0.236756	0.00885134	0.210158
mapping1.ventral_ectoderm	imm	328	18	2845	4961	10829	10829	6500	16	0.888889	1.3	0.0722222	0.816667	2.02e-42	1459	0.225015	825.75	0.127352	0.0974231	7.2e-199	0.134731	571	795	0.122609	668.8	0.103146	123	795	0.154717	0.153053	0.460775	0.00166363	0.215412
mapping1.ventral_ectoderm	imm	328	18	2845	4961	10829	10829	6750	16	0.888889	1.9	0.105556	0.783333	5.28e-34	1493	0.221711	869.2	0.129076	0.0924148	6.78e-125	0.137871	571	815	0.121028	675.9	0.100371	124	815	0.152147	0.151181	0.47591	0.000966643	0.217163
mapping1.ventral_ectoderm	imm	328	18	2845	4961	10829	10829	7000	16	0.888889	1.45	0.0805556	0.808333	7.6e-54	1546	0.221363	892.15	0.127742	0.0934071	1.47e-142	0.142765	571	842	0.120561	716.5	0.102592	130	842	0.154394	0.150114	0.366268	0.00428018	0.227671
mapping1.visceral_mesoderm	imm	479	30	2845	4951	10829	10822	100	15	0.5	0.1	0.00333333	0.496667	1.08e-243	60	0.705882	16.95	0.199412	0.4305	1.28e-35	0.00554426	418	22	0.258824	14.05	0.165294	9	22	0.409091	0.0850534	0.000359323	0.324037	0.0215311
mapping1.visceral_mesoderm	imm	479	30	2845	4951	10829	10822	200	17	0.566667	0	0	0.566667	0	99	0.540984	33.65	0.18388	0.32675	2.2e-27	0.00914803	418	38	0.20765	24.15	0.131967	14	38	0.368421	0.0942632	0.000139271	0.274158	0.0334928
mapping1.visceral_mesoderm	imm	479	30	2845	4951	10829	10822	300	19	0.633333	0	0	0.633333	0	140	0.498221	52.85	0.188078	0.2905	7.78e-22	0.0129366	418	52	0.185053	37.6	0.133808	16	52	0.307692	0.102675	3.9e-07	0.205017	0.0382775
mapping1.visceral_mesoderm	imm	479	30	2845	4951	10829	10822	400	20	0.666667	0.2	0.00666667	0.66	2.78e-227	189	0.497368	68.25	0.179605	0.301875	2.8e-62	0.0174644	418	71	0.186842	49.05	0.129079	18	71	0.253521	0.0803833	4.55e-05	0.173138	0.0430622
mapping1.visceral_mesoderm	imm	479	30	2845	4951	10829	10822	500	21	0.7	0.35	0.0116667	0.688333	2.84e-271	226	0.471816	87.7	0.18309	0.2766	8.27e-70	0.0208834	418	84	0.175365	60.1	0.12547	19	84	0.22619	0.112615	0.0287333	0.113575	0.0454545
mapping1.visceral_mesoderm	imm	479	30	2845	4951	10829	10822	600	21	0.7	0.3	0.01	0.69	0	263	0.454231	99.3	0.171503	0.272833	3.2e-46	0.0243023	418	103	0.177893	70.15	0.121157	24	103	0.23301	0.0890229	3.85e-05	0.143987	0.0574163
mapping1.visceral_mesoderm	imm	479	30	2845	4951	10829	10822	700	21	0.7	0.15	0.005	0.695	0	296	0.435935	116.1	0.170987	0.257	1.8e-51	0.0273517	418	115	0.169367	83.5	0.122975	27	115	0.234783	0.103251	0.000908873	0.131531	0.0645933
mapping1.visceral_mesoderm	imm	479	30	2845	4951	10829	10822	800	21	0.7	0.3	0.01	0.69	3.23e-218	337	0.432606	130.7	0.167779	0.257875	2.38e-107	0.0311403	418	132	0.169448	99.9	0.128241	29	132	0.219697	0.101328	0.000119994	0.118369	0.069378
mapping1.visceral_mesoderm	imm	479	30	2845	4951	10829	10822	900	21	0.7	0.4	0.0133333	0.686667	1.45e-201	363	0.412969	143.75	0.163538	0.243611	5.43e-106	0.0335428	418	146	0.166098	105.25	0.119738	31	146	0.212329	0.0944847	8.01e-05	0.117844	0.0741627
mapping1.visceral_mesoderm	imm	479	30	2845	4951	10829	10822	1000	21	0.7	0.4	0.0133333	0.686667	1.45e-201	405	0.413687	160.6	0.164045	0.2444	1.64e-67	0.0374238	418	161	0.164454	110.35	0.112717	34	161	0.21118	0.102247	0.000658115	0.108933	0.0813397
mapping1.visceral_mesoderm	imm	479	30	2845	4951	10829	10822	1250	22	0.733333	0.65	0.0216667	0.711667	7.66e-181	490	0.399023	199.4	0.162378	0.23248	3.07e-85	0.0452781	418	200	0.162866	142.65	0.116164	39	200	0.195	0.0818085	3.82e-05	0.113192	0.0933014
mapping1.visceral_mesoderm	imm	479	30	2845	4951	10829	10822	1500	23	0.766667	0.5	0.0166667	0.75	4.45e-301	577	0.390657	239.45	0.162119	0.225033	7.17e-195	0.0533173	418	230	0.155721	173.25	0.117299	45	230	0.195652	0.0908036	5.45e-06	0.104849	0.107656
mapping1.visceral_mesoderm	imm	479	30	2845	4951	10829	10822	1750	23	0.766667	0.75	0.025	0.741667	1.47e-117	652	0.377533	276.5	0.160104	0.214571	3.1e-78	0.0602476	418	256	0.148234	198.3	0.114823	47	256	0.183594	0.0866778	0.0011076	0.0969159	0.11244
mapping1.visceral_mesoderm	imm	479	30	2845	4951	10829	10822	2000	23	0.766667	0.9	0.03	0.736667	4.78e-130	734	0.37127	307.5	0.155539	0.21325	9.01e-138	0.0678248	418	284	0.143652	225.05	0.113834	51	284	0.179577	0.0910149	5.87e-05	0.0885625	0.12201
mapping1.visceral_mesoderm	imm	479	30	2845	4951	10829	10822	2250	23	0.766667	0.7	0.0233333	0.743333	5.03e-147	800	0.359228	346.15	0.155433	0.201711	1.56e-137	0.0739235	418	305	0.136956	262.1	0.117692	53	305	0.17377	0.0997731	2.68e-06	0.0739974	0.126794
mapping1.visceral_mesoderm	imm	479	30	2845	4951	10829	10822	2500	23	0.766667	0.7	0.0233333	0.743333	9.29e-204	870	0.351231	382.1	0.154259	0.19516	1.06e-268	0.0803918	418	329	0.132822	280.55	0.113262	58	329	0.176292	0.0892495	1.67e-05	0.0870423	0.138756
mapping1.visceral_mesoderm	imm	479	30	2845	4951	10829	10822	2750	23	0.766667	1.25	0.0416667	0.725	3.59e-92	944	0.346168	406.55	0.149083	0.195436	3.3e-203	0.0872297	418	363	0.133113	301.65	0.110616	62	363	0.170799	0.0876915	4.77e-05	0.0831074	0.148325
mapping1.visceral_mesoderm	imm	479	30	2845	4951	10829	10822	3000	23	0.766667	1.35	0.045	0.721667	3.49e-88	1014	0.340611	437.25	0.146876	0.19225	1.03e-140	0.093698	418	391	0.13134	330.6	0.111051	68	391	0.173913	0.09994	4.18e-06	0.073973	0.162679
mapping1.visceral_mesoderm	imm	479	30	2845	4951	10829	10822	3250	23	0.766667	1.4	0.0466667	0.72	5.07e-80	1086	0.336535	464.95	0.144081	0.191092	1.05e-176	0.100351	418	419	0.129842	351.95	0.109064	73	419	0.174224	0.0916087	1.93e-08	0.0826157	0.174641
mapping1.visceral_mesoderm	imm	479	30	2845	4951	10829	10822	3500	23	0.766667	1.4	0.0466667	0.72	4.57e-117	1147	0.329882	502.05	0.144392	0.184271	0	0.105988	418	447	0.128559	378.25	0.108786	77	447	0.17226	0.0974263	2.11e-05	0.0748333	0.184211
mapping1.visceral_mesoderm	imm	479	30	2845	4951	10829	10822	3750	23	0.766667	0.95	0.0316667	0.735	3.54e-67	1207	0.323853	539.5	0.144754	0.178	9.87e-169	0.111532	418	473	0.126912	408.15	0.109512	79	473	0.167019	0.0928742	1.93e-11	0.0741449	0.188995
mapping1.visceral_mesoderm	imm	479	30	2845	4951	10829	10822	4000	23	0.766667	0.95	0.0316667	0.735	1.87e-157	1277	0.321096	567.65	0.142733	0.177338	2.56e-224	0.118	418	500	0.125723	425.5	0.10699	82	500	0.164	0.0882377	9.54e-06	0.0757623	0.196172
mapping1.visceral_mesoderm	imm	479	30	2845	4951	10829	10822	4250	23	0.766667	1.4	0.0466667	0.72	4.97e-61	1356	0.320795	600.85	0.142146	0.177682	0	0.1253	418	541	0.127987	464.8	0.10996	88	541	0.162662	0.0856271	9.99e-16	0.0770347	0.210526
mapping1.visceral_mesoderm	imm	479	30	2845	4951	10829	10822	4500	23	0.766667	1.75	0.0583333	0.708333	5.06e-61	1412	0.31539	625.05	0.139614	0.174878	5.14e-241	0.130475	418	565	0.126201	483.4	0.107974	91	565	0.161062	0.0940748	4.92e-08	0.0669872	0.217703
mapping1.visceral_mesoderm	imm	479	30	2845	4951	10829	10822	4750	23	0.766667	1.2	0.04	0.726667	4.38e-151	1470	0.310979	657.35	0.139063	0.171084	2.76e-273	0.135834	418	593	0.12545	490.6	0.103787	92	593	0.155143	0.0937876	0.000145296	0.0613557	0.220096
mapping1.visceral_mesoderm	imm	479	30	2845	4951	10829	10822	5000	23	0.766667	2.55	0.085	0.681667	1.76e-37	1530	0.307414	692.3	0.1391	0.16754	9.84e-217	0.141379	418	625	0.125578	533.9	0.107273	99	625	0.1584	0.0915039	1.25e-06	0.0668961	0.236842
mapping1.visceral_mesoderm	imm	479	30	2845	4951	10829	10822	5250	23	0.766667	1.35	0.045	0.721667	3.53e-81	1569	0.300172	718.45	0.13745	0.16201	0	0.144982	418	641	0.122632	554.2	0.106026	101	641	0.157566	0.0906796	3.18e-07	0.0668867	0.241627
mapping1.visceral_mesoderm	imm	479	30	2845	4951	10829	10822	5500	23	0.766667	1.65	0.055	0.711667	8.12e-86	1618	0.295417	747.05	0.136398	0.158355	0	0.14951	418	663	0.121052	580.2	0.105934	108	663	0.162896	0.0945574	1.49e-05	0.0683386	0.258373
mapping1.visceral_mesoderm	imm	479	30	2845	4951	10829	10822	5750	23	0.766667	2.25	0.075	0.691667	2.24e-66	1675	0.292474	763.15	0.133255	0.158583	0	0.154777	418	689	0.120307	597.4	0.104313	108	689	0.156749	0.0914679	2.26e-09	0.065281	0.258373
mapping1.visceral_mesoderm	imm	479	30	2845	4951	10829	10822	6000	23	0.766667	1.45	0.0483333	0.718333	3.77e-57	1735	0.290279	800.35	0.133905	0.155775	0	0.160322	418	714	0.119458	629	0.105237	113	714	0.158263	0.0913715	4.02e-11	0.0668919	0.270335
mapping1.visceral_mesoderm	imm	479	30	2845	4951	10829	10822	6250	23	0.766667	3.1	0.103333	0.663333	1.68e-29	1783	0.286334	832.4	0.133676	0.152096	0	0.164757	418	739	0.118677	655.6	0.105283	115	739	0.155616	0.0912307	6.04e-07	0.064385	0.27512
mapping1.visceral_mesoderm	imm	479	30	2845	4951	10829	10822	6500	23	0.766667	2.05	0.0683333	0.698333	1.26e-123	1835	0.28331	865.3	0.133596	0.149185	2.11e-196	0.169562	418	762	0.117647	662.75	0.102324	118	762	0.154856	0.0911649	5.07e-11	0.0636907	0.282297
mapping1.visceral_mesoderm	imm	479	30	2845	4951	10829	10822	6750	23	0.766667	2.05	0.0683333	0.698333	1.45e-69	1886	0.280363	872	0.129627	0.150222	0	0.174275	418	786	0.116843	695.5	0.103389	120	786	0.152672	0.0890289	1.3e-07	0.0636428	0.287081
mapping1.visceral_mesoderm	imm	479	30	2845	4951	10829	10822	7000	23	0.766667	2	0.0666667	0.7	2.4e-67	1943	0.278486	902.35	0.129332	0.148664	1.39e-243	0.179542	418	811	0.116239	720.15	0.103218	123	811	0.151665	0.0893512	3.91e-12	0.0623134	0.294258
mapping2.ectoderm	imm	679	75	2845	4904	10829	10824	100	18	0.24	0.2	0.00266667	0.237333	0	28	0.341463	19.35	0.235976	0.0865	0.0272575	0.00258684	1693	22	0.268293	13.1	0.159756	16	22	0.727273	0.344673	0.0113522	0.3826	0.00945068
mapping2.ectoderm	imm	679	75	2845	4904	10829	10824	200	24	0.32	0.2	0.00266667	0.317333	0	64	0.363636	38.45	0.218466	0.12775	2.49e-06	0.00591279	1693	36	0.204545	24.6	0.139773	25	36	0.694444	0.379914	0.0012207	0.31453	0.0147667
mapping2.ectoderm	imm	679	75	2845	4904	10829	10824	300	28	0.373333	0.5	0.00666667	0.366667	0	87	0.319853	51.5	0.189338	0.118333	1.12e-07	0.00803769	1693	53	0.194853	41.9	0.154044	32	53	0.603774	0.416315	0.0080135	0.187458	0.0189014
mapping2.ectoderm	imm	679	75	2845	4904	10829	10824	400	29	0.386667	0.25	0.00333333	0.383333	0	111	0.299191	70.7	0.190566	0.10075	1.47e-05	0.010255	1693	66	0.177898	51.15	0.137871	40	66	0.606061	0.432266	0.0064015	0.173794	0.0236267
mapping2.ectoderm	imm	679	75	2845	4904	10829	10824	500	32	0.426667	0.65	0.00866667	0.418	1.16e-247	138	0.294872	88.8	0.189744	0.0984	8.66e-14	0.0127494	1693	82	0.175214	61.7	0.131838	47	82	0.573171	0.410609	0.0015352	0.162562	0.0277614
mapping2.ectoderm	imm	679	75	2845	4904	10829	10824	600	34	0.453333	0.75	0.01	0.443333	0	161	0.284452	105.85	0.187014	0.0919167	7.05e-10	0.0148744	1693	92	0.162544	77.75	0.137367	53	92	0.576087	0.427522	0.000739087	0.148565	0.0313054
mapping2.ectoderm	imm	679	75	2845	4904	10829	10824	700	35	0.466667	0.55	0.00733333	0.459333	0	186	0.279699	123.3	0.185414	0.0895714	5.61e-12	0.017184	1693	106	0.159398	87.2	0.131128	58	106	0.54717	0.416086	0.00234423	0.131084	0.0342587
mapping2.ectoderm	imm	679	75	2845	4904	10829	10824	800	37	0.493333	0.7	0.00933333	0.484	0	218	0.285714	134.75	0.176606	0.104063	6.93e-28	0.0201404	1693	122	0.159895	95.35	0.124967	68	122	0.557377	0.40776	0.00125221	0.149617	0.0401654
mapping2.ectoderm	imm	679	75	2845	4904	10829	10824	900	39	0.52	1.05	0.014	0.506	6.42e-183	244	0.283391	152.4	0.177003	0.101778	2.26e-10	0.0225425	1693	139	0.16144	107.3	0.124623	77	139	0.553957	0.407687	0.0209725	0.14627	0.0454814
mapping2.ectoderm	imm	679	75	2845	4904	10829	10824	1000	41	0.546667	1.1	0.0146667	0.532	4.83e-223	273	0.284672	170.2	0.177477	0.1028	1.45e-15	0.0252217	1693	159	0.165798	120.1	0.125235	90	159	0.566038	0.405839	0.000142865	0.160198	0.0531601
mapping2.ectoderm	imm	679	75	2845	4904	10829	10824	1250	43	0.573333	1.45	0.0193333	0.554	1.85e-185	330	0.273405	201	0.166529	0.1032	5.03e-21	0.0304878	1693	193	0.159901	142.75	0.118268	104	193	0.53886	0.388079	4.82e-05	0.150781	0.0614294
mapping2.ectoderm	imm	679	75	2845	4904	10829	10824	1500	45	0.6	1.6	0.0213333	0.578667	5.71e-255	389	0.267354	240.6	0.165361	0.0989333	3.51e-23	0.0359387	1693	221	0.15189	174.95	0.120241	117	221	0.529412	0.39745	0.000386943	0.131961	0.0691081
mapping2.ectoderm	imm	679	75	2845	4904	10829	10824	1750	46	0.613333	2.15	0.0286667	0.584667	1.5e-280	466	0.273474	278.3	0.163322	0.107257	1.18e-43	0.0430525	1693	264	0.15493	196.6	0.115376	140	264	0.530303	0.394111	0.000826891	0.136192	0.0826934
mapping2.ectoderm	imm	679	75	2845	4904	10829	10824	2000	46	0.613333	1.45	0.0193333	0.594	0	534	0.273286	314.95	0.161182	0.109525	3.07e-64	0.0493348	1693	302	0.154555	227.3	0.116325	160	302	0.529801	0.417913	0.000884572	0.111888	0.0945068
mapping2.ectoderm	imm	679	75	2845	4904	10829	10824	2250	46	0.613333	1.5	0.02	0.593333	3.21e-266	587	0.266334	343.6	0.155898	0.108178	7.38e-46	0.0542313	1693	333	0.151089	259.8	0.117877	178	333	0.534535	0.39444	2.25e-10	0.140095	0.105139
mapping2.ectoderm	imm	679	75	2845	4904	10829	10824	2500	47	0.626667	2.4	0.032	0.594667	0	637	0.259682	380.35	0.155055	0.10266	6.03e-59	0.0588507	1693	365	0.148797	284.3	0.115899	189	365	0.517808	0.395596	1.85e-06	0.122213	0.111636
mapping2.ectoderm	imm	679	75	2845	4904	10829	10824	2750	47	0.626667	2.5	0.0333333	0.593333	4.5e-236	690	0.255272	415.3	0.153644	0.0998909	3.22e-78	0.0637472	1693	389	0.143914	305.2	0.112912	197	389	0.506427	0.404018	0.000641769	0.102409	0.116361
mapping2.ectoderm	imm	679	75	2845	4904	10829	10824	3000	47	0.626667	3.4	0.0453333	0.581333	6.56e-72	736	0.249238	447.35	0.15149	0.0962167	1.12e-51	0.067997	1693	416	0.140874	328.25	0.111158	209	416	0.502404	0.403283	0.000536705	0.099121	0.123449
mapping2.ectoderm	imm	679	75	2845	4904	10829	10824	3250	49	0.653333	3	0.04	0.613333	2.57e-95	802	0.250547	476.9	0.148985	0.100031	1.75e-50	0.0740946	1693	454	0.141831	355.7	0.111122	226	454	0.497797	0.395507	0.000826717	0.102291	0.133491
mapping2.ectoderm	imm	679	75	2845	4904	10829	10824	3500	50	0.666667	2.9	0.0386667	0.628	1.32e-155	859	0.248986	504.95	0.146362	0.101157	2.03e-64	0.0793607	1693	487	0.141159	379.1	0.109884	241	487	0.494867	0.400512	0.000825771	0.0943547	0.142351
mapping2.ectoderm	imm	679	75	2845	4904	10829	10824	3750	50	0.666667	3.65	0.0486667	0.618	6.38e-178	909	0.245676	529.2	0.143027	0.10128	2.16e-64	0.08398	1693	513	0.138649	403.2	0.108973	251	513	0.489279	0.3963	1.14e-05	0.092979	0.148258
mapping2.ectoderm	imm	679	75	2845	4904	10829	10824	4000	51	0.68	2.9	0.0386667	0.641333	2.64e-269	954	0.24158	572.9	0.145075	0.095275	6.59e-88	0.0881375	1693	537	0.135984	416.3	0.105419	259	537	0.482309	0.40777	0.00713084	0.0745388	0.152983
mapping2.ectoderm	imm	679	75	2845	4904	10829	10824	4250	51	0.68	3.4	0.0453333	0.634667	1.76e-127	1005	0.239343	598.3	0.142486	0.0956941	5.33e-82	0.0928492	1693	561	0.133603	452.55	0.107776	269	561	0.479501	0.402226	0.000327548	0.0772746	0.15889
mapping2.ectoderm	imm	679	75	2845	4904	10829	10824	4500	51	0.68	4.45	0.0593333	0.620667	1.31e-87	1057	0.237581	629.35	0.141459	0.0950333	3.87e-57	0.0976534	1693	590	0.132614	483.75	0.108732	280	590	0.474576	0.402851	0.00442434	0.0717253	0.165387
mapping2.ectoderm	imm	679	75	2845	4904	10829	10824	4750	52	0.693333	4	0.0533333	0.64	1.7e-110	1108	0.235845	661.25	0.140751	0.0940526	1.47e-43	0.102365	1693	619	0.131758	487.3	0.103725	295	619	0.476575	0.408657	0.00382471	0.0679178	0.174247
mapping2.ectoderm	imm	679	75	2845	4904	10829	10824	5000	52	0.693333	3.9	0.052	0.641333	1.03e-167	1161	0.23464	675.7	0.13656	0.09706	7.57e-125	0.107262	1693	651	0.131568	526.95	0.106498	309	651	0.474654	0.399755	0.00323791	0.0748996	0.182516
mapping2.ectoderm	imm	679	75	2845	4904	10829	10824	5250	52	0.693333	4.9	0.0653333	0.628	8.64e-69	1209	0.232589	708	0.136206	0.0954286	1.63e-98	0.111696	1693	674	0.129665	545.2	0.104886	319	674	0.473294	0.3928	1e-05	0.0804936	0.188423
mapping2.ectoderm	imm	679	75	2845	4904	10829	10824	5500	52	0.693333	5.15	0.0686667	0.624667	3.53e-112	1258	0.23091	732.05	0.13437	0.0956273	4.91e-215	0.116223	1693	696	0.127753	567.75	0.104213	327	696	0.469828	0.404828	0.000704313	0.0649997	0.193148
mapping2.ectoderm	imm	679	75	2845	4904	10829	10824	5750	52	0.693333	5.2	0.0693333	0.624	2.53e-88	1301	0.228326	762.1	0.133749	0.0937217	5.96e-91	0.120196	1693	719	0.126185	594.55	0.104344	338	719	0.470097	0.391759	2.77e-05	0.0783382	0.199646
mapping2.ectoderm	imm	679	75	2845	4904	10829	10824	5881	53	0.706667	5.25	0.07	0.636667	1.86e-165	1330	0.228209	783.4	0.13442	0.0929434	1.06e-194	0.122875	1693	734	0.125944	606.85	0.104127	344	734	0.468665	0.394046	2.24e-05	0.0746185	0.20319
mapping2.ectoderm	imm	679	75	2845	4904	10829	10824	5881	53	0.706667	4	0.0533333	0.653333	2.64e-123	1330	0.228209	773.2	0.13267	0.0946778	4.46e-139	0.122875	1693	734	0.125944	593.45	0.101827	344	734	0.468665	0.393664	0.000353378	0.0750004	0.20319
mapping2.ectoderm	imm	679	75	2845	4904	10829	10824	5881	53	0.706667	4.1	0.0546667	0.652	2.93e-173	1330	0.228209	770.6	0.132224	0.0951199	1.57e-138	0.122875	1693	734	0.125944	602.65	0.103406	344	734	0.468665	0.401572	0.00131632	0.0670932	0.20319
mapping2.ectoderm	imm	679	75	2845	4904	10829	10824	5881	53	0.706667	4.1	0.0546667	0.652	1.08e-95	1330	0.228209	776	0.13315	0.0942017	2.95e-61	0.122875	1693	734	0.125944	595.25	0.102136	344	734	0.468665	0.397733	1.42e-05	0.0709315	0.20319
mapping2.ectoderm	imm	679	75	2845	4904	10829	10824	5881	53	0.706667	4.8	0.064	0.642667	6.24e-110	1330	0.228209	776.9	0.133305	0.0940486	2.06e-121	0.122875	1693	734	0.125944	613.55	0.105276	344	734	0.468665	0.392354	1.83e-05	0.0763113	0.20319
mapping2.eye	imm	356	28	2845	4952	10829	10823	100	13	0.464286	0	0	0.464286	0	31	0.356322	18.7	0.214943	0.123	6.08e-06	0.00286427	153	16	0.183908	10.9	0.125287	1	16	0.0625	0.0135684	0.0730067	0.0489316	0.00653595
mapping2.eye	imm	356	28	2845	4952	10829	10823	200	15	0.535714	0.1	0.00357143	0.532143	0	56	0.302703	34.65	0.187297	0.10675	6.76e-05	0.00517417	153	27	0.145946	24.9	0.134595	2	27	0.0740741	0.0191413	0.0415831	0.0549328	0.0130719
mapping2.eye	imm	356	28	2845	4952	10829	10823	300	15	0.535714	0.1	0.00357143	0.532143	0	78	0.273684	54.5	0.191228	0.0783333	0.000710918	0.00720687	153	35	0.122807	35.25	0.123684	2	35	0.0571429	0.0230187	0.170442	0.0341242	0.0130719
mapping2.eye	imm	356	28	2845	4952	10829	10823	400	15	0.535714	0.2	0.00714286	0.528571	2.28e-176	100	0.25974	69.4	0.18026	0.0765	0.00018635	0.00923958	153	48	0.124675	47.4	0.123117	2	48	0.0416667	0.00885386	0.0118551	0.0328128	0.0130719
mapping2.eye	imm	356	28	2845	4952	10829	10823	500	15	0.535714	0.25	0.00892857	0.526786	1.16e-158	115	0.237113	85.8	0.176907	0.0584	0.000593204	0.0106255	153	55	0.113402	62.3	0.128454	2	55	0.0363636	0.0168772	0.11361	0.0194865	0.0130719
mapping2.eye	imm	356	28	2845	4952	10829	10823	600	15	0.535714	0.35	0.0125	0.523214	2.36e-86	143	0.244444	104.2	0.17812	0.0646667	3.31e-06	0.0132126	153	72	0.123077	76.2	0.130256	2	72	0.0277778	0.018054	0.226304	0.0097238	0.0130719
mapping2.eye	imm	356	28	2845	4952	10829	10823	700	15	0.535714	0.4	0.0142857	0.521429	7.6e-132	169	0.246715	120.1	0.175328	0.0698571	4.82e-05	0.0156149	153	83	0.121168	85.1	0.124234	3	83	0.0361446	0.0156031	0.119702	0.0205415	0.0196078
mapping2.eye	imm	356	28	2845	4952	10829	10823	800	16	0.571429	0.5	0.0178571	0.553571	1.29e-112	189	0.241071	129.75	0.165497	0.0740625	1.8e-06	0.0174628	153	92	0.117347	94.8	0.120918	3	92	0.0326087	0.0147277	0.109298	0.017881	0.0196078
mapping2.eye	imm	356	28	2845	4952	10829	10823	900	16	0.571429	0.5	0.0178571	0.553571	1.51e-92	215	0.243213	150.65	0.170419	0.0715	9.75e-07	0.0198651	153	108	0.122172	110.15	0.124604	3	108	0.0277778	0.011633	0.0632201	0.0161447	0.0196078
mapping2.eye	imm	356	28	2845	4952	10829	10823	1000	16	0.571429	0.35	0.0125	0.558929	7.94e-157	236	0.239837	164.35	0.167022	0.07165	5.46e-08	0.0218054	153	119	0.120935	114.2	0.116057	4	119	0.0336134	0.0157644	0.0274277	0.017849	0.0261438
mapping2.eye	imm	356	28	2845	4952	10829	10823	1250	16	0.571429	1.05	0.0375	0.533929	5.43e-32	273	0.221232	196.8	0.159481	0.06096	5.6e-07	0.0252241	153	142	0.115073	148.8	0.120583	4	142	0.028169	0.0138862	0.0707715	0.0142829	0.0261438
mapping2.eye	imm	356	28	2845	4952	10829	10823	1500	17	0.607143	0.55	0.0196429	0.5875	4.49e-77	323	0.217802	240.95	0.162475	0.0547	8.7e-07	0.0298439	153	171	0.115307	173.3	0.116858	6	171	0.0350877	0.0127154	0.0145622	0.0223723	0.0392157
mapping2.eye	imm	356	28	2845	4952	10829	10823	1750	17	0.607143	0.65	0.0232143	0.583929	2.6e-90	379	0.218696	272.95	0.157501	0.0606	5.93e-14	0.035018	153	206	0.118869	202.9	0.11708	6	206	0.0291262	0.0113157	0.00740775	0.0178105	0.0392157
mapping2.eye	imm	356	28	2845	4952	10829	10823	2000	17	0.607143	0.85	0.0303571	0.576786	2.37e-76	431	0.217347	308.1	0.155371	0.06145	4.6e-23	0.0398226	153	232	0.116994	231.9	0.116944	10	232	0.0431034	0.0145141	2.11e-05	0.0285894	0.0653595
mapping2.eye	imm	356	28	2845	4952	10829	10823	2250	17	0.607143	0.5	0.0178571	0.589286	1.41e-104	480	0.214957	342.55	0.153403	0.0610889	1.02e-12	0.04435	153	264	0.118227	246.05	0.110188	11	264	0.0416667	0.0139866	1.15e-07	0.02768	0.0718954
mapping2.eye	imm	356	28	2845	4952	10829	10823	2500	18	0.642857	0.95	0.0339286	0.608929	1.23e-82	528	0.212732	377.75	0.152196	0.0601	2.43e-16	0.048785	153	296	0.119259	274.9	0.110757	12	296	0.0405405	0.0149918	0.00023072	0.0255487	0.0784314
mapping2.eye	imm	356	28	2845	4952	10829	10823	2750	18	0.642857	1	0.0357143	0.607143	1.36e-87	590	0.215959	411.5	0.150622	0.0649091	2.01e-21	0.0545135	153	326	0.119327	310.6	0.11369	12	326	0.0368098	0.0109999	3.96e-08	0.0258099	0.0784314
mapping2.eye	imm	356	28	2845	4952	10829	10823	3000	18	0.642857	1.4	0.05	0.592857	9.84e-42	642	0.215292	444.5	0.149061	0.0658333	1.07e-39	0.0593181	153	363	0.12173	329.5	0.110496	13	363	0.0358127	0.0116636	5.02e-06	0.024149	0.0849673
mapping2.eye	imm	356	28	2845	4952	10829	10823	3250	18	0.642857	1.35	0.0482143	0.594643	2.35e-45	693	0.214418	474.5	0.146813	0.0672308	1.88e-15	0.0640303	153	392	0.121287	361.3	0.111788	15	392	0.0382653	0.0137619	0.000126218	0.0245034	0.0980392
mapping2.eye	imm	356	28	2845	4952	10829	10823	3500	18	0.642857	1.8	0.0642857	0.578571	1.88e-28	747	0.214532	504.65	0.144931	0.0692429	6.57e-23	0.0690197	153	415	0.119184	391.6	0.112464	16	415	0.0385542	0.0130859	0.000244669	0.0254683	0.104575
mapping2.eye	imm	356	28	2845	4952	10829	10823	3750	18	0.642857	1.55	0.0553571	0.5875	1.08e-43	806	0.21597	537.25	0.143958	0.0716667	6.01e-59	0.074471	153	448	0.120043	404.65	0.108427	16	448	0.0357143	0.012004	1.91e-05	0.0237103	0.104575
mapping2.eye	imm	356	28	2845	4952	10829	10823	4000	18	0.642857	1.85	0.0660714	0.576786	1.35e-22	848	0.212958	569	0.142893	0.06975	4.19e-50	0.0783517	153	474	0.119036	428	0.107484	17	474	0.035865	0.0129819	1.18e-05	0.0228831	0.111111
mapping2.eye	imm	356	28	2845	4952	10829	10823	4250	18	0.642857	2.2	0.0785714	0.564286	5.95e-24	898	0.212193	595.6	0.140737	0.0711529	7.76e-32	0.0829714	153	502	0.11862	453.95	0.107266	19	502	0.0378486	0.0104635	8.15e-06	0.0273851	0.124183
mapping2.eye	imm	356	28	2845	4952	10829	10823	4500	18	0.642857	1.5	0.0535714	0.589286	1.83e-61	947	0.21129	623.4	0.13909	0.0719111	3.74e-73	0.0874988	153	530	0.118251	477.15	0.106459	20	530	0.0377358	0.0112074	2.27e-06	0.0265284	0.130719
mapping2.eye	imm	356	28	2845	4952	10829	10823	4750	19	0.678571	1.75	0.0625	0.616071	1.56e-43	995	0.210315	644.45	0.136219	0.0738	7.76e-44	0.0919338	153	552	0.116677	510.1	0.107821	20	552	0.0362319	0.0108487	8.28e-05	0.0253832	0.130719
mapping2.eye	imm	356	28	2845	4952	10829	10823	5000	19	0.678571	2.05	0.0732143	0.605357	8.31e-50	1035	0.20779	683.25	0.137171	0.07035	1.01e-90	0.0956297	153	570	0.114435	529.35	0.106274	21	570	0.0368421	0.0114728	3.55e-08	0.0253693	0.137255
mapping2.eye	imm	356	28	2845	4952	10829	10823	5250	19	0.678571	2.25	0.0803571	0.598214	2.15e-26	1092	0.208755	711.25	0.135968	0.0725238	9.39e-47	0.100896	153	597	0.114127	551.35	0.1054	21	597	0.0351759	0.013358	1.13e-06	0.0218179	0.137255
mapping2.eye	imm	356	28	2845	4952	10829	10823	5500	20	0.714286	2.25	0.0803571	0.633929	1.34e-38	1148	0.209489	738.15	0.134699	0.0745182	2.29e-69	0.10607	153	632	0.115328	575.35	0.104991	24	632	0.0379747	0.0124583	6.44e-08	0.0255163	0.156863
mapping2.eye	imm	356	28	2845	4952	10829	10823	5750	20	0.714286	1.55	0.0553571	0.658929	8.17e-51	1191	0.207853	768	0.134031	0.0735652	6.07e-107	0.110043	153	657	0.11466	604.1	0.105428	24	657	0.0365297	0.0128994	4.1e-07	0.0236303	0.156863
mapping2.eye	imm	356	28	2845	4952	10829	10823	6000	20	0.714286	2.55	0.0910714	0.623214	7.1e-26	1242	0.207692	807.2	0.134983	0.0724667	3.62e-73	0.114756	153	678	0.113378	615.6	0.102943	24	678	0.0353982	0.0129469	5.6e-08	0.0224514	0.156863
mapping2.eye	imm	356	28	2845	4952	10829	10823	6250	20	0.714286	2.15	0.0767857	0.6375	2.51e-36	1296	0.208026	826.3	0.132632	0.075152	2.31e-70	0.119745	153	704	0.113002	649.15	0.104197	24	704	0.0340909	0.0124764	6.75e-07	0.0216145	0.156863
mapping2.eye	imm	356	28	2845	4952	10829	10823	6500	20	0.714286	2.3	0.0821429	0.632143	9.81e-56	1343	0.207253	855	0.131944	0.0750769	9.24e-63	0.124088	153	730	0.112654	660.15	0.101875	25	730	0.0342466	0.0140562	2.22e-07	0.0201904	0.163399
mapping2.eye	imm	356	28	2845	4952	10829	10823	6750	20	0.714286	3.25	0.116071	0.598214	1.67e-24	1392	0.206835	873.45	0.129785	0.0768222	4.85e-55	0.128615	153	761	0.113076	686.9	0.102065	27	761	0.0354796	0.0118107	6.13e-07	0.0236689	0.176471
mapping2.eye	imm	356	28	2845	4952	10829	10823	6766	20	0.714286	2.3	0.0821429	0.632143	2.29e-34	1393	0.206493	887.3	0.13153	0.0747414	5.29e-75	0.128707	153	761	0.112808	696.25	0.103209	27	761	0.0354796	0.0161812	5.39e-07	0.0192984	0.176471
mapping2.glia	imm	394	9	2845	4970	10829	10829	100	9	1	0	0	1	0	45	0.494505	17.8	0.195604	0.272	3.18e-16	0.00415551	96	21	0.230769	12.4	0.136264	7	21	0.333333	0.00454546	0	0.328788	0.0729167
mapping2.glia	imm	394	9	2845	4970	10829	10829	200	9	1	0	0	1	0	73	0.382199	33.75	0.176702	0.19625	1.54e-12	0.00674116	96	29	0.151832	22.6	0.118325	7	29	0.241379	0.0122107	1.11e-16	0.229169	0.0729167
mapping2.glia	imm	394	9	2845	4970	10829	10829	300	9	1	0.05	0.00555556	0.994444	0	101	0.347079	49.3	0.169416	0.172333	1.78e-18	0.00932681	96	38	0.130584	35.45	0.121821	7	38	0.184211	0.0132286	0	0.170982	0.0729167
mapping2.glia	imm	394	9	2845	4970	10829	10829	400	9	1	0	0	1	0	125	0.319693	68.05	0.174041	0.142375	3.67e-08	0.0115431	96	47	0.120205	45.45	0.11624	7	47	0.148936	0.012229	1.79e-13	0.136707	0.0729167
mapping2.glia	imm	394	9	2845	4970	10829	10829	500	9	1	0	0	1	0	149	0.303462	84.8	0.172709	0.1284	1.34e-12	0.0137593	96	62	0.126273	59.2	0.12057	7	62	0.112903	0.0195874	1.07e-06	0.0933158	0.0729167
mapping2.glia	imm	394	9	2845	4970	10829	10829	600	9	1	0.1	0.0111111	0.988889	3.81e-184	166	0.28088	97.15	0.164382	0.11475	5.06e-09	0.0153292	96	70	0.118443	67.3	0.113875	7	70	0.1	0.0162931	1.51e-07	0.0837069	0.0729167
mapping2.glia	imm	394	9	2845	4970	10829	10829	700	9	1	0	0	1	0	186	0.269175	113.25	0.163893	0.103929	9.02e-19	0.0171761	96	78	0.11288	80.65	0.116715	7	78	0.0897436	0.0158984	2.27e-11	0.0738452	0.0729167
mapping2.glia	imm	394	9	2845	4970	10829	10829	800	9	1	0.05	0.00555556	0.994444	0	205	0.259166	127.65	0.161378	0.0966875	4.76e-12	0.0189306	96	83	0.10493	93.2	0.117826	7	83	0.0843373	0.0159689	3.37e-06	0.0683685	0.0729167
mapping2.glia	imm	394	9	2845	4970	10829	10829	900	9	1	0.05	0.00555556	0.994444	0	228	0.255892	139.85	0.156958	0.0979444	3.98e-15	0.0210546	96	92	0.103255	111.5	0.12514	7	92	0.076087	0.0133195	7.5e-12	0.0627675	0.0729167
mapping2.glia	imm	394	9	2845	4970	10829	10829	1000	9	1	0.15	0.0166667	0.983333	3.12e-129	244	0.246216	157.65	0.159082	0.08635	1.47e-17	0.0225321	96	97	0.0978809	117.35	0.118416	8	97	0.0824742	0.0191477	2.37e-06	0.0633266	0.0833333
mapping2.glia	imm	394	9	2845	4970	10829	10829	1250	9	1	0.1	0.0111111	0.988889	3.81e-184	291	0.234488	197.5	0.159146	0.0748	4.6e-10	0.0268723	96	111	0.089444	140.15	0.112933	9	111	0.0810811	0.0158767	8.31e-08	0.0652044	0.09375
mapping2.glia	imm	394	9	2845	4970	10829	10829	1500	9	1	0.05	0.00555556	0.994444	0	332	0.222669	235.4	0.157881	0.0644	5.95e-13	0.0306584	96	123	0.082495	173.45	0.116331	9	123	0.0731707	0.0183886	5e-09	0.0547821	0.09375
mapping2.glia	imm	394	9	2845	4970	10829	10829	1750	9	1	0.05	0.00555556	0.994444	0	386	0.221712	268.95	0.15448	0.0668857	3.41e-19	0.035645	96	138	0.0792648	196.2	0.112694	9	138	0.0652174	0.0178227	4.29e-09	0.0473947	0.09375
mapping2.glia	imm	394	9	2845	4970	10829	10829	2000	9	1	0.1	0.0111111	0.988889	3.81e-184	436	0.218985	304.5	0.152938	0.06575	2.95e-13	0.0402623	96	154	0.0773481	223.55	0.11228	9	154	0.0584416	0.0155326	3.94e-06	0.0429089	0.09375
mapping2.glia	imm	394	9	2845	4970	10829	10829	2250	9	1	0.2	0.0222222	0.977778	2.66e-102	480	0.21419	343.7	0.153369	0.0605778	2.13e-12	0.0443254	96	171	0.0763052	244.15	0.108947	9	171	0.0526316	0.0168373	1.94e-05	0.0357943	0.09375
mapping2.glia	imm	394	9	2845	4970	10829	10829	2500	9	1	0.1	0.0111111	0.988889	3.81e-184	530	0.212766	374.4	0.150301	0.06224	9.57e-23	0.0489427	96	187	0.0750703	265.45	0.106564	10	187	0.0534759	0.0185895	1.62e-07	0.0348864	0.104167
mapping2.glia	imm	394	9	2845	4970	10829	10829	2750	9	1	0.25	0.0277778	0.972222	1.18e-86	583	0.212696	405.75	0.14803	0.0644545	1.17e-20	0.0538369	96	207	0.0755199	304.65	0.111146	10	207	0.0483092	0.0148334	4.07e-07	0.0334758	0.104167
mapping2.glia	imm	394	9	2845	4970	10829	10829	3000	9	1	0.25	0.0277778	0.972222	1.18e-86	633	0.211635	433.1	0.144801	0.0666333	1.82e-29	0.0584542	96	227	0.0758943	324	0.108325	11	227	0.0484581	0.0149101	8.99e-06	0.033548	0.114583
mapping2.glia	imm	394	9	2845	4970	10829	10829	3250	9	1	0.25	0.0277778	0.972222	1.18e-86	681	0.21012	472.25	0.145711	0.0642308	4e-32	0.0628867	96	246	0.0759025	354.4	0.109349	11	246	0.0447154	0.013882	6.18e-06	0.0308335	0.114583
mapping2.glia	imm	394	9	2845	4970	10829	10829	3500	9	1	0.2	0.0222222	0.977778	2.66e-102	727	0.20825	497.6	0.142538	0.0655429	3.82e-41	0.0671345	96	264	0.075623	381.15	0.109181	12	264	0.0454545	0.0146154	2.05e-07	0.0308391	0.125
mapping2.glia	imm	394	9	2845	4970	10829	10829	3750	9	1	0.4	0.0444444	0.955556	3.69e-47	782	0.209035	540.85	0.144574	0.0643067	5.63e-30	0.0722135	96	288	0.0769848	399.05	0.106669	12	288	0.0416667	0.0149946	1.66e-05	0.026672	0.125
mapping2.glia	imm	394	9	2845	4970	10829	10829	4000	9	1	0.2	0.0222222	0.977778	8.53e-64	825	0.206715	574.5	0.143949	0.062625	2.48e-42	0.0761843	96	307	0.0769231	432.1	0.108269	12	307	0.0390879	0.0141841	4.87e-05	0.0249038	0.125
mapping2.glia	imm	394	9	2845	4970	10829	10829	4250	9	1	0.5	0.0555556	0.944444	2.43e-35	874	0.206083	606.35	0.142973	0.0629765	1.19e-29	0.0807092	96	325	0.0766329	450.35	0.10619	12	325	0.0369231	0.0156944	0.00139668	0.0212287	0.125
mapping2.glia	imm	394	9	2845	4970	10829	10829	4500	9	1	0.2	0.0222222	0.977778	2.66e-102	927	0.206413	634.25	0.141227	0.0650556	7.67e-37	0.0856035	96	352	0.078379	483.35	0.107626	12	352	0.0340909	0.0131168	8.39e-05	0.0209741	0.125
mapping2.glia	imm	394	9	2845	4970	10829	10829	4750	9	1	0.4	0.0444444	0.955556	3.69e-47	970	0.204598	665.4	0.14035	0.0641263	1.4e-60	0.0895743	96	363	0.0765661	514.75	0.108574	12	363	0.0330579	0.0159037	0.00275158	0.0171541	0.125
mapping2.glia	imm	394	9	2845	4970	10829	10829	5000	9	1	0.35	0.0388889	0.961111	9.38e-27	1017	0.203767	706.9	0.141635	0.06202	1.81e-51	0.0939145	96	385	0.0771388	530.55	0.106301	12	385	0.0311688	0.0144836	0.00131948	0.0166853	0.125
mapping2.glia	imm	394	9	2845	4970	10829	10829	5250	9	1	0.25	0.0277778	0.972222	1.18e-86	1064	0.203015	727.55	0.138819	0.0640857	4.17e-65	0.0982547	96	402	0.0767029	546.3	0.104236	12	402	0.0298507	0.0154224	0.013363	0.0144284	0.125
mapping2.glia	imm	394	9	2845	4970	10829	10829	5500	9	1	0.65	0.0722222	0.927778	7.22e-36	1104	0.201056	760.5	0.138499	0.0624545	1.27e-31	0.101948	96	414	0.0753961	580	0.105627	13	414	0.031401	0.0145412	0.00268134	0.0168598	0.135417
mapping2.glia	imm	394	9	2845	4970	10829	10829	5750	9	1	0.55	0.0611111	0.938889	1.16e-44	1153	0.200836	784.7	0.136684	0.0640522	2.23e-42	0.106473	96	431	0.075074	598.2	0.104198	13	431	0.0301624	0.01824	0.0156874	0.0119224	0.135417
mapping2.glia	imm	394	9	2845	4970	10829	10829	6000	9	1	0.55	0.0611111	0.938889	6.89e-25	1186	0.197964	825	0.137707	0.0601667	4.26e-40	0.109521	96	452	0.0754465	627.55	0.104749	15	452	0.0331858	0.0145625	4.82e-05	0.0186233	0.15625
mapping2.glia	imm	394	9	2845	4970	10829	10829	6250	9	1	0.6	0.0666667	0.933333	6.97e-25	1237	0.198205	855.6	0.137093	0.061024	5.04e-62	0.11423	96	468	0.074988	647.85	0.103805	15	468	0.0320513	0.015605	7.47e-07	0.0164463	0.15625
mapping2.glia	imm	394	9	2845	4970	10829	10829	6500	9	1	0.4	0.0444444	0.955556	1.93e-30	1290	0.198737	887.1	0.136666	0.0619846	1.74e-51	0.119125	96	490	0.0754891	680.7	0.104868	15	490	0.0306122	0.0146641	0.0059923	0.0159482	0.15625
mapping2.glia	imm	394	9	2845	4970	10829	10829	6750	9	1	0.5	0.0555556	0.944444	2.82e-29	1323	0.196262	912.6	0.135381	0.0608	7.35e-85	0.122172	96	502	0.0744697	693.2	0.102833	15	502	0.0298805	0.0160162	0.00212058	0.0138643	0.15625
mapping2.glia	imm	394	9	2845	4970	10829	10829	7000	9	1	0.85	0.0944444	0.905556	1.25e-18	1367	0.195537	947.05	0.135467	0.0599929	2.09e-72	0.126235	96	515	0.0736661	737.3	0.105464	17	515	0.0330097	0.0149244	2.06e-05	0.0180853	0.177083
mapping2.mesoderm	imm	432	107	2845	4878	10829	10795	100	15	0.140187	0.15	0.00140187	0.138785	0	50	0.588235	20.25	0.238235	0.2975	5.41e-13	0.00463177	1082	20	0.235294	14.4	0.169412	11	20	0.55	0.184789	0.0145487	0.365211	0.0101664
mapping2.mesoderm	imm	432	107	2845	4878	10829	10795	200	27	0.252336	0.15	0.00140187	0.250935	0	96	0.554913	33.05	0.19104	0.31475	7.01e-33	0.00889301	1082	37	0.213873	28.2	0.163006	21	37	0.567568	0.158991	1.26e-07	0.408576	0.0194085
mapping2.mesoderm	imm	432	107	2845	4878	10829	10795	300	30	0.280374	0.4	0.00373832	0.276636	0	126	0.466667	53.8	0.199259	0.240667	3.08e-20	0.0116721	1082	53	0.196296	37.65	0.139444	27	53	0.509434	0.210699	0.000184715	0.298735	0.0249538
mapping2.mesoderm	imm	432	107	2845	4878	10829	10795	400	32	0.299065	0.3	0.00280374	0.296262	0	165	0.44837	70.75	0.192255	0.235625	1.06e-29	0.0152849	1082	72	0.195652	49.15	0.13356	36	72	0.5	0.190101	2.65e-05	0.309899	0.0332717
mapping2.mesoderm	imm	432	107	2845	4878	10829	10795	500	35	0.327103	0.65	0.00607477	0.321028	0	201	0.432258	85.6	0.184086	0.2308	2.57e-44	0.0186197	1082	83	0.178495	60.6	0.130323	43	83	0.518072	0.180174	1.97e-08	0.337898	0.0397412
mapping2.mesoderm	imm	432	107	2845	4878	10829	10795	600	36	0.336449	0.7	0.00654206	0.329907	0	236	0.41844	103.4	0.183333	0.221	2.61e-52	0.021862	1082	100	0.177305	71.95	0.127571	50	100	0.5	0.180167	2.02e-14	0.319833	0.0462107
mapping2.mesoderm	imm	432	107	2845	4878	10829	10795	700	37	0.345794	1.25	0.0116822	0.334112	1.18e-224	269	0.405732	119.4	0.18009	0.213714	4.27e-76	0.0249189	1082	109	0.164404	81.5	0.122926	54	109	0.495413	0.179221	6.99e-15	0.316192	0.0499076
mapping2.mesoderm	imm	432	107	2845	4878	10829	10795	800	39	0.364486	0.7	0.00654206	0.357944	0	299	0.392904	135.1	0.17753	0.204875	1.42e-89	0.027698	1082	124	0.162943	97.75	0.128449	60	124	0.483871	0.190063	5.36e-14	0.293808	0.0554529
mapping2.mesoderm	imm	432	107	2845	4878	10829	10795	900	41	0.383178	0.95	0.00887851	0.374299	0	330	0.384168	150.9	0.175669	0.199	1.04e-50	0.0305697	1082	140	0.16298	109.75	0.127765	65	140	0.464286	0.184057	0	0.280229	0.0600739
mapping2.mesoderm	imm	432	107	2845	4878	10829	10795	1000	42	0.392523	0.6	0.00560748	0.386916	0	367	0.38309	160.8	0.16785	0.2062	9.84e-67	0.0339972	1082	154	0.160752	115.85	0.120929	69	154	0.448052	0.198244	1.87e-08	0.249808	0.0637708
mapping2.mesoderm	imm	432	107	2845	4878	10829	10795	1250	43	0.401869	1.45	0.0135514	0.388318	1.85e-185	453	0.375311	200.5	0.166114	0.202	9.39e-57	0.0419639	1082	191	0.158244	148.3	0.122867	78	191	0.408377	0.184924	3.33e-16	0.223453	0.0720887
mapping2.mesoderm	imm	432	107	2845	4878	10829	10795	1500	46	0.429907	1.95	0.0182243	0.411682	1.1e-180	534	0.367263	236.7	0.162792	0.1982	1.19e-92	0.0494673	1082	225	0.154746	173.7	0.119464	89	225	0.395556	0.180482	0	0.215073	0.0822551
mapping2.mesoderm	imm	432	107	2845	4878	10829	10795	1750	48	0.448598	1.75	0.0163551	0.432243	0	615	0.36134	267.55	0.157197	0.198543	8.4e-145	0.0569708	1082	260	0.152761	211	0.123972	99	260	0.380769	0.185172	2.08e-10	0.195597	0.0914972
mapping2.mesoderm	imm	432	107	2845	4878	10829	10795	2000	51	0.476636	2.4	0.0224299	0.454206	3.79e-220	690	0.354028	309.55	0.158825	0.190225	1.89e-136	0.0639185	1082	301	0.154438	222.55	0.114187	107	301	0.355482	0.189567	6.39e-11	0.165915	0.0988909
mapping2.mesoderm	imm	432	107	2845	4878	10829	10795	2250	52	0.485981	2.3	0.0214953	0.464486	2.68e-161	762	0.346679	343.45	0.156256	0.186022	3.09e-254	0.0705882	1082	330	0.150136	254.15	0.115628	121	330	0.366667	0.186643	0	0.180024	0.11183
mapping2.mesoderm	imm	432	107	2845	4878	10829	10795	2500	52	0.485981	2.9	0.0271028	0.458879	1.63e-280	824	0.336601	383.2	0.156536	0.17632	3.58e-111	0.0763316	1082	358	0.146242	272.3	0.111234	125	358	0.349162	0.191223	1.89e-15	0.157939	0.115527
mapping2.mesoderm	imm	432	107	2845	4878	10829	10795	2750	53	0.495327	3.1	0.028972	0.466355	8.4e-169	892	0.330738	415.9	0.154208	0.173127	6.26e-94	0.0826308	1082	388	0.143864	302.15	0.112032	134	388	0.345361	0.185978	9.67e-12	0.159383	0.123845
mapping2.mesoderm	imm	432	107	2845	4878	10829	10795	3000	55	0.514019	2.7	0.0252336	0.488785	0	954	0.323939	443.95	0.150747	0.170017	5.7e-203	0.0883742	1082	417	0.141596	320.25	0.108744	144	417	0.345324	0.185656	3.48e-12	0.159668	0.133087
mapping2.mesoderm	imm	432	107	2845	4878	10829	10795	3250	57	0.53271	3.75	0.0350467	0.497664	4.21e-186	1022	0.320075	467.95	0.146555	0.170477	8.43e-269	0.0946735	1082	450	0.140933	357.5	0.111964	150	450	0.333333	0.183727	3.13e-10	0.149607	0.138632
mapping2.mesoderm	imm	432	107	2845	4878	10829	10795	3500	57	0.53271	3.4	0.0317757	0.500935	6.33e-219	1095	0.318037	502.8	0.146035	0.1692	3.91e-276	0.101436	1082	481	0.139704	374.5	0.108771	159	481	0.330561	0.186344	4.32e-13	0.144217	0.14695
mapping2.mesoderm	imm	432	107	2845	4878	10829	10795	3750	57	0.53271	3.7	0.0345794	0.498131	9.85e-142	1164	0.315191	541.05	0.146507	0.16612	3.42e-156	0.107828	1082	509	0.137828	407.2	0.110263	170	509	0.333988	0.192661	4.26e-09	0.141327	0.157116
mapping2.mesoderm	imm	432	107	2845	4878	10829	10795	4000	59	0.551402	4	0.0373832	0.514019	7.31e-130	1227	0.311342	578.75	0.146854	0.162062	3.38e-168	0.113664	1082	534	0.135499	421.9	0.107054	176	534	0.329588	0.18006	2.48e-14	0.149528	0.162662
mapping2.mesoderm	imm	432	107	2845	4878	10829	10795	4250	59	0.551402	4.6	0.0429907	0.508411	6.31e-88	1295	0.308995	590.1	0.140802	0.165859	0	0.119963	1082	567	0.13529	454.15	0.108363	186	567	0.328042	0.188033	3.37e-13	0.140009	0.171904
mapping2.mesoderm	imm	432	107	2845	4878	10829	10795	4500	60	0.560748	4.45	0.0415888	0.519159	3.47e-226	1362	0.306757	632.85	0.142534	0.162033	0	0.12617	1082	597	0.134459	475.05	0.106993	190	597	0.318258	0.1866	5.13e-11	0.131658	0.175601
mapping2.mesoderm	imm	432	107	2845	4878	10829	10795	4750	60	0.560748	5.7	0.053271	0.507477	5.16e-147	1428	0.304478	655.7	0.139808	0.162589	0	0.132283	1082	632	0.134755	507.75	0.108262	199	632	0.314873	0.181252	6.55e-15	0.133621	0.183919
mapping2.mesoderm	imm	432	107	2845	4878	10829	10795	5000	61	0.570093	4.85	0.0453271	0.524766	7.02e-182	1485	0.300668	687.2	0.139137	0.15956	1.58e-188	0.137564	1082	664	0.13444	518.1	0.1049	205	664	0.308735	0.181193	0	0.127542	0.189464
mapping2.mesoderm	imm	432	107	2845	4878	10829	10795	5250	61	0.570093	5.9	0.0551402	0.514953	5.94e-99	1548	0.298323	714.25	0.137647	0.15881	0	0.1434	1082	687	0.132395	548.7	0.105743	211	687	0.307132	0.190718	3.94e-14	0.116415	0.195009
mapping2.mesoderm	imm	432	107	2845	4878	10829	10795	5500	61	0.570093	6.65	0.0621495	0.507944	8.51e-96	1609	0.295826	740.5	0.136146	0.157909	0	0.14905	1082	715	0.131458	565.65	0.103999	221	715	0.309091	0.191122	8.53e-14	0.117969	0.204251
mapping2.mesoderm	imm	432	107	2845	4878	10829	10795	5750	61	0.570093	5.55	0.0518692	0.518224	4.16e-121	1680	0.295307	775.2	0.136263	0.157357	0	0.155628	1082	740	0.130076	593.1	0.104254	226	740	0.305405	0.18538	6.66e-16	0.120025	0.208872
mapping2.mesoderm	imm	432	107	2845	4878	10829	10795	6000	62	0.579439	6.25	0.0584112	0.521028	6.58e-97	1742	0.293365	785.85	0.132343	0.159358	6.22e-218	0.161371	1082	773	0.130179	619.2	0.104278	233	773	0.301423	0.182476	0	0.118947	0.215342
mapping2.mesoderm	imm	432	107	2845	4878	10829	10795	6222	63	0.588785	6.5	0.0607477	0.528037	1.58e-150	1792	0.290956	821.1	0.133317	0.156043	0	0.166003	1082	798	0.129566	632.25	0.102655	240	798	0.300752	0.188202	0	0.11255	0.221811
mapping2.mesoderm	imm	432	107	2845	4878	10829	10795	6222	63	0.588785	6.35	0.0593458	0.529439	2.16e-77	1792	0.290956	822.2	0.133496	0.155866	3.66e-258	0.166003	1082	798	0.129566	623.15	0.101177	240	798	0.300752	0.191654	1.33e-15	0.109098	0.221811
mapping2.mesoderm	imm	432	107	2845	4878	10829	10795	6222	63	0.588785	6.4	0.0598131	0.528972	4.2e-148	1792	0.290956	813.1	0.132018	0.157329	1.47e-245	0.166003	1082	798	0.129566	629.5	0.102208	240	798	0.300752	0.190093	2.51e-12	0.110659	0.221811
mapping2.mesoderm	imm	432	107	2845	4878	10829	10795	6222	63	0.588785	6.55	0.061215	0.52757	9.46e-133	1792	0.290956	819.8	0.133106	0.156252	2.1e-280	0.166003	1082	798	0.129566	636	0.103264	240	798	0.300752	0.188684	1.25e-13	0.112068	0.221811
mapping2.neuronal	imm	561	102	2845	4890	10829	10814	100	21	0.205882	0	0	0.205882	0	31	0.392405	18.95	0.239873	0.1205	0.00144764	0.00286665	2452	16	0.202532	13.8	0.174684	11	16	0.6875	0.628983	0.378318	0.0585173	0.00448613
mapping2.neuronal	imm	561	102	2845	4890	10829	10814	200	28	0.27451	0.4	0.00392157	0.270588	0	52	0.302326	38.95	0.226453	0.06525	0.0146337	0.00480858	2452	28	0.162791	24.15	0.140407	22	28	0.785714	0.623057	0.0293841	0.162657	0.00897227
mapping2.neuronal	imm	561	102	2845	4890	10829	10814	300	31	0.303922	0.5	0.00490196	0.29902	0	69	0.256506	61.7	0.229368	0.0243333	0.166482	0.00638062	2452	37	0.137546	45.35	0.168587	30	37	0.810811	0.61933	0.0015318	0.191481	0.0122349
mapping2.neuronal	imm	561	102	2845	4890	10829	10814	400	31	0.303922	0.6	0.00588235	0.298039	2.72e-260	98	0.265583	73.2	0.198374	0.062	0.00833608	0.00906233	2452	49	0.132791	53.05	0.143767	38	49	0.77551	0.571725	0.0011743	0.203785	0.0154976
mapping2.neuronal	imm	561	102	2845	4890	10829	10814	500	33	0.323529	0.4	0.00392157	0.319608	0	121	0.259101	93.2	0.199572	0.0556	0.0046532	0.0111892	2452	63	0.134904	64.55	0.138223	47	63	0.746032	0.584347	0.0343321	0.161685	0.019168
mapping2.neuronal	imm	561	102	2845	4890	10829	10814	600	38	0.372549	0.8	0.00784314	0.364706	0	147	0.261566	109.75	0.195285	0.0620833	0.00022673	0.0135935	2452	78	0.13879	77	0.137011	56	78	0.717949	0.570687	0.0078157	0.147262	0.0228385
mapping2.neuronal	imm	561	102	2845	4890	10829	10814	700	41	0.401961	1.05	0.0102941	0.391667	0	175	0.265554	122.45	0.185812	0.0750714	9.86e-08	0.0161827	2452	92	0.139605	90.35	0.137102	63	92	0.684783	0.585946	0.0245522	0.0988369	0.0256933
mapping2.neuronal	imm	561	102	2845	4890	10829	10814	800	44	0.431373	1.15	0.0112745	0.420098	0	198	0.261905	136.6	0.180688	0.07675	2.08e-12	0.0183096	2452	102	0.134921	99.5	0.131614	68	102	0.666667	0.583817	0.0381304	0.0828494	0.0277325
mapping2.neuronal	imm	561	102	2845	4890	10829	10814	900	48	0.470588	1.75	0.0171569	0.453431	5.26e-214	225	0.264085	155.35	0.182336	0.0773889	8.55e-10	0.0208064	2452	114	0.133803	116.35	0.136561	74	114	0.649123	0.583259	0.057891	0.0658634	0.0301794
mapping2.neuronal	imm	561	102	2845	4890	10829	10814	1000	48	0.470588	1.55	0.0151961	0.455392	0	248	0.260504	169.25	0.177784	0.07875	4.37e-20	0.0229332	2452	127	0.133403	117.9	0.123845	83	127	0.653543	0.590278	0.00653846	0.0632651	0.0338499
mapping2.neuronal	imm	561	102	2845	4890	10829	10814	1250	49	0.480392	1.55	0.0151961	0.465196	0	304	0.253122	207.05	0.172398	0.07756	1.31e-19	0.0281117	2452	157	0.130724	153.15	0.127519	100	157	0.636943	0.590286	0.0979993	0.0466571	0.040783
mapping2.neuronal	imm	561	102	2845	4890	10829	10814	1500	52	0.509804	2.7	0.0264706	0.483333	1.09e-279	368	0.254144	246.95	0.170546	0.0807	1.94e-13	0.03403	2452	190	0.131215	170.9	0.118025	124	190	0.652632	0.600892	0.0739517	0.0517399	0.050571
mapping2.neuronal	imm	561	102	2845	4890	10829	10814	1750	54	0.529412	2.6	0.0254902	0.503922	7.83e-270	426	0.251179	278.7	0.164328	0.0841714	6.08e-29	0.0393934	2452	226	0.133255	201.25	0.118662	145	226	0.641593	0.578799	0.0572741	0.0627937	0.0591354
mapping2.neuronal	imm	561	102	2845	4890	10829	10814	2000	54	0.529412	2.2	0.0215686	0.507843	0	480	0.24666	313.9	0.161305	0.08305	3.8e-22	0.0443869	2452	259	0.133094	223.55	0.114877	169	259	0.65251	0.572232	0.00600511	0.0802773	0.0689233
mapping2.neuronal	imm	561	102	2845	4890	10829	10814	2250	54	0.529412	3.1	0.0303922	0.49902	3.68e-194	552	0.251366	346.25	0.157673	0.0914444	2.98e-38	0.0510449	2452	299	0.136157	256.6	0.116849	194	299	0.648829	0.572198	0.0285735	0.0766312	0.0791191
mapping2.neuronal	imm	561	102	2845	4890	10829	10814	2500	55	0.539216	3.2	0.0313725	0.507843	8.76e-154	612	0.250307	377.15	0.154254	0.09394	7.97e-31	0.0565933	2452	334	0.136605	283.4	0.11591	214	334	0.640719	0.585899	0.0601048	0.0548194	0.0872757
mapping2.neuronal	imm	561	102	2845	4890	10829	10814	2750	56	0.54902	3.55	0.0348039	0.514216	2.34e-139	661	0.24536	414.05	0.153693	0.0898	3.08e-30	0.0611245	2452	349	0.129547	305.85	0.11353	224	349	0.641834	0.568301	0.0122134	0.0735333	0.091354
mapping2.neuronal	imm	561	102	2845	4890	10829	10814	3000	56	0.54902	3.8	0.0372549	0.511765	3.93e-156	707	0.240149	445.3	0.151257	0.0872333	1.35e-34	0.0653782	2452	375	0.127378	334.95	0.113774	238	375	0.634667	0.580459	0.0350226	0.0542073	0.0970636
mapping2.neuronal	imm	561	102	2845	4890	10829	10814	3250	58	0.568627	5.7	0.0558824	0.512745	1.5e-136	760	0.238095	483.3	0.15141	0.0851385	4.17e-59	0.0702793	2452	411	0.128759	352	0.110276	260	411	0.632603	0.575637	0.0157156	0.0569659	0.106036
mapping2.neuronal	imm	561	102	2845	4890	10829	10814	3500	60	0.588235	4.15	0.0406863	0.547549	1.44e-102	820	0.238372	507.75	0.147602	0.0892143	1.11e-41	0.0758276	2452	447	0.129942	379.5	0.11032	284	447	0.635347	0.575666	0.0185434	0.0596809	0.115824
mapping2.neuronal	imm	561	102	2845	4890	10829	10814	3750	60	0.588235	5.4	0.0529412	0.535294	5.38e-127	872	0.236314	535.6	0.145149	0.0897067	3.26e-59	0.0806362	2452	473	0.128184	397.5	0.107724	299	473	0.632135	0.581038	0.0351539	0.0510974	0.121941
mapping2.neuronal	imm	561	102	2845	4890	10829	10814	4000	60	0.588235	6	0.0588235	0.529412	7.91e-128	922	0.23401	570.4	0.144772	0.0879	1.68e-57	0.0852598	2452	500	0.126904	433.35	0.109987	315	500	0.63	0.578708	0.00449546	0.0512919	0.128467
mapping2.neuronal	imm	561	102	2845	4890	10829	10814	4250	60	0.588235	5.55	0.0544118	0.533824	1.17e-75	965	0.23031	590.7	0.140979	0.0880706	6.09e-58	0.0892362	2452	524	0.12506	451.85	0.10784	328	524	0.625954	0.584216	0.0210425	0.0417383	0.133768
mapping2.neuronal	imm	561	102	2845	4890	10829	10814	4500	60	0.588235	6.75	0.0661765	0.522059	1.54e-98	1018	0.229279	613.4	0.138153	0.0899111	5.57e-73	0.0941372	2452	552	0.124324	466.3	0.105023	341	552	0.617754	0.577767	0.0389682	0.0399863	0.13907
mapping2.neuronal	imm	561	102	2845	4890	10829	10814	4750	62	0.607843	6.8	0.0666667	0.541176	1.55e-113	1070	0.228242	650	0.138652	0.0884211	6.05e-69	0.0989458	2452	583	0.12436	488.65	0.104234	360	583	0.617496	0.565884	0.0138712	0.0516113	0.146819
mapping2.neuronal	imm	561	102	2845	4890	10829	10814	5000	63	0.617647	6.35	0.0622549	0.555392	1.34e-145	1119	0.226656	674.3	0.136581	0.08894	3.71e-63	0.103477	2452	614	0.124367	526.9	0.106725	382	614	0.62215	0.570461	0.000499453	0.0516891	0.155791
mapping2.neuronal	imm	561	102	2845	4890	10829	10814	5250	63	0.617647	6.9	0.0676471	0.55	3.91e-147	1169	0.225371	704.55	0.13583	0.0884667	2.26e-62	0.108101	2452	645	0.124349	533.15	0.102786	401	645	0.621705	0.568599	0.0092551	0.0531067	0.16354
mapping2.neuronal	imm	561	102	2845	4890	10829	10814	5298	63	0.617647	7.05	0.0691176	0.548529	4.16e-162	1180	0.225406	713.85	0.136361	0.087986	2.67e-67	0.109118	2452	653	0.124737	551.25	0.105301	407	653	0.623277	0.575471	0.0155678	0.0478057	0.165987
mapping2.neuronal	imm	561	102	2845	4890	10829	10814	5298	63	0.617647	7.6	0.0745098	0.543137	8.45e-98	1180	0.225406	706.8	0.135014	0.0893167	2.19e-141	0.109118	2452	653	0.124737	560.55	0.107077	407	653	0.623277	0.570546	0.0388599	0.0527309	0.165987
mapping2.neuronal	imm	561	102	2845	4890	10829	10814	5298	63	0.617647	6.4	0.0627451	0.554902	2.81e-189	1180	0.225406	702.8	0.13425	0.0900717	4.88e-64	0.109118	2452	653	0.124737	540.95	0.103333	407	653	0.623277	0.573304	0.0133263	0.0499733	0.165987
mapping2.neuronal	imm	561	102	2845	4890	10829	10814	5298	63	0.617647	6.05	0.0593137	0.558333	2.6e-111	1180	0.225406	716.1	0.136791	0.0875613	8.87e-83	0.109118	2452	653	0.124737	531.1	0.101452	407	653	0.623277	0.565056	0.000135832	0.0582216	0.165987
mapping2.neuronal	imm	561	102	2845	4890	10829	10814	5298	63	0.617647	6.8	0.0666667	0.55098	4.66e-96	1180	0.225406	708.75	0.135387	0.0889487	7.81e-137	0.109118	2452	653	0.124737	545.85	0.104269	407	653	0.623277	0.580841	0.0187809	0.0424359	0.165987
mapping2.neuronal	imm	561	102	2845	4890	10829	10814	5298	63	0.617647	6.55	0.0642157	0.553431	1.02e-95	1180	0.225406	704.7	0.134613	0.0897131	6.12e-71	0.109118	2452	653	0.124737	541.75	0.103486	407	653	0.623277	0.57499	0.00775721	0.0482871	0.165987
mapping2.neuronal	imm	561	102	2845	4890	10829	10814	5298	63	0.617647	8	0.0784314	0.539216	1.59e-84	1180	0.225406	714.45	0.136476	0.0878728	3.32e-74	0.109118	2452	653	0.124737	550.1	0.105081	407	653	0.623277	0.579298	0.000358247	0.0439796	0.165987
mapping2.reproductive_system	imm	313	32	2845	4948	10829	10823	100	7	0.21875	0	0	0.21875	0	37	0.397849	18.5	0.198925	0.185	2.91e-08	0.00341865	138	18	0.193548	12.5	0.134409	0	18	0	0	0	0	0
mapping2.reproductive_system	imm	313	32	2845	4948	10829	10823	200	7	0.21875	0.05	0.0015625	0.217188	2.15e-212	61	0.316062	34.45	0.178497	0.13275	1.26e-09	0.00563615	138	26	0.134715	22.8	0.118135	0	26	0	0.00446429	0.627067	-0.00446429	0
mapping2.reproductive_system	imm	313	32	2845	4948	10829	10823	300	8	0.25	0.1	0.003125	0.246875	1.38e-145	99	0.339041	50.45	0.172774	0.161833	6.71e-13	0.00914719	138	43	0.14726	35.7	0.12226	0	43	0	0.00511642	0.656728	-0.00511642	0
mapping2.reproductive_system	imm	313	32	2845	4948	10829	10823	400	8	0.25	0.05	0.0015625	0.248438	3.67e-277	130	0.331633	64.05	0.163393	0.164875	1.05e-26	0.0120115	138	55	0.140306	45.9	0.117092	0	55	0	0.00270468	0.627319	-0.00270468	0
mapping2.reproductive_system	imm	313	32	2845	4948	10829	10823	500	10	0.3125	0	0	0.3125	0	161	0.328571	83.2	0.169796	0.1556	2.76e-36	0.0148757	138	67	0.136735	62.05	0.126633	0	67	0	0.00366714	0.65744	-0.00366714	0
mapping2.reproductive_system	imm	313	32	2845	4948	10829	10823	600	10	0.3125	0	0	0.3125	0	187	0.316949	96.55	0.163644	0.15075	2.82e-19	0.017278	138	75	0.127119	69.1	0.117119	0	75	0	0.00994803	0.764113	-0.00994803	0
mapping2.reproductive_system	imm	313	32	2845	4948	10829	10823	700	11	0.34375	0.05	0.0015625	0.342187	0	220	0.319303	112.7	0.16357	0.153286	1.95e-26	0.0203271	138	88	0.127721	84.85	0.123149	1	88	0.0113636	0.00569669	0.276272	0.00566694	0.00724638
mapping2.reproductive_system	imm	313	32	2845	4948	10829	10823	800	11	0.34375	0.1	0.003125	0.340625	5.32e-275	244	0.309252	128.3	0.162611	0.144625	1.09e-25	0.0225446	138	96	0.121673	91.35	0.115779	1	96	0.0104167	0.00518656	0.238329	0.0052301	0.00724638
mapping2.reproductive_system	imm	313	32	2845	4948	10829	10823	900	11	0.34375	0.05	0.0015625	0.342187	0	271	0.304837	144	0.16198	0.141111	1.63e-63	0.0250393	138	109	0.12261	101.85	0.114567	1	109	0.00917431	0.00244547	0.0903231	0.00672884	0.00724638
mapping2.reproductive_system	imm	313	32	2845	4948	10829	10823	1000	12	0.375	0.1	0.003125	0.371875	0	286	0.289474	160.35	0.162298	0.12565	3.34e-20	0.0264252	138	114	0.115385	112.4	0.113765	1	114	0.00877193	0.00586877	0.322389	0.00290316	0.00724638
mapping2.reproductive_system	imm	313	32	2845	4948	10829	10823	1250	12	0.375	0.25	0.0078125	0.367188	1.61e-101	339	0.273829	195.85	0.158199	0.11452	5.5e-24	0.0313222	138	137	0.110662	138.7	0.112036	1	137	0.00729927	0.00412043	0.28539	0.00317884	0.00724638
mapping2.reproductive_system	imm	313	32	2845	4948	10829	10823	1500	12	0.375	0.35	0.0109375	0.364063	6.48e-88	402	0.270161	227.95	0.153192	0.116033	7.75e-40	0.0371431	138	162	0.108871	175.75	0.118112	1	162	0.00617284	0.00445557	0.389038	0.00171727	0.00724638
mapping2.reproductive_system	imm	313	32	2845	4948	10829	10823	1750	13	0.40625	0.35	0.0109375	0.395313	2.95e-103	459	0.264249	258.6	0.148877	0.114514	4.52e-40	0.0424097	138	190	0.109384	198.8	0.11445	2	190	0.0105263	0.00421628	0.0953661	0.00631003	0.0144928
mapping2.reproductive_system	imm	313	32	2845	4948	10829	10823	2000	13	0.40625	0.35	0.0109375	0.395313	1.21e-147	508	0.255662	306.7	0.154353	0.10065	5.4e-34	0.0469371	138	207	0.104177	215.65	0.10853	2	207	0.00966184	0.00419957	0.155694	0.00546227	0.0144928
mapping2.reproductive_system	imm	313	32	2845	4948	10829	10823	2250	13	0.40625	0.25	0.0078125	0.398438	1.95e-181	562	0.251229	324.55	0.145083	0.105533	1.97e-43	0.0519265	138	223	0.0996871	248.95	0.111287	2	223	0.00896861	0.0022427	0.0219871	0.00672591	0.0144928
mapping2.reproductive_system	imm	313	32	2845	4948	10829	10823	2500	13	0.40625	0.3	0.009375	0.396875	5.35e-161	618	0.248492	368.05	0.14799	0.09998	7.81e-36	0.0571006	138	248	0.0997185	275.6	0.110816	2	248	0.00806452	0.00426475	0.151766	0.00379977	0.0144928
mapping2.reproductive_system	imm	313	32	2845	4948	10829	10823	2750	13	0.40625	0.3	0.009375	0.396875	5.35e-161	663	0.242236	394	0.143953	0.0978182	1.56e-45	0.0612584	138	264	0.096456	299.2	0.109317	4	264	0.0151515	0.0035552	0.00166427	0.0115963	0.0289855
mapping2.reproductive_system	imm	313	32	2845	4948	10829	10823	3000	13	0.40625	0.35	0.0109375	0.395313	1.21e-147	720	0.241045	427.6	0.143154	0.0974667	4.89e-33	0.066525	138	283	0.0947439	326.7	0.109374	4	283	0.0141343	0.00458343	0.00306276	0.00955084	0.0289855
mapping2.reproductive_system	imm	313	32	2845	4948	10829	10823	3250	13	0.40625	0.4	0.0125	0.39375	7.93e-77	769	0.237566	460.95	0.1424	0.0947846	9.36e-48	0.0710524	138	311	0.0960766	345.35	0.106688	4	311	0.0128617	0.0040535	0.00248967	0.00880823	0.0289855
mapping2.reproductive_system	imm	313	32	2845	4948	10829	10823	3500	13	0.40625	0.35	0.0109375	0.395313	2.95e-103	815	0.233725	500.7	0.14359	0.0898	1.95e-70	0.0753026	138	333	0.0954976	364.95	0.10466	4	333	0.012012	0.00288107	0.00267886	0.00913094	0.0289855
mapping2.reproductive_system	imm	313	32	2845	4948	10829	10823	3750	14	0.4375	0.45	0.0140625	0.423438	1.8e-111	866	0.231799	528.05	0.141341	0.09012	1.7e-37	0.0800148	138	359	0.0960921	391.45	0.104778	6	359	0.0167131	0.00464461	6.73e-05	0.0120685	0.0434783
mapping2.reproductive_system	imm	313	32	2845	4948	10829	10823	4000	14	0.4375	0.85	0.0265625	0.410938	1.03e-40	904	0.226794	554.25	0.139049	0.0874375	9.78e-87	0.0835258	138	375	0.0940793	434.05	0.108894	8	375	0.0213333	0.00473899	9.67e-07	0.0165943	0.057971
mapping2.reproductive_system	imm	313	32	2845	4948	10829	10823	4250	14	0.4375	0.55	0.0171875	0.420312	7.28e-110	948	0.223796	590.3	0.139353	0.0841647	1.52e-112	0.0875912	138	394	0.0930123	449.65	0.10615	8	394	0.0203046	0.0040087	2.24e-08	0.0162959	0.057971
mapping2.reproductive_system	imm	313	32	2845	4948	10829	10823	4500	14	0.4375	0.6	0.01875	0.41875	2.3e-52	996	0.222024	611.25	0.136257	0.0855	1.67e-49	0.0920262	138	416	0.0927329	471.65	0.105138	8	416	0.0192308	0.00445755	2.95e-05	0.0147732	0.057971
mapping2.reproductive_system	imm	313	32	2845	4948	10829	10823	4750	14	0.4375	0.7	0.021875	0.415625	1.04e-53	1046	0.220861	639.5	0.13503	0.0855789	8.88e-64	0.096646	138	441	0.0931166	487.6	0.102956	8	441	0.0181406	0.00341612	4.7e-10	0.0147245	0.057971
mapping2.reproductive_system	imm	313	32	2845	4948	10829	10823	5000	14	0.4375	0.65	0.0203125	0.417187	4.45e-72	1092	0.219013	675.8	0.13554	0.08324	3.42e-78	0.100896	138	466	0.0934617	524	0.105094	8	466	0.0171674	0.00448401	9.93e-08	0.0126834	0.057971
mapping2.reproductive_system	imm	313	32	2845	4948	10829	10823	5250	14	0.4375	0.9	0.028125	0.409375	1.08e-34	1132	0.216196	693.75	0.132496	0.0834762	2.27e-66	0.104592	138	483	0.092246	538.8	0.102903	8	483	0.0165631	0.00490073	9.22e-05	0.0116624	0.057971
mapping2.reproductive_system	imm	313	32	2845	4948	10829	10823	5500	14	0.4375	0.55	0.0171875	0.420312	5.66e-60	1173	0.213817	731.2	0.133285	0.0803273	1.09e-63	0.10838	138	504	0.0918702	573.75	0.104584	8	504	0.015873	0.00516017	0.00162362	0.0107128	0.057971
mapping2.reproductive_system	imm	313	32	2845	4948	10829	10823	5750	14	0.4375	0.75	0.0234375	0.414062	5.34e-55	1224	0.213389	743.8	0.129672	0.083513	6.38e-73	0.113092	138	526	0.0917015	594.65	0.10367	9	526	0.0171103	0.0051347	2.52e-05	0.0119756	0.0652174
mapping2.reproductive_system	imm	313	32	2845	4948	10829	10823	6000	14	0.4375	0.65	0.0203125	0.417187	4.45e-72	1272	0.212496	778.5	0.130053	0.08225	1.42e-117	0.117527	138	550	0.0918811	607.8	0.101537	9	550	0.0163636	0.00421162	5.11e-07	0.012152	0.0652174
mapping2.reproductive_system	imm	313	32	2845	4948	10829	10823	6250	15	0.46875	0.75	0.0234375	0.445312	1.1e-73	1308	0.209783	813.8	0.130521	0.079072	1.35e-130	0.120854	138	565	0.0906175	642.85	0.103103	10	565	0.0176991	0.00472903	8.44e-06	0.0129701	0.0724638
mapping2.reproductive_system	imm	313	32	2845	4948	10829	10823	6500	15	0.46875	0.9	0.028125	0.440625	4.05e-86	1355	0.208944	834.25	0.128643	0.0801154	3.09e-87	0.125196	138	584	0.090054	671.05	0.103477	11	584	0.0188356	0.00375596	8.23e-12	0.0150797	0.0797101
mapping2.reproductive_system	imm	313	32	2845	4948	10829	10823	6750	15	0.46875	0.75	0.0234375	0.445312	1.1e-73	1384	0.205494	864.1	0.1283	0.0770222	3.85e-67	0.127876	138	596	0.0884929	683.45	0.101477	11	596	0.0184564	0.00380449	2.03e-10	0.0146519	0.0797101
mapping2.reproductive_system	imm	313	32	2845	4948	10829	10823	7000	15	0.46875	1.45	0.0453125	0.423438	3.93e-25	1432	0.205011	906.2	0.129735	0.0751143	6.64e-51	0.132311	138	618	0.0884753	706.1	0.101088	12	618	0.0194175	0.0052779	1.92e-07	0.0141396	0.0869565
mapping2.wing	imm	453	44	2845	4941	10829	10817	100	12	0.272727	0.1	0.00227273	0.270455	0	30	0.340909	17.9	0.203409	0.121	0.00132237	0.00277341	166	12	0.136364	11.2	0.127273	3	12	0.25	0.0077381	0	0.242262	0.0180723
mapping2.wing	imm	453	44	2845	4941	10829	10817	200	16	0.363636	0.05	0.00113636	0.3625	0	57	0.309783	37.35	0.202989	0.09825	7.69e-06	0.00526948	166	28	0.152174	27.9	0.15163	5	28	0.178571	0.0125229	5.21e-13	0.166049	0.0301205
mapping2.wing	imm	453	44	2845	4941	10829	10817	300	19	0.431818	0.25	0.00568182	0.426136	0	77	0.274021	54.6	0.194306	0.0746667	0.00185985	0.00711842	166	38	0.135231	36.9	0.131317	6	38	0.157895	0.0173765	1.08e-07	0.140518	0.0361446
mapping2.wing	imm	453	44	2845	4941	10829	10817	400	23	0.522727	0.4	0.00909091	0.513636	0	99	0.262599	70.35	0.186605	0.071625	0.00384019	0.00915226	166	48	0.127321	48.95	0.129841	6	48	0.125	0.0224189	2.18e-07	0.102581	0.0361446
mapping2.wing	imm	453	44	2845	4941	10829	10817	500	23	0.522727	0.35	0.00795455	0.514773	0	125	0.262055	89.2	0.187002	0.0716	5.75e-10	0.0115559	166	62	0.129979	61.35	0.128616	7	62	0.112903	0.0134004	1.22e-11	0.0995028	0.0421687
mapping2.wing	imm	453	44	2845	4941	10829	10817	600	25	0.568182	0.45	0.0102273	0.557955	1.63e-280	156	0.271304	103.6	0.180174	0.0873333	4.84e-13	0.0144217	166	84	0.146087	75.85	0.131913	10	84	0.119048	0.0260228	5.58e-10	0.0930248	0.060241
mapping2.wing	imm	453	44	2845	4941	10829	10817	700	25	0.568182	0.4	0.00909091	0.559091	0	184	0.272593	120	0.177778	0.0914286	9.55e-10	0.0170103	166	97	0.143704	86.9	0.128741	11	97	0.113402	0.0173104	1.72e-07	0.0960917	0.0662651
mapping2.wing	imm	453	44	2845	4941	10829	10817	800	26	0.590909	0.65	0.0147727	0.576136	5.73e-254	208	0.268734	137.7	0.177907	0.087875	3.88e-22	0.019229	166	109	0.140827	97.8	0.126357	12	109	0.110092	0.0174042	1.59e-11	0.0926876	0.0722892
mapping2.wing	imm	453	44	2845	4941	10829	10817	900	26	0.590909	0.5	0.0113636	0.579545	0	231	0.264302	151.45	0.173284	0.0883889	3.31e-16	0.0213553	166	117	0.133867	106.55	0.121911	14	117	0.119658	0.0148507	1.15e-14	0.104807	0.0843373
mapping2.wing	imm	453	44	2845	4941	10829	10817	1000	28	0.636364	0.8	0.0181818	0.618182	1.61e-146	260	0.26749	164.9	0.16965	0.0951	2.01e-19	0.0240362	166	133	0.136831	124.85	0.128447	14	133	0.105263	0.0183755	1.16e-07	0.0868877	0.0843373
mapping2.wing	imm	453	44	2845	4941	10829	10817	1250	29	0.659091	0.75	0.0170455	0.642045	4.11e-242	322	0.263718	201.6	0.165111	0.09632	2.3e-17	0.029768	166	163	0.133497	147.65	0.120925	15	163	0.0920245	0.017782	1.66e-13	0.0742426	0.0903614
mapping2.wing	imm	453	44	2845	4941	10829	10817	1500	30	0.681818	0.9	0.0204545	0.661364	7.87e-256	384	0.261224	241.7	0.164422	0.0948667	6.52e-19	0.0354997	166	196	0.133333	176.5	0.120068	15	196	0.0765306	0.0162679	0	0.0602627	0.0903614
mapping2.wing	imm	453	44	2845	4941	10829	10817	1750	32	0.727273	0.85	0.0193182	0.707955	1.24e-165	441	0.256694	274.85	0.159983	0.0949429	1.17e-30	0.0407692	166	235	0.136787	200.55	0.116735	20	235	0.0851064	0.0190137	4.08e-09	0.0660927	0.120482
mapping2.wing	imm	453	44	2845	4941	10829	10817	2000	33	0.75	1.15	0.0261364	0.723864	2.45e-290	487	0.247585	313	0.159126	0.087	7.56e-35	0.0450217	166	255	0.129639	219.05	0.111362	20	255	0.0784314	0.0188818	1.97e-09	0.0595496	0.120482
mapping2.wing	imm	453	44	2845	4941	10829	10817	2250	33	0.75	1.7	0.0386364	0.711364	1.02e-224	546	0.246279	349.3	0.157555	0.0874222	5.78e-22	0.0504761	166	286	0.129003	250.45	0.112968	20	286	0.0699301	0.0199724	2.94e-06	0.0499577	0.120482
mapping2.wing	imm	453	44	2845	4941	10829	10817	2500	33	0.75	2.45	0.0556818	0.694318	4.34e-88	598	0.2424	382.7	0.155128	0.08612	7.26e-30	0.0552834	166	318	0.128902	285.75	0.115829	22	318	0.0691824	0.0158364	2.32e-11	0.053346	0.13253
mapping2.wing	imm	453	44	2845	4941	10829	10817	2750	34	0.772727	1.85	0.0420455	0.730682	3.62e-119	656	0.241532	411.3	0.151436	0.0889818	6.8e-38	0.0606453	166	347	0.127761	298.95	0.11007	23	347	0.0662824	0.0183039	2.22e-16	0.0479785	0.138554
mapping2.wing	imm	453	44	2845	4941	10829	10817	3000	34	0.772727	1.8	0.0409091	0.731818	5.6e-187	711	0.239717	445.4	0.150169	0.0885333	1.11e-27	0.0657299	166	374	0.126096	331.4	0.111733	25	374	0.0668449	0.0180178	2.79e-06	0.0488272	0.150602
mapping2.wing	imm	453	44	2845	4941	10829	10817	3250	34	0.772727	2.1	0.0477273	0.725	2.64e-98	766	0.238184	476.55	0.148181	0.0890615	2.39e-60	0.0708145	166	411	0.127799	354.7	0.110292	25	411	0.0608273	0.0190754	3.71e-09	0.0417519	0.150602
mapping2.wing	imm	453	44	2845	4941	10829	10817	3500	34	0.772727	2.35	0.0534091	0.719318	1.76e-129	815	0.235141	507.65	0.146466	0.0878143	5.84e-45	0.0753444	166	438	0.12637	379.8	0.109579	25	438	0.0570776	0.0189387	1.7e-08	0.0381389	0.150602
mapping2.wing	imm	453	44	2845	4941	10829	10817	3750	34	0.772727	2.5	0.0568182	0.715909	5.75e-86	873	0.23493	536.85	0.14447	0.08964	3.94e-38	0.0807063	166	467	0.125673	409.3	0.110145	25	467	0.0535332	0.0169594	2.65e-06	0.0365738	0.150602
mapping2.wing	imm	453	44	2845	4941	10829	10817	4000	34	0.772727	2.85	0.0647727	0.707955	5.22e-112	924	0.23298	577.2	0.145537	0.0867	8.16e-54	0.0854211	166	496	0.125063	430.55	0.10856	26	496	0.0524194	0.0188402	1.08e-05	0.0335792	0.156627
mapping2.wing	imm	453	44	2845	4941	10829	10817	4250	34	0.772727	3.2	0.0727273	0.7	5.21e-53	973	0.230787	603.95	0.143252	0.0868353	8.31e-70	0.089951	166	522	0.123814	442.35	0.104922	28	522	0.0536398	0.018623	3.1e-08	0.0350169	0.168675
mapping2.wing	imm	453	44	2845	4941	10829	10817	4500	34	0.772727	3.5	0.0795455	0.693182	6.78e-55	1007	0.225481	633.85	0.141928	0.0829222	3.29e-32	0.0930942	166	540	0.120914	484.3	0.108442	28	540	0.0518519	0.0194402	9.36e-10	0.0324117	0.168675
mapping2.wing	imm	453	44	2845	4941	10829	10817	4750	34	0.772727	3.2	0.0727273	0.7	5.11e-89	1064	0.225615	655.45	0.138984	0.0860105	1.11e-48	0.0983637	166	572	0.121289	490.35	0.103976	30	572	0.0524476	0.0177603	8.18e-14	0.0346872	0.180723
mapping2.wing	imm	453	44	2845	4941	10829	10817	5000	35	0.795455	3.05	0.0693182	0.726136	5.29e-123	1116	0.224773	672.9	0.135529	0.08862	1.37e-72	0.103171	166	596	0.12004	537.65	0.108288	33	596	0.0553691	0.0175485	1.11e-12	0.0378206	0.198795
mapping2.wing	imm	453	44	2845	4941	10829	10817	5250	35	0.795455	2.8	0.0636364	0.731818	1.77e-101	1163	0.223011	717.4	0.137565	0.0848762	5.92e-117	0.107516	166	621	0.11908	544	0.104314	33	621	0.0531401	0.0170343	0	0.0361058	0.198795
mapping2.wing	imm	453	44	2845	4941	10829	10817	5500	36	0.818182	3.05	0.0693182	0.748864	8.86e-169	1216	0.222548	735.95	0.134691	0.0872818	5e-156	0.112416	166	646	0.118228	560.55	0.10259	33	646	0.0510836	0.0191375	1.24e-09	0.0319461	0.198795
mapping2.wing	imm	453	44	2845	4941	10829	10817	5750	36	0.818182	3.15	0.0715909	0.746591	2.83e-112	1262	0.220861	769.7	0.134704	0.0856174	1.12e-100	0.116668	166	672	0.117606	606.4	0.106125	33	672	0.0491071	0.0186465	4.92e-08	0.0304607	0.198795
mapping2.wing	imm	453	44	2845	4941	10829	10817	5875	36	0.818182	4.75	0.107955	0.710227	2.08e-50	1296	0.221956	774.2	0.132591	0.088817	3.52e-95	0.119811	166	688	0.117828	620.5	0.106268	33	688	0.0479651	0.0190492	3.19e-06	0.0289159	0.198795
mapping2.wing	imm	453	44	2845	4941	10829	10817	5875	36	0.818182	3.5	0.0795455	0.738636	1.39e-44	1296	0.221956	772.3	0.132266	0.0891404	9.47e-67	0.119811	166	688	0.117828	600.15	0.102783	33	688	0.0479651	0.01749	3.49e-06	0.0304751	0.198795
mapping2.wing	imm	453	44	2845	4941	10829	10817	5875	36	0.818182	4.3	0.0977273	0.720455	1.52e-38	1296	0.221956	773	0.132386	0.0890213	7.42e-99	0.119811	166	688	0.117828	607.55	0.10405	33	688	0.0479651	0.0198574	4.99e-06	0.0281077	0.198795
mapping2.wing	imm	453	44	2845	4941	10829	10817	5875	36	0.818182	3.95	0.0897727	0.728409	1.34e-85	1296	0.221956	774.35	0.132617	0.0887915	3.49e-67	0.119811	166	688	0.117828	599.65	0.102697	33	688	0.0479651	0.0175202	7.04e-08	0.0304449	0.198795
mapping2.wing	imm	453	44	2845	4941	10829	10817	5875	36	0.818182	3.2	0.0727273	0.745455	8.44e-145	1296	0.221956	771.4	0.132112	0.0892936	1.46e-125	0.119811	166	688	0.117828	604.35	0.103502	33	688	0.0479651	0.0197122	8.31e-07	0.0282529	0.198795
