# Supplementary material for: Computational enhancer prediction: evaluation and improvements
Source: BMC Bioinformatics. 2019 Apr 5;20:174. doi: 10.1186/s12859-019-2781-x (PMC6451241; doi:10.1186/s12859-019-2781-x)
Supplement: Supplementary file 6 — Table S4. Data for pCRMeval for 29 training sets with varying offsets at a fixed cutoff. Values for training set sensitivity, REDfly recovery, REDfly recall, expression pattern precision and expression pattern recall with starting position offsets of 0, 5, 15, 40, 80 and 125 base pairs are reported. (XLSX 53 kb) [file 12859_2019_2781_MOESM6_ESM.xlsx]

## Sheet: testTable
TsetName	Method	TsetSize	TotalREDfly	ModifiedREDfly	TotalREDfly2010	ModifiedREDfly2010	SCRMs	TrainingSetRecovered	PercentageTrainingSetSensitivity	ExpectedValueRandom	PercentageExpectedTrainingSetSensitivity	DifferencesInPercentagesActual.Expected	P_value	REDflyRecovered	PercentageRedflyRecovered	ExpectedOverlapRandom	PercentageExpectedOverlap	DifferencesInPercentagesActual.Expected.1	P_value.1	REDflyRecall	SCRMsRecoveredOwnPattern	TotalRedflyCrmsPattern	PercentagePatternRecovery	RandomREDflyRecoveredPattern	PercentageOfRandomPatternRecovered	DifferencesInPercentagesActual.ExpectedExpressionRecovered	P_value.2	TotalSCRMsRecoveredAnyPattern	PercentageExpressionPatternPrecision	ExpressionPatternRecall	chopped
mapping1.male_gonad	imm	17	2845	4963	10829	10829	255	9	0.529412	0	0	0	0	56	0.227642	29	0.113725	0.105882	2.6088e-10	0.0051713	0	57	0	0	0	0	0	31	0	0	0bp
mapping2.eye	imm	28	2845	4952	10829	10823	273	12	0.428571	0.2	0.00714286	-0.00261438	1.19747e-172	53	0.203065	32.1	0.117582	0.0765568	2.14789e-05	0.00489698	0	153	0	0.4	0.00261438	-0.00261438	0.339423	29	0	0	0bp
mapping1.ventral_ectoderm	imm	18	2845	4961	10829	10829	271	15	0.833333	0	0	0.0250438	0	93	0.363281	30.9	0.114022	0.229151	2.25392e-24	0.00858805	17	571	0.0297723	2.7	0.00472855	0.0250438	9.1052e-09	53	0.320755	0.0297723	0bp
mapping1.amnioserosa	imm	8	2845	4971	10829	10829	84	7	0.875	0	0	0.0100719	0	22	0.285714	10.5	0.125	0.136905	2.10371e-07	0.00203158	3	278	0.0107914	0.2	0.000719424	0.0100719	1.5601e-11	11	0.272727	0.0107914	0bp
mapping2.mesoderm	imm	107	2845	4878	10829	10795	440	30	0.280374	0.4	0.00373832	0.02939	0	158	0.385366	51	0.115909	0.243182	2.83853e-32	0.0146364	36	1082	0.0332717	4.2	0.0038817	0.02939	4.18962e-42	72	0.5	0.0332717	0bp
mapping1.blastoderm	imm	85	2845	4899	10829	10818	332	46	0.541176	0.7	0.00823529	0.147119	0	117	0.409091	39.6	0.119277	0.233133	7.76265e-27	0.0108153	73	486	0.150206	1.5	0.00308642	0.147119	0	106	0.688679	0.150206	0bp
mapping2.reproductive_system	imm	32	2845	4948	10829	10823	320	9	0.28125	0.1	0.003125	0	1.40813e-174	76	0.244373	39.5	0.123438	0.114062	7.98134e-08	0.00702208	0	138	0	0	0	0	0	35	0	0	0bp
mapping1.visceral_mesoderm	imm	30	2845	4951	10829	10822	300	17	0.566667	0.1	0.00333333	0.0294258	0	116	0.409894	34.8	0.116	0.270667	2.58052e-39	0.0107189	14	418	0.0334928	1.7	0.00406699	0.0294258	1.814e-31	42	0.333333	0.0334928	0bp
mapping1.malpighian_tubules	imm	6	2845	4973	10829	10828	177	4	0.666667	0	0	0.0160377	0	55	0.317919	21.4	0.120904	0.189831	1.14801e-14	0.00507942	2	106	0.0188679	0.3	0.00283019	0.0160377	0.000216316	20	0.1	0.0188679	0bp
mapping1.adult_mesoderm	imm	9	2845	4970	10829	10827	151	6	0.666667	0	0	0.0566038	0	41	0.282759	17.1	0.113245	0.158278	3.19288e-12	0.00378683	3	53	0.0566038	0	0	0.0566038	0	19	0.157895	0.0566038	0bp
mapping2.wing	imm	44	2845	4941	10829	10817	510	21	0.477273	0.2	0.00454545	0.0337349	0	117	0.239264	56.3	0.110392	0.11902	1.18412e-29	0.0108163	6	166	0.0361446	0.4	0.00240964	0.0337349	5.77822e-16	65	0.0923077	0.0361446	0bp
mapping1.female_gonad	imm	13	2845	4966	10829	10824	195	5	0.384615	0	0	0.0294118	0	26	0.136842	23.7	0.121538	0.0117949	0.316213	0.00240207	2	68	0.0294118	0	0	0.0294118	0	11	0.181818	0.0294118	0bp
mapping1.neuroectoderm	imm	9	2845	4971	10829	10828	119	7	0.777778	0	0	0.04	0	27	0.241071	13.6	0.114286	0.112605	5.84884e-07	0.00249354	5	125	0.04	0	0	0.04	0	17	0.294118	0.04	0bp
mapping1.pns	imm	62	2845	4928	10829	10816	408	30	0.483871	0.2	0.00322581	0.0161765	0	94	0.248677	49.8	0.122059	0.108333	1.37597e-07	0.00869083	12	612	0.0196078	2.1	0.00343137	0.0161765	1.12164e-07	43	0.27907	0.0196078	0bp
mapping1.tracheal_system	imm	22	2845	4957	10829	10822	416	16	0.727273	0.1	0.00454545	0.0455197	0	125	0.3125	48	0.115385	0.185096	3.6705e-24	0.0115505	14	279	0.0501792	1.3	0.0046595	0.0455197	1.09712e-21	66	0.212121	0.0501792	0bp
mapping2.neuronal	imm	102	2845	4890	10829	10814	417	32	0.313725	0.4	0.00392157	0.00880914	0	81	0.21039	51.7	0.123981	0.0702638	2.61061e-05	0.00749029	35	2452	0.0142741	13.4	0.00546493	0.00880914	5.28908e-06	46	0.76087	0.0142741	0bp
mapping1.glia	imm	8	2845	4971	10829	10829	181	8	1	0	0	0.075	0	60	0.346821	20.5	0.11326	0.218232	3.52343e-13	0.00554068	7	92	0.076087	0.1	0.00108696	0.075	7.53967e-106	28	0.25	0.076087	0bp
mapping1.dorsal_ectoderm	imm	14	2845	4965	10829	10827	306	12	0.857143	0.1	0.00714286	0.0333333	3.3331054129278e-310	74	0.251701	36.7	0.119935	0.121895	6.35634e-14	0.00683476	13	354	0.0367232	1.2	0.00338983	0.0333333	1.61208e-17	46	0.282609	0.0367232	0bp
mapping1.larval_mesoderm	imm	1	2845	4978	10829	10828	108	1	1	0	0	0	0	17	0.158879	12.8	0.118519	0.0388889	0.137834	0.00157	0	5	0	0	0	0	0	10	0	0	0bp
mapping1.ectoderm	imm	53	2845	4926	10829	10826	390	23	0.433962	0.2	0.00377358	0.0141549	0	120	0.326975	44.9	0.115128	0.192564	8.18862e-30	0.0110844	24	1201	0.0199833	7	0.00582848	0.0141549	2.74691e-13	61	0.393443	0.0199833	0bp
mapping1.salivary_gland	imm	14	2845	4967	10829	10826	259	7	0.5	0	0	0.02	0	113	0.448413	31.7	0.122394	0.3139	3.13059e-40	0.0104378	4	185	0.0216216	0.3	0.00162162	0.02	9.31639e-15	33	0.121212	0.0216216	0bp
mapping2.ectoderm	imm	75	2845	4904	10829	10824	579	35	0.466667	0.5	0.00666667	0.0230951	0	148	0.272059	66	0.11399	0.141623	6.21925e-28	0.0136733	52	1693	0.0307147	12.9	0.00761961	0.0230951	1.82741e-26	97	0.536082	0.0307147	0bp
mapping1.cns	imm	66	2845	4918	10829	10825	362	20	0.30303	0.5	0.00757576	0.00768906	8.15394e-117	87	0.254386	40.7	0.112431	0.127901	7.53148e-23	0.00803695	31	2367	0.0130967	12.8	0.00540769	0.00768906	5.3842e-08	51	0.607843	0.0130967	0bp
mapping1.somatic_muscle	imm	39	2845	4942	10829	10814	403	16	0.410256	0.1	0.0025641	0.0427907	0	118	0.30491	45.7	0.1134	0.179404	3.60047e-66	0.0109118	10	215	0.0465116	0.8	0.00372093	0.0427907	3.07445e-48	49	0.204082	0.0465116	0bp
mapping2.glia	imm	9	2845	4970	10829	10829	238	9	1	0.1	0.0111111	0.071875	1.40813e-174	69	0.30131	28.3	0.118908	0.171008	9.60439e-16	0.00637178	7	96	0.0729167	0.1	0.00104167	0.071875	7.53967e-106	33	0.212121	0.0729167	0bp
mapping1.mesectoderm	imm	8	2845	4971	10829	10829	251	8	1	0	0	0.0318966	0	72	0.296296	29.6	0.117928	0.168924	1.33413e-24	0.00664881	4	116	0.0344828	0.3	0.00258621	0.0318966	9.31639e-15	32	0.125	0.0344828	0bp
mapping1.endoderm	imm	30	2845	4950	10829	10827	251	15	0.5	0	0	0.00873544	0	98	0.415254	30.1	0.11992	0.270518	2.78417e-72	0.00905145	16	1202	0.0133111	5.5	0.00457571	0.00873544	5.85993e-09	39	0.410256	0.0133111	0bp
mapping1.mesoderm	imm	29	2845	4951	10829	10822	239	19	0.655172	0	0	0.0342105	0	61	0.277273	27.8	0.116318	0.138912	5.36223e-41	0.00563667	14	380	0.0368421	1	0.00263158	0.0342105	1.49285e-43	40	0.35	0.0368421	0bp
mapping1.eye	imm	8	2845	4972	10829	10828	106	6	0.75	0	0	0.0181818	0	21	0.21	11.2	0.10566	0.0924528	0.000422735	0.00193942	1	55	0.0181818	0	0	0.0181818	0	12	0.0833333	0.0181818	0bp
mapping1.male_gonad	imm	17	2845	4963	10829	10829	245	9	0.529412	0	0	0	0	49	0.207627	27.7	0.113061	0.0869388	0.00346669	0.00452489	0	57	0	0	0	0	0	25	0	0	5bp
mapping2.eye	imm	28	2845	4952	10829	10823	321	12	0.428571	0	0	-0.00130719	0	57	0.184466	37.5	0.116822	0.0607477	9.15546e-05	0.00526656	0	153	0	0.2	0.00130719	-0.00130719	0.375915	33	0	0	5bp
mapping1.ventral_ectoderm	imm	18	2845	4961	10829	10829	294	15	0.833333	0.2	0.0111111	0.0208406	3.22196e-270	98	0.351254	35.4	0.120408	0.212925	6.8618e-35	0.00904977	15	571	0.0262697	3.1	0.00542907	0.0208406	1.18737e-08	53	0.283019	0.0262697	5bp
mapping1.amnioserosa	imm	8	2845	4971	10829	10829	83	7	0.875	0	0	0.0100719	0	22	0.289474	8.4	0.101205	0.163855	2.77443e-08	0.00203158	3	278	0.0107914	0.2	0.000719424	0.0100719	1.5601e-11	12	0.25	0.0107914	5bp
mapping2.mesoderm	imm	107	2845	4878	10829	10795	423	32	0.299065	0.5	0.0046729	0.0253235	0	154	0.393862	49.3	0.116548	0.247518	2.81664e-77	0.0142659	32	1082	0.0295749	4.6	0.00425139	0.0253235	3.13422e-24	71	0.450704	0.0295749	5bp
mapping1.blastoderm	imm	85	2845	4899	10829	10818	323	44	0.517647	0.2	0.00235294	0.144239	0	111	0.397849	39.1	0.121053	0.222601	1.25978e-113	0.0102607	71	486	0.146091	0.9	0.00185185	0.144239	0	101	0.70297	0.146091	5bp
mapping2.reproductive_system	imm	32	2845	4948	10829	10823	262	8	0.25	0.1	0.003125	-0.000724638	4.7973e-138	62	0.244094	34	0.129771	0.10687	4.77346e-06	0.00572854	0	138	0	0.1	0.000724638	-0.000724638	0.375915	29	0	0	5bp
mapping1.visceral_mesoderm	imm	30	2845	4951	10829	10822	303	17	0.566667	0.1	0.00333333	0.027512	0	117	0.409091	34.5	0.113861	0.272277	2.13592e-32	0.0108113	13	418	0.0311005	1.5	0.00358852	0.027512	1.31145e-32	48	0.270833	0.0311005	5bp
mapping1.malpighian_tubules	imm	6	2845	4973	10829	10828	156	4	0.666667	0	0	0.0169811	0	48	0.315789	19	0.121795	0.185897	1.70725e-10	0.00443295	2	106	0.0188679	0.2	0.00188679	0.0169811	9.81427e-06	21	0.0952381	0.0188679	5bp
mapping1.adult_mesoderm	imm	9	2845	4970	10829	10827	123	6	0.666667	0	0	0.0377358	0	36	0.307692	12.6	0.102439	0.190244	3.15808e-08	0.00332502	2	53	0.0377358	0	0	0.0377358	0	17	0.117647	0.0377358	5bp
mapping2.wing	imm	44	2845	4941	10829	10817	550	24	0.545455	0.2	0.00454545	0.0445783	0	132	0.250951	63.5	0.115455	0.124545	1.25246e-23	0.012203	8	166	0.0481928	0.6	0.00361446	0.0445783	8.52089e-19	74	0.108108	0.0481928	5bp
mapping1.female_gonad	imm	13	2845	4966	10829	10824	182	6	0.461538	0	0	0.0441176	0	27	0.153409	21.7	0.119231	0.0291209	0.0287785	0.00249446	3	68	0.0441176	0	0	0.0441176	0	12	0.25	0.0441176	5bp
mapping1.neuroectoderm	imm	9	2845	4971	10829	10828	122	7	0.777778	0	0	0.04	0	32	0.278261	14.7	0.120492	0.141803	1.0008e-05	0.0029553	5	125	0.04	0	0	0.04	0	20	0.25	0.04	5bp
mapping1.pns	imm	62	2845	4928	10829	10816	399	30	0.483871	0.3	0.00483871	0.0166667	0	93	0.252033	46.1	0.115539	0.117544	2.33042e-17	0.00859837	13	612	0.0212418	2.8	0.00457516	0.0166667	5.31223e-17	45	0.288889	0.0212418	5bp
mapping1.tracheal_system	imm	22	2845	4957	10829	10822	447	17	0.772727	0.1	0.00454545	0.0491039	0	132	0.306977	49.4	0.110515	0.184787	2.24556e-42	0.0121974	15	279	0.0537634	1.3	0.0046595	0.0491039	1.62462e-32	71	0.211268	0.0537634	5bp
mapping1.imaginal_disc	imm	81	2845	4907	10829	10810	465	25	0.308642	0.4	0.00493827	0.0282895	1.83423e-271	103	0.234091	56.2	0.12086	0.100645	3.84104e-11	0.00952821	9	304	0.0296053	0.4	0.00131579	0.0282895	4.54739e-35	54	0.166667	0.0296053	5bp
mapping2.neuronal	imm	102	2845	4890	10829	10814	397	33	0.323529	0.5	0.00490196	0.00526101	0	72	0.197802	49.8	0.125441	0.0559194	0.000606281	0.00665804	28	2452	0.0114192	15.1	0.00615824	0.00526101	6.59743e-06	39	0.717949	0.0114192	5bp
mapping1.glia	imm	8	2845	4971	10829	10829	221	8	1	0	0	0.076087	0	68	0.319249	24.7	0.111765	0.195928	1.51205e-11	0.00627943	7	92	0.076087	0	0	0.076087	0	31	0.225806	0.076087	5bp
mapping1.dorsal_ectoderm	imm	14	2845	4965	10829	10827	270	12	0.857143	0	0	0.0282486	0	69	0.267442	28.5	0.105556	0.15	1.02094e-16	0.00637296	12	354	0.0338983	2	0.00564972	0.0282486	7.6873e-13	42	0.285714	0.0338983	5bp
mapping1.ectoderm	imm	53	2845	4926	10829	10826	431	24	0.45283	0.3	0.00566038	0.0180683	2.07634e-270	136	0.334152	50.3	0.116705	0.19884	6.85185e-31	0.0125623	29	1201	0.0241465	7.3	0.00607827	0.0180683	5.4458e-24	74	0.391892	0.0241465	5bp
mapping1.salivary_gland	imm	14	2845	4967	10829	10826	297	7	0.5	0	0	0.0189189	0	127	0.437931	37.1	0.124916	0.302694	1.25381e-82	0.011731	4	185	0.0216216	0.5	0.0027027	0.0189189	3.71549e-07	37	0.108108	0.0216216	5bp
mapping2.ectoderm	imm	75	2845	4904	10829	10824	529	31	0.413333	0.5	0.00666667	0.0178972	0	134	0.269076	63.4	0.119849	0.133459	6.95304e-26	0.0123799	44	1693	0.0259894	13.7	0.00809214	0.0178972	1.92009e-09	85	0.517647	0.0259894	5bp
mapping1.cns	imm	66	2845	4918	10829	10825	374	20	0.30303	0.3	0.00454545	0.00794254	1.40092e-187	91	0.257062	45.6	0.121925	0.12139	1.57817e-15	0.00840647	32	2367	0.0135192	13.2	0.00557668	0.00794254	0.000422927	55	0.581818	0.0135192	5bp
mapping1.somatic_muscle	imm	39	2845	4942	10829	10814	464	17	0.435897	0	0	0.0390698	0	134	0.299776	52.4	0.112931	0.175862	1.47786e-37	0.0123913	9	215	0.0418605	0.6	0.0027907	0.0390698	1.73681e-18	52	0.173077	0.0418605	5bp
mapping2.glia	imm	9	2845	4970	10829	10829	276	9	1	0	0	0.071875	0	84	0.314607	32.1	0.116304	0.188043	1.06982e-19	0.00775695	7	96	0.0729167	0.1	0.00104167	0.071875	7.53967e-106	42	0.166667	0.0729167	5bp
mapping1.mesectoderm	imm	8	2845	4971	10829	10829	254	8	1	0	0	0.0293103	0	76	0.308943	29	0.114173	0.185039	7.31894e-14	0.00701819	4	116	0.0344828	0.6	0.00517241	0.0293103	0.00359476	33	0.121212	0.0344828	5bp
mapping1.endoderm	imm	30	2845	4950	10829	10827	274	16	0.533333	0	0	0.012396	0	108	0.418605	32.4	0.118248	0.275912	7.42684e-33	0.00997506	19	1202	0.015807	4.1	0.00341098	0.012396	8.17364e-11	45	0.422222	0.015807	5bp
mapping1.mesoderm	imm	29	2845	4951	10829	10822	278	19	0.655172	0	0	0.0342105	0	70	0.27027	32	0.115108	0.136691	2.23733e-39	0.00646831	14	380	0.0368421	1	0.00263158	0.0342105	3.01259e-35	48	0.291667	0.0368421	5bp
mapping1.eye	imm	8	2845	4972	10829	10828	110	6	0.75	0	0	0.0181818	0	25	0.240385	13.4	0.121818	0.105455	0.00188988	0.00230883	1	55	0.0181818	0	0	0.0181818	0	13	0.0769231	0.0181818	5bp
mapping1.male_gonad	imm	17	2845	2841	10829	10829	226	9	0.529412	0.1	0.0059	0	3.81e-184	47	0.207965	25.1	0.1111	-11.11	8.79e-11	0.0043402	0	57	0	0	0	0	0	46	0	0	15bp
mapping2.eye	imm	28	2845	2839	10829	10823	299	13	0.464286	0.2	0.0071	-0.29	7.34e-214	60	0.200669	36.45	0.1219	-12.19	7.45e-07	0.00554375	1	153	0.00653595	0.45	0.0029	-0.29	0.342546	115	0.00869565	0.00653595	15bp
mapping1.ventral_ectoderm	imm	18	2845	2845	10829	10829	328	15	0.833333	0.1	0.0056	-2.01	0	104	0.317073	36.55	0.1114	-11.14	1.24e-42	0.00960384	56	571	0.0980736	11.45	0.0201	-2.01	2.46e-28	351	0.159544	0.0980736	15bp
mapping1.amnioserosa	imm	8	2845	2844	10829	10829	87	7	0.875	0.05	0.0062	-0.43	2.15e-212	24	0.275862	9.1	0.1046	-10.46	1.58e-08	0.00221627	9	278	0.0323741	1.2	0.0043	-0.43	3.54e-11	63	0.142857	0.0323741	15bp
mapping2.mesoderm	imm	107	2845	2805	10829	10795	496	29	0.271028	0.25	0.0023	-1.69	0	177	0.356855	57.05	0.115	-11.5	1.76e-73	0.0163965	149	1082	0.137708	18.25	0.0169	-1.69	5.72e-67	377	0.395225	0.137708	15bp
mapping1.blastoderm	imm	85	2845	2834	10829	10818	328	43	0.505882	0.4	0.0047	-1.14	0	111	0.338415	40.1	0.1223	-12.23	2.97e-41	0.0102607	309	486	0.635802	5.55	0.0114	-1.14	0	656	0.471037	0.635802	15bp
mapping2.reproductive_system	imm	32	2845	2835	10829	10823	313	8	0.25	0	0	-0.07	0	69	0.220447	36.8	0.1176	-11.76	2.58e-09	0.00637531	0	138	0	0.1	0.0007	-0.07	0.372631	96	0	0	15bp
mapping1.visceral_mesoderm	imm	30	2845	2835	10829	10822	346	17	0.566667	0.1	0.0033	-1.29	0	140	0.404624	40.05	0.1158	-11.58	7.08e-79	0.0129366	46	418	0.110048	5.4	0.0129	-1.29	3.27e-71	199	0.231156	0.110048	15bp
mapping1.malpighian_tubules	imm	6	2845	2843	10829	10828	182	4	0.666667	0	0	-0.94	0	53	0.291209	20.25	0.1113	-11.13	8.31e-09	0.00489472	10	106	0.0943396	1	0.0094	-0.94	1.67e-09	95	0.105263	0.0943396	15bp
mapping1.adult_mesoderm	imm	9	2845	2842	10829	10827	166	6	0.666667	0	0	-0.09	0	38	0.228916	19.3	0.1163	-11.63	2.62e-06	0.00350974	11	53	0.207547	0.05	0.0009	-0.09	0	49	0.22449	0.207547	15bp
mapping2.wing	imm	44	2845	2829	10829	10817	473	22	0.5	0.2	0.0045	-1.27	0	110	0.232558	52.2	0.1104	-11.04	8.65e-15	0.0101692	12	166	0.0722892	2.1	0.0127	-1.27	3.51e-05	231	0.0519481	0.0722892	15bp
mapping1.female_gonad	imm	13	2845	2839	10829	10824	171	5	0.384615	0	0	-0.15	0	22	0.128655	19.35	0.1132	-11.32	0.295604	0.00203252	8	68	0.117647	0.1	0.0015	-0.15	3.9e-70	27	0.296296	0.117647	15bp
mapping1.neuroectoderm	imm	9	2845	2845	10829	10828	122	7	0.777778	0	0	-0.28	0	30	0.245902	14.45	0.1184	-11.84	8.7e-06	0.00277059	8	125	0.064	0.35	0.0028	-0.28	8.49e-12	62	0.129032	0.064	15bp
mapping1.pns	imm	62	2845	2831	10829	10816	442	33	0.532258	0.25	0.004	-2	0	106	0.239819	51.9	0.1174	-11.74	1.49e-36	0.0098003	36	612	0.0588235	12.25	0.02	-2	1.44e-12	147	0.244898	0.0588235	15bp
mapping1.tracheal_system	imm	22	2845	2836	10829	10822	398	18	0.818182	0.05	0.0023	-1.43	0	129	0.324121	47.25	0.1187	-11.87	1.17e-47	0.0119202	24	279	0.0860215	4	0.0143	-1.43	1.94e-11	205	0.117073	0.0860215	15bp
mapping1.imaginal_disc	imm	81	2845	2823	10829	10810	492	27	0.333333	0.15	0.0019	-1.15	0	106	0.215447	58	0.1179	-11.79	6.95e-14	0.00980574	22	304	0.0723684	3.5	0.0115	-1.15	5.56e-12	228	0.0964912	0.0723684	15bp
mapping2.neuronal	imm	102	2845	2825	10829	10814	446	35	0.343137	0.5	0.0049	-1.96	0	86	0.192825	52.6	0.1179	-11.79	2.61e-05	0.00795265	101	2452	0.0411909	48.15	0.0196	-1.96	4.14e-08	201	0.502488	0.0411909	15bp
mapping1.glia	imm	8	2845	2845	10829	10829	225	8	1	0.05	0.0062	-0.98	3.67e-277	65	0.288889	24.95	0.1109	-11.09	2.35e-22	0.0060024	31	92	0.336957	0.9	0.0098	-0.98	1.28e-51	130	0.238462	0.336957	15bp
mapping1.dorsal_ectoderm	imm	14	2845	2842	10829	10827	306	13	0.928571	0.05	0.0036	-1.38	0	75	0.245098	35.5	0.116	-11.6	1.35e-08	0.00692713	22	354	0.0621469	4.9	0.0138	-1.38	3.94e-07	165	0.133333	0.0621469	15bp
mapping1.ectoderm	imm	53	2845	2839	10829	10826	565	25	0.471698	0.4	0.0075	-2.48	2.08e-286	169	0.299115	63.05	0.1116	-11.16	1.6e-45	0.0156106	109	1201	0.0907577	29.8	0.0248	-2.48	2.38e-25	438	0.248858	0.0907577	15bp
mapping1.salivary_gland	imm	14	2845	2840	10829	10826	266	7	0.5	0.1	0.0071	-1	1.32e-111	115	0.432331	32.55	0.1224	-12.24	8.91e-52	0.0106226	14	185	0.0756757	1.85	0.01	-1	2.79e-09	115	0.121739	0.0756757	15bp
mapping2.ectoderm	imm	75	2845	2836	10829	10824	553	35	0.466667	0.35	0.0047	-2.33	0	146	0.264014	64.75	0.1171	-11.71	2.6e-29	0.0134885	164	1693	0.0968695	39.5	0.0233	-2.33	3.73e-42	458	0.358079	0.0968695	15bp
mapping1.cns	imm	66	2845	2835	10829	10825	384	21	0.318182	0.25	0.0038	-1.48	0	93	0.242188	45.55	0.1186	-11.86	6.11e-15	0.00859122	89	2367	0.0376003	35.05	0.0148	-1.48	8.22e-09	197	0.451777	0.0376003	15bp
mapping1.somatic_muscle	imm	39	2845	2828	10829	10814	389	17	0.435897	0.05	0.0013	-1.51	0	123	0.316195	42.65	0.1096	-10.96	9.25e-58	0.0113741	49	215	0.227907	3.25	0.0151	-1.51	2.62e-18	217	0.225806	0.227907	15bp
mapping2.glia	imm	9	2845	2845	10829	10829	274	9	1	0.05	0.0056	-1.46	0	78	0.284672	30.8	0.1124	-11.24	3.33e-21	0.00720288	36	96	0.375	1.4	0.0146	-1.46	4.56e-46	173	0.208092	0.375	15bp
mapping1.mesectoderm	imm	8	2845	2845	10829	10829	210	8	1	0	0	-0.78	0	70	0.333333	22.45	0.1069	-10.69	3.37e-32	0.00646412	17	116	0.146552	0.9	0.0078	-0.78	1.98e-62	120	0.141667	0.146552	15bp
mapping1.endoderm	imm	30	2845	2837	10829	10827	259	16	0.533333	0	0	-1.3	0	105	0.405405	31.15	0.1203	-12.03	1.05e-93	0.00969798	47	1202	0.0391015	15.65	0.013	-1.3	5.01e-07	112	0.419643	0.0391015	15bp
mapping1.mesoderm	imm	29	2845	2835	10829	10822	246	19	0.655172	0.05	0.0017	-1.26	0	59	0.239837	28.35	0.1152	-11.52	3.29e-12	0.00545186	74	380	0.194737	4.8	0.0126	-1.26	1.03e-24	274	0.270073	0.194737	15bp
mapping1.eye	imm	8	2845	2844	10829	10828	147	6	0.75	0.05	0.0062	0	2.66e-156	27	0.183673	16.25	0.1105	-11.05	0.000866353	0.00249354	2	55	0.0363636	0	0	0	0	23	0.0869565	0.0363636	15bp
mapping1.male_gonad	imm	17	2845	2841	10829	10829	277	9	0.529412	0.05	0.0029	0	0	46	0.166065	31.55	0.1139	-11.39	0.00789528	0.00424785	1	57	0.0175439	0	0	0	0	64	0.015625	0.0175439	40bp
mapping2.eye	imm	28	2845	2839	10829	10823	358	14	0.5	0.15	0.0054	-0.72	0	72	0.201117	40.75	0.1138	-11.38	8.73e-06	0.0066525	4	153	0.0261438	1.1	0.0072	-0.72	0.0982664	178	0.0224719	0.0261438	40bp
mapping1.ventral_ectoderm	imm	18	2845	2845	10829	10829	283	16	0.888889	0.1	0.0056	-1.33	0	96	0.339223	31.15	0.1101	-11.01	5.15e-25	0.00886508	54	571	0.0945709	7.6	0.0133	-1.33	6.14e-38	353	0.152975	0.0945709	40bp
mapping1.amnioserosa	imm	8	2845	2844	10829	10829	65	7	0.875	0	0	-0.22	0	19	0.292308	7.55	0.1162	-11.62	1.51e-07	0.00175455	10	278	0.0359712	0.6	0.0022	-0.22	5.59e-36	76	0.131579	0.0359712	40bp
mapping2.mesoderm	imm	107	2845	2805	10829	10795	492	27	0.252336	0.4	0.0037	-1.9	0	168	0.341463	57.1	0.1161	-11.61	1.18e-45	0.0155628	111	1082	0.102588	20.6	0.019	-1.9	2.89e-14	320	0.346875	0.102588	40bp
mapping1.blastoderm	imm	85	2845	2834	10829	10818	288	43	0.505882	0.25	0.0029	-1.08	0	99	0.34375	33.85	0.1175	-11.75	1.72e-34	0.00915141	266	486	0.547325	5.25	0.0108	-1.08	0	544	0.488971	0.547325	40bp
mapping2.reproductive_system	imm	32	2845	2835	10829	10823	282	8	0.25	0.05	0.0016	-0.11	3.67e-277	69	0.244681	33.5	0.1188	-11.88	4.54e-14	0.00637531	0	138	0	0.15	0.0011	-0.11	0.341106	100	0	0	40bp
mapping1.visceral_mesoderm	imm	30	2845	2835	10829	10822	322	16	0.533333	0.2	0.0067	-1.27	1.12e-200	130	0.403727	37.4	0.1161	-11.61	2.47e-96	0.0120126	39	418	0.0933014	5.3	0.0127	-1.27	2.12e-14	196	0.19898	0.0933014	40bp
mapping1.malpighian_tubules	imm	6	2845	2843	10829	10828	146	5	0.833333	0	0	-0.8	0	47	0.321918	16	0.1096	-10.96	1.14e-10	0.0043406	5	106	0.0471698	0.85	0.008	-0.8	0.00225054	81	0.0617284	0.0471698	40bp
mapping1.adult_mesoderm	imm	9	2845	2842	10829	10827	139	6	0.666667	0	0	-0.38	0	41	0.294964	15.8	0.1137	-11.37	2.1e-12	0.00378683	8	53	0.150943	0.2	0.0038	-0.38	1.84e-29	46	0.173913	0.150943	40bp
mapping2.wing	imm	44	2845	2829	10829	10817	504	19	0.431818	0.35	0.008	-1.17	1.02e-221	123	0.244048	57.75	0.1146	-11.46	4.22e-37	0.011371	15	166	0.0903614	1.95	0.0117	-1.17	3.33e-08	297	0.0505051	0.0903614	40bp
mapping1.female_gonad	imm	13	2845	2839	10829	10824	144	5	0.384615	0.1	0.0077	0	2.31e-57	23	0.159722	16.05	0.1115	-11.15	0.0429008	0.00212491	8	68	0.117647	0	0	0	0	29	0.275862	0.117647	40bp
mapping1.neuroectoderm	imm	9	2845	2845	10829	10828	106	7	0.777778	0	0	-0.68	0	28	0.264151	12.3	0.116	-11.6	8.84e-06	0.00258589	7	125	0.056	0.85	0.0068	-0.68	0.000602305	82	0.0853659	0.056	40bp
mapping1.pns	imm	62	2845	2831	10829	10816	499	31	0.5	0.45	0.0073	-2.07	0	114	0.228457	60.7	0.1216	-12.16	3.1e-09	0.0105399	40	612	0.0653595	12.65	0.0207	-2.07	2.13e-10	190	0.210526	0.0653595	40bp
mapping1.tracheal_system	imm	22	2845	2836	10829	10822	287	17	0.772727	0.2	0.0091	-1	0	92	0.320557	31.6	0.1101	-11.01	1.22e-27	0.0085012	20	279	0.0716846	2.8	0.01	-1	7.14e-18	171	0.116959	0.0716846	40bp
mapping1.imaginal_disc	imm	81	2845	2823	10829	10810	429	23	0.283951	0.25	0.0031	-0.95	0	89	0.207459	50.05	0.1167	-11.67	3.76e-10	0.00823312	22	304	0.0723684	2.9	0.0095	-0.95	4.1e-10	163	0.134969	0.0723684	40bp
mapping2.neuronal	imm	102	2845	2825	10829	10814	330	30	0.294118	0.5	0.0049	-1.42	0	67	0.20303	39.55	0.1198	-11.98	8.83e-07	0.00619567	65	2452	0.026509	34.8	0.0142	-1.42	0.00383252	137	0.474453	0.026509	40bp
mapping1.glia	imm	8	2845	2845	10829	10829	236	8	1	0	0	-1.96	0	70	0.29661	25.25	0.107	-10.7	1.61e-31	0.00646412	31	92	0.336957	1.8	0.0196	-1.96	6.85e-19	148	0.209459	0.336957	40bp
mapping1.dorsal_ectoderm	imm	14	2845	2842	10829	10827	234	12	0.857143	0	0	-1.02	0	64	0.273504	28.3	0.1209	-12.09	9.89e-12	0.00591115	19	354	0.0536723	3.6	0.0102	-1.02	2.63e-19	149	0.127517	0.0536723	40bp
mapping1.ectoderm	imm	53	2845	2839	10829	10826	409	23	0.433962	0.3	0.0057	-1.75	0	119	0.290954	46.75	0.1143	-11.43	4.89e-29	0.0109921	71	1201	0.0591174	21.05	0.0175	-1.75	3.25e-12	263	0.269962	0.0591174	40bp
mapping1.salivary_gland	imm	14	2845	2840	10829	10826	214	7	0.5	0	0	-0.81	0	97	0.453271	24.4	0.114	-11.4	2.1e-80	0.00895991	14	185	0.0756757	1.5	0.0081	-0.81	1.21e-21	122	0.114754	0.0756757	40bp
mapping2.ectoderm	imm	75	2845	2836	10829	10824	504	34	0.453333	0.35	0.0047	-2.19	0	136	0.269841	57.45	0.114	-11.4	1.31e-20	0.0125647	144	1693	0.0850561	37.05	0.0219	-2.19	3.36e-39	415	0.346988	0.0850561	40bp
mapping1.cns	imm	66	2845	2835	10829	10825	421	21	0.318182	0.45	0.0068	-1.84	2.36e-253	99	0.235154	47.75	0.1134	-11.34	3.09e-17	0.0091455	85	2367	0.0359104	43.45	0.0184	-1.84	2.71e-05	227	0.374449	0.0359104	40bp
mapping1.somatic_muscle	imm	39	2845	2828	10829	10814	339	15	0.384615	0.25	0.0064	-1.37	5.18e-242	110	0.324484	40.4	0.1192	-11.92	6.34e-52	0.010172	33	215	0.153488	2.95	0.0137	-1.37	2.61e-08	214	0.154206	0.153488	40bp
mapping2.glia	imm	9	2845	2845	10829	10829	271	9	1	0.05	0.0056	-0.89	0	82	0.302583	29.3	0.1081	-10.81	3.53e-32	0.00757226	36	96	0.375	0.85	0.0089	-0.89	5.36e-142	178	0.202247	0.375	40bp
mapping1.mesectoderm	imm	8	2845	2845	10829	10829	267	8	1	0	0	-1.77	0	84	0.314607	29.2	0.1094	-10.94	1.03e-37	0.00775695	17	116	0.146552	2.05	0.0177	-1.77	4.77e-09	163	0.104294	0.146552	40bp
mapping1.endoderm	imm	30	2845	2837	10829	10827	275	14	0.466667	0.1	0.0033	-1.23	0	107	0.389091	30.4	0.1105	-11.05	2.29e-68	0.0098827	43	1202	0.0357737	14.8	0.0123	-1.23	4.63e-10	97	0.443299	0.0357737	40bp
mapping1.mesoderm	imm	29	2845	2835	10829	10822	272	21	0.724138	0.05	0.0017	-1.8	0	70	0.257353	32.25	0.1186	-11.86	7.25e-33	0.00646831	75	380	0.197368	6.85	0.018	-1.8	3.14e-22	290	0.258621	0.197368	40bp
mapping1.eye	imm	8	2845	2844	10829	10828	103	6	0.75	0	0	0	0	27	0.262136	11.55	0.1121	-11.21	2.67e-06	0.00249354	2	55	0.0363636	0	0	0	0	29	0.0689655	0.0363636	40bp
mapping1.male_gonad	imm	17	2845	2841	10829	10829	259	9	0.529412	0.05	0.0029	0	0	43	0.166023	30.15	0.1164	-11.64	0.0141656	0.00397082	0	57	0	0	0	0	0	55	0	0	80bp
mapping2.eye	imm	28	2845	2839	10829	10823	371	15	0.535714	0.2	0.0071	-0.52	2.28e-176	74	0.199461	43.8	0.1181	-11.81	2.38e-08	0.00683729	8	153	0.0522876	0.8	0.0052	-0.52	3.16e-09	136	0.0588235	0.0522876	80bp
mapping1.ventral_ectoderm	imm	18	2845	2845	10829	10829	305	16	0.888889	0	0	-1.49	0	93	0.304918	35.15	0.1152	-11.52	2e-27	0.00858805	51	571	0.089317	8.5	0.0149	-1.49	2.23e-50	308	0.165584	0.089317	80bp
mapping1.amnioserosa	imm	8	2845	2844	10829	10829	91	7	0.875	0	0	-0.22	0	27	0.296703	9.9	0.1088	-10.88	2.15e-11	0.00249331	9	278	0.0323741	0.6	0.0022	-0.22	2.66e-35	82	0.109756	0.0323741	80bp
mapping2.mesoderm	imm	107	2845	2805	10829	10795	485	29	0.271028	0.3	0.0028	-1.62	0	171	0.352577	56.15	0.1158	-11.58	1.05e-44	0.0158407	141	1082	0.130314	17.55	0.0162	-1.62	9.17e-76	335	0.420896	0.130314	80bp
mapping1.blastoderm	imm	85	2845	2834	10829	10818	254	42	0.494118	0.2	0.0024	-1.36	0	99	0.389764	29.75	0.1171	-11.71	1.18e-32	0.00915141	270	486	0.555556	6.6	0.0136	-1.36	0	561	0.481283	0.555556	80bp
mapping2.reproductive_system	imm	32	2845	2835	10829	10823	213	8	0.25	0.05	0.0016	0	3.67e-277	57	0.267606	23.95	0.1124	-11.24	5.2e-15	0.00526656	0	138	0	0	0	0	0	83	0	0	80bp
mapping1.visceral_mesoderm	imm	30	2845	2835	10829	10822	301	19	0.633333	0	0	-1.5	0	136	0.451827	34.3	0.114	-11.4	5.66e-113	0.012567	46	418	0.110048	6.25	0.015	-1.5	1.33e-13	202	0.227723	0.110048	80bp
mapping1.malpighian_tubules	imm	6	2845	2843	10829	10828	118	4	0.666667	0	0	-0.24	0	31	0.262712	13.25	0.1123	-11.23	3.25e-09	0.00286295	4	106	0.0377358	0.25	0.0024	-0.24	4.66e-12	57	0.0701754	0.0377358	80bp
mapping1.adult_mesoderm	imm	9	2845	2842	10829	10827	136	6	0.666667	0	0	-0.57	0	36	0.264706	14.5	0.1066	-10.66	8.44e-08	0.00332502	11	53	0.207547	0.3	0.0057	-0.57	7.6e-16	48	0.229167	0.207547	80bp
mapping2.wing	imm	44	2845	2829	10829	10817	364	17	0.386364	0	0	-0.66	0	89	0.244505	42.55	0.1169	-11.69	4.73e-14	0.00822779	11	166	0.0662651	1.1	0.0066	-0.66	2.02e-08	148	0.0743243	0.0662651	80bp
mapping1.female_gonad	imm	13	2845	2839	10829	10824	107	5	0.384615	0	0	-0.07	0	12	0.11215	12.6	0.1178	-11.78	0.428524	0.00110865	8	68	0.117647	0.05	0.0007	-0.07	3.67e-277	23	0.347826	0.117647	80bp
mapping1.neuroectoderm	imm	9	2845	2845	10829	10828	97	7	0.777778	0	0	-0.04	0	22	0.226804	10.9	0.1124	-11.24	1.94e-06	0.00203177	7	125	0.056	0.05	0.0004	-0.04	2.15e-212	40	0.175	0.056	80bp
mapping1.pns	imm	62	2845	2831	10829	10816	416	28	0.451613	0.5	0.0081	-1.67	2.48e-286	110	0.264423	48.15	0.1157	-11.57	1.72e-17	0.0101701	35	612	0.0571895	10.25	0.0167	-1.67	2.14e-08	173	0.202312	0.0571895	80bp
mapping1.tracheal_system	imm	22	2845	2836	10829	10822	355	17	0.772727	0.15	0.0068	-1.63	0	111	0.312676	39.65	0.1117	-11.17	2.53e-37	0.0102569	25	279	0.0896057	4.55	0.0163	-1.63	5.59e-13	229	0.10917	0.0896057	80bp
mapping1.imaginal_disc	imm	81	2845	2823	10829	10810	479	25	0.308642	0.5	0.0062	-1.5	9.02e-228	100	0.208768	57.85	0.1208	-12.08	7.53e-16	0.00925069	20	304	0.0657895	4.55	0.015	-1.5	1.33e-05	176	0.113636	0.0657895	80bp
mapping2.neuronal	imm	102	2845	2825	10829	10814	347	32	0.313725	0.25	0.0025	-1.51	0	82	0.236311	40.75	0.1174	-11.74	3.12e-09	0.00758276	77	2452	0.0314029	37	0.0151	-1.51	0.000611947	159	0.484277	0.0314029	80bp
mapping1.glia	imm	8	2845	2845	10829	10829	194	8	1	0	0	-0.22	0	57	0.293814	21.55	0.1111	-11.11	1.43e-16	0.00526364	31	92	0.336957	0.2	0.0022	-0.22	0	145	0.213793	0.336957	80bp
mapping1.dorsal_ectoderm	imm	14	2845	2842	10829	10827	246	11	0.785714	0.05	0.0036	-0.85	0	70	0.284553	27.4	0.1114	-11.14	4.34e-22	0.00646532	22	354	0.0621469	3	0.0085	-0.85	1.03e-20	154	0.142857	0.0621469	80bp
mapping1.ectoderm	imm	53	2845	2839	10829	10826	486	26	0.490566	0.25	0.0047	-2.04	0	136	0.279835	55.5	0.1142	-11.42	7.44e-25	0.0125623	92	1201	0.0766028	24.55	0.0204	-2.04	1.3e-41	337	0.272997	0.0766028	80bp
mapping1.salivary_gland	imm	14	2845	2840	10829	10826	229	7	0.5	0	0	-0.68	0	108	0.471616	26.85	0.1172	-11.72	2.39e-46	0.00997598	12	185	0.0648649	1.25	0.0068	-0.68	1.53e-11	130	0.0923077	0.0648649	80bp
mapping2.ectoderm	imm	75	2845	2836	10829	10824	489	31	0.413333	0.5	0.0067	-2.2	0	126	0.257669	59.3	0.1213	-12.13	9.74e-25	0.0116408	147	1693	0.0868281	37.25	0.022	-2.2	1.55e-37	402	0.365672	0.0868281	80bp
mapping1.cns	imm	66	2845	2835	10829	10825	441	24	0.363636	0.4	0.0061	-1.96	0	112	0.253968	51.65	0.1171	-11.71	2.85e-20	0.0103464	114	2367	0.0481622	46.5	0.0196	-1.96	7.71e-10	253	0.450593	0.0481622	80bp
mapping1.somatic_muscle	imm	39	2845	2828	10829	10814	293	16	0.410256	0.05	0.0013	-0.95	0	85	0.290102	34.1	0.1164	-11.64	9.21e-23	0.00786018	31	215	0.144186	2.05	0.0095	-0.95	3.27e-21	138	0.224638	0.144186	80bp
mapping2.glia	imm	9	2845	2845	10829	10829	245	9	1	0.1	0.0111	-1.25	3.81e-184	71	0.289796	27	0.1102	-11.02	1.37e-21	0.00655647	36	96	0.375	1.2	0.0125	-1.25	1.28e-37	163	0.220859	0.375	80bp
mapping1.mesectoderm	imm	8	2845	2845	10829	10829	197	8	1	0	0	-0.6	0	69	0.350254	22.35	0.1135	-11.35	2.42e-27	0.00637178	17	116	0.146552	0.7	0.006	-0.6	1.39e-47	170	0.1	0.146552	80bp
mapping1.endoderm	imm	30	2845	2837	10829	10827	263	14	0.466667	0	0	-1.18	0	106	0.403042	30.75	0.1169	-11.69	7e-107	0.00979034	41	1202	0.0341098	14.15	0.0118	-1.18	3.6e-11	102	0.401961	0.0341098	80bp
mapping1.mesoderm	imm	29	2845	2835	10829	10822	256	20	0.689655	0.1	0.0034	-1.22	0	57	0.222656	28.9	0.1129	-11.29	2.35e-12	0.00526705	51	380	0.134211	4.65	0.0122	-1.22	5.2e-12	238	0.214286	0.134211	80bp
mapping1.eye	imm	8	2845	2844	10829	10828	152	6	0.75	0	0	-0.18	0	28	0.184211	16.85	0.1109	-11.09	0.0082276	0.00258589	2	55	0.0363636	0.1	0.0018	-0.18	1.08e-05	35	0.0571429	0.0363636	80bp
mapping1.male_gonad	imm	17	2845	2841	10829	10829	228	8	0.470588	0	0	0	0	49	0.214912	24.6	0.1079	-10.79	2.5e-06	0.00452489	0	57	0	0	0	0	0	86	0	0	125bp
mapping2.eye	imm	28	2845	2839	10829	10823	347	15	0.535714	0.15	0.0054	-0.36	0	64	0.184438	39.4	0.1135	-11.35	0.000764345	0.00591333	13	153	0.0849673	0.55	0.0036	-0.36	9.59e-61	118	0.110169	0.0849673	125bp
mapping1.ventral_ectoderm	imm	18	2845	2845	10829	10829	357	16	0.888889	0.1	0.0056	-1.87	0	103	0.288515	39.15	0.1097	-10.97	7.24e-33	0.0095115	38	571	0.0665499	10.65	0.0187	-1.87	6.98e-08	278	0.136691	0.0665499	125bp
mapping1.amnioserosa	imm	8	2845	2844	10829	10829	93	7	0.875	0	0	-0.32	0	26	0.27957	10.65	0.1145	-11.45	2.22e-06	0.00240096	10	278	0.0359712	0.9	0.0032	-0.32	4.41e-46	56	0.178571	0.0359712	125bp
mapping2.mesoderm	imm	107	2845	2805	10829	10795	398	26	0.242991	0.6	0.0056	-1.59	1.95e-182	139	0.349246	47	0.1181	-11.81	5.34e-33	0.0128763	113	1082	0.104436	17.25	0.0159	-1.59	8.2e-22	287	0.393728	0.104436	125bp
mapping1.blastoderm	imm	85	2845	2834	10829	10818	326	41	0.482353	0.4	0.0047	-1.84	0	115	0.352761	36.4	0.1117	-11.17	1.26e-58	0.0106304	271	486	0.557613	8.95	0.0184	-1.84	1.54e-250	628	0.431529	0.557613	125bp
mapping2.reproductive_system	imm	32	2845	2835	10829	10823	234	11	0.34375	0.1	0.0031	-0.14	5.32e-275	63	0.269231	26.2	0.112	-11.2	3.31e-40	0.00582094	6	138	0.0434783	0.2	0.0014	-0.14	7.28e-29	95	0.0631579	0.0434783	125bp
mapping1.visceral_mesoderm	imm	30	2845	2835	10829	10822	315	16	0.533333	0.05	0.0017	-1.51	0	124	0.393651	38.2	0.1213	-12.13	7.17e-47	0.0114581	46	418	0.110048	6.3	0.0151	-1.51	2.4e-15	212	0.216981	0.110048	125bp
mapping1.malpighian_tubules	imm	6	2845	2843	10829	10828	140	4	0.666667	0	0	-0.33	0	34	0.242857	15.45	0.1104	-11.04	7.66e-07	0.00314001	4	106	0.0377358	0.35	0.0033	-0.33	2.65e-08	68	0.0588235	0.0377358	125bp
mapping1.adult_mesoderm	imm	9	2845	2842	10829	10827	108	7	0.777778	0	0	-0.09	0	23	0.212963	11.6	0.1074	-10.74	5.42e-05	0.00212432	13	53	0.245283	0.05	0.0009	-0.09	0	67	0.19403	0.245283	125bp
mapping2.wing	imm	44	2845	2829	10829	10817	455	17	0.386364	0.05	0.0011	-0.75	0	104	0.228571	52.15	0.1146	-11.46	5.83e-16	0.0096145	9	166	0.0542169	1.25	0.0075	-0.75	1.16e-05	209	0.0430622	0.0542169	125bp
mapping1.female_gonad	imm	13	2845	2839	10829	10824	155	7	0.538462	0	0	-0.15	0	17	0.109677	17	0.1097	-10.97	0.5	0.00157058	6	68	0.0882353	0.1	0.0015	-0.15	3.38e-82	52	0.115385	0.0882353	125bp
mapping1.neuroectoderm	imm	9	2845	2845	10829	10828	97	7	0.777778	0	0	-0.64	0	22	0.226804	10.5	0.1082	-10.82	5.76e-05	0.00203177	6	125	0.048	0.8	0.0064	-0.64	0.00321748	35	0.171429	0.048	125bp
mapping1.pns	imm	62	2845	2831	10829	10816	453	29	0.467742	0.25	0.004	-1.9	0	110	0.242826	53.9	0.119	-11.9	7.51e-24	0.0101701	42	612	0.0686275	11.65	0.019	-1.9	1.8e-17	182	0.230769	0.0686275	125bp
mapping1.tracheal_system	imm	22	2845	2836	10829	10822	298	16	0.727273	0.1	0.0045	-1.2	0	87	0.291946	32.5	0.1091	-10.91	1.59e-13	0.00803918	21	279	0.0752688	3.35	0.012	-1.2	2.65e-14	169	0.12426	0.0752688	125bp
mapping1.imaginal_disc	imm	81	2845	2823	10829	10810	443	25	0.308642	0.5	0.0062	-0.77	7.61e-278	98	0.221219	50.15	0.1132	-11.32	2.13e-14	0.00906568	20	304	0.0657895	2.35	0.0077	-0.77	2.65e-14	178	0.11236	0.0657895	125bp
mapping2.neuronal	imm	102	2845	2825	10829	10814	437	34	0.333333	0.85	0.0083	-1.83	4.55e-247	94	0.215103	54.2	0.124	-12.4	2.49e-15	0.00869244	111	2452	0.0452692	44.95	0.0183	-1.83	4.24e-07	210	0.528571	0.0452692	125bp
mapping1.glia	imm	8	2845	2845	10829	10829	211	8	1	0	0	-0.54	0	63	0.298578	24.95	0.1182	-11.82	2.97e-12	0.00581771	31	92	0.336957	0.5	0.0054	-0.54	1.57e-258	119	0.260504	0.336957	125bp
mapping1.dorsal_ectoderm	imm	14	2845	2842	10829	10827	256	11	0.785714	0	0	-1.09	0	67	0.261719	28.3	0.1105	-11.05	2.45e-15	0.00618823	19	354	0.0536723	3.85	0.0109	-1.09	5.55e-12	121	0.157025	0.0536723	125bp
mapping1.ectoderm	imm	53	2845	2839	10829	10826	409	26	0.490566	0	0	-1.98	0	118	0.288509	50.05	0.1224	-12.24	1.4e-22	0.0108997	93	1201	0.0774355	23.8	0.0198	-1.98	6.12e-31	290	0.32069	0.0774355	125bp
mapping1.salivary_gland	imm	14	2845	2840	10829	10826	290	7	0.5	0	0	-1	0	133	0.458621	35.35	0.1219	-12.19	1.4e-63	0.0122852	19	185	0.102703	1.85	0.01	-1	1.38e-23	133	0.142857	0.102703	125bp
mapping2.ectoderm	imm	75	2845	2836	10829	10824	475	32	0.426667	0.25	0.0033	-1.88	0	121	0.254737	55.3	0.1164	-11.64	4.54e-36	0.0111789	140	1693	0.0826934	31.85	0.0188	-1.88	1.18e-45	333	0.42042	0.0826934	125bp
mapping1.cns	imm	66	2845	2835	10829	10825	587	27	0.409091	0.45	0.0068	-2.54	2.88e-268	140	0.238501	72.45	0.1234	-12.34	1.39e-15	0.012933	151	2367	0.0637938	60.05	0.0254	-2.54	5.85e-08	345	0.437681	0.0637938	125bp
mapping1.somatic_muscle	imm	39	2845	2828	10829	10814	254	17	0.435897	0	0	-1.35	0	78	0.307087	30.6	0.1205	-12.05	1.63e-13	0.00721287	47	215	0.218605	2.9	0.0135	-1.35	1.23e-14	147	0.319728	0.218605	125bp
mapping2.glia	imm	9	2845	2845	10829	10829	196	9	1	0	0	-0.78	0	59	0.30102	23.2	0.1184	-11.84	1.68e-10	0.00544833	45	96	0.46875	0.75	0.0078	-0.78	9.27e-104	166	0.271084	0.46875	125bp
mapping1.mesectoderm	imm	8	2845	2845	10829	10829	152	7	0.875	0	0	-0.43	0	43	0.282895	17.25	0.1135	-11.35	4.06e-20	0.00397082	11	116	0.0948276	0.5	0.0043	-0.43	4.32e-26	66	0.166667	0.0948276	125bp
mapping1.endoderm	imm	30	2845	2837	10829	10827	326	18	0.6	0.1	0.0033	-1.4	0	123	0.377301	36.15	0.1109	-11.09	2.16e-76	0.0113605	59	1202	0.0490849	16.85	0.014	-1.4	2.17e-15	180	0.327778	0.0490849	125bp
mapping1.mesoderm	imm	29	2845	2835	10829	10822	241	17	0.586207	0	0	-1.26	0	59	0.244813	26.35	0.1093	-10.93	4.63e-11	0.00545186	50	380	0.131579	4.8	0.0126	-1.26	5.87e-11	251	0.199203	0.131579	125bp
mapping1.eye	imm	8	2845	2844	10829	10828	123	6	0.75	0.05	0.0062	0	2.66e-156	26	0.211382	14.4	0.1171	-11.71	0.000587319	0.00240118	2	55	0.0363636	0	0	0	0	39	0.0512821	0.0363636	125bp
