# Supplementary material for: Computational enhancer prediction: evaluation and improvements
Source: BMC Bioinformatics. 2019 Apr 5;20:174. doi: 10.1186/s12859-019-2781-x (PMC6451241; doi:10.1186/s12859-019-2781-x)
Supplement: Supplementary file 8 — Table S5. Data for pCRMeval for 29 training sets with varying offsets on a semi-continuous scale. Values for training set sensitivity, REDfly recovery, REDfly recall, expression pattern precision and expression pattern recall with starting position offsets of 0, 5, 15, 40, 80 and 125 base pairs are reported. (XLSX 2034 kb) [file 12859_2019_2781_MOESM8_ESM.xlsx]

## Sheet: testTableCont
TsetName	Method	TsetSize	TotalREDfly	ModifiedREDfly	TotalREDfly2010	ModifiedREDfly2010	SCRMs	TrainingSetRecovered	PercentageTrainingSetSensitivity	ExpectedValueRandom	PercentageExpectedTrainingSetSensitivity	DifferencesInPercentagesActual.Expected	P_value	REDflyRecovered	PercentageRedflyRecovered	ExpectedOverlapRandom	PercentageExpectedOverlap	DifferencesInPercentagesActual.Expected.1	P_value.1	REDflyRecall	SCRMsRecoveredOwnPattern	TotalRedflyCrmsPattern	PercentagePatternRecovery	RandomREDflyRecoveredPattern	PercentageOfRandomPatternRecovered	DifferencesInPercentagesActual.ExpectedExpressionRecovered	P_value.2	TotalSCRMsRecoveredAnyPattern	PercentageExpressionPatternPrecision		chopped
mapping2.mesoderm	imm	107	2845	2805	10829	10795	90	13	0.1215	0	0	3.2	0	36	0.4675	10.7	0.1189	28.11	3.24e-15	0.00333488	38	1082	0.0351	3.35	0.0031	3.2	1.35e-24	101	0.3762	0.0351201	0bp
mapping2.mesoderm	imm	107	2845	2805	10829	10795	172	18	0.1682	0.15	0.0014	5.05	0	69	0.4481	20.15	0.1172	28.4	3.52e-62	0.00639185	63	1082	0.0582	8.35	0.0077	5.05	5.3e-11	163	0.3865	0.0582255	0bp
mapping2.mesoderm	imm	107	2845	2805	10829	10795	255	23	0.215	0.35	0.0033	6.04	0	99	0.4267	29.35	0.1151	27.31	2.09e-42	0.00917091	76	1082	0.0702	10.6	0.0098	6.04	9.26e-15	201	0.3781	0.0702403	0bp
mapping2.mesoderm	imm	107	2845	2805	10829	10795	325	25	0.2336	0.5	0.0047	11.27	9.02e-228	118	0.3933	34.65	0.1066	25.65	2.4e-55	0.010931	134	1082	0.1238	12.05	0.0111	11.27	3.98e-157	271	0.4945	0.123845	0bp
mapping2.mesoderm	imm	107	2845	2805	10829	10795	406	28	0.2617	0.6	0.0056	12.24	6.59e-212	143	0.3783	47.4	0.1167	23.55	7.62e-83	0.0132469	145	1082	0.134	12.6	0.0116	12.24	4.28e-124	330	0.4394	0.134011	0bp
mapping2.mesoderm	imm	107	2845	2805	10829	10795	488	33	0.3084	0.55	0.0051	12.15	0	173	0.3802	56.75	0.1163	23.82	7.58e-46	0.0160259	156	1082	0.1442	24.5	0.0226	12.15	1.94e-20	368	0.4239	0.144177	0bp
mapping2.mesoderm	imm	107	2845	2805	10829	10795	570	36	0.3364	0.5	0.0047	13.11	0	203	0.3801	65.7	0.1153	24.09	2.75e-52	0.018805	172	1082	0.159	30.1	0.0278	13.11	1.01e-13	435	0.3954	0.158965	0bp
mapping2.mesoderm	imm	107	2845	2805	10829	10795	637	37	0.3458	0.7	0.0065	14.51	0	225	0.375	76.8	0.1206	23.27	6.97e-54	0.020843	179	1082	0.1654	22.05	0.0204	14.51	1.79e-56	466	0.3841	0.165434	0bp
mapping2.mesoderm	imm	107	2845	2805	10829	10795	722	39	0.3645	0.5	0.0047	14.66	0	256	0.3748	80.45	0.1114	24.31	1.86e-93	0.0237147	191	1082	0.1765	32.35	0.0299	14.66	4.34e-29	509	0.3752	0.176525	0bp
mapping2.mesoderm	imm	107	2845	2805	10829	10795	802	41	0.3832	0.8	0.0075	15.31	0	278	0.3653	93.65	0.1168	22.99	4.68e-201	0.0257527	209	1082	0.1932	43.3	0.04	15.31	2.2e-11	543	0.3849	0.193161	0bp
mapping2.mesoderm	imm	107	2845	2805	10829	10795	884	41	0.3832	0.75	0.007	16.83	0	305	0.3618	102.05	0.1154	22.96	1.94e-97	0.0282538	216	1082	0.1996	33.9	0.0313	16.83	1.52e-35	591	0.3655	0.19963	0bp
mapping2.mesoderm	imm	107	2845	2805	10829	10795	965	41	0.3832	0.7	0.0065	17.64	0	336	0.3636	108.55	0.1125	23.57	5.77e-120	0.0311255	228	1082	0.2107	37.15	0.0343	17.64	9.32e-42	637	0.3579	0.210721	0bp
mapping2.mesoderm	imm	107	2845	2805	10829	10795	1034	42	0.3925	0.85	0.0079	17.64	0	357	0.3599	121.7	0.1177	22.76	5.63e-192	0.0330709	230	1082	0.2126	39.1	0.0361	17.64	4.35e-41	647	0.3555	0.212569	0bp
mapping2.mesoderm	imm	107	2845	2805	10829	10795	1109	42	0.3925	1.05	0.0098	17.17	3.58e-226	373	0.3496	130.6	0.1178	21.86	2.48e-148	0.034553	237	1082	0.219	51.2	0.0473	17.17	5.18e-32	665	0.3564	0.219039	0bp
mapping2.mesoderm	imm	107	2845	2805	10829	10795	1178	42	0.3925	0.9	0.0084	17.88	0	397	0.3495	139.8	0.1187	21.83	2.57e-252	0.0367763	244	1082	0.2255	50.55	0.0467	17.88	2.99e-18	698	0.3496	0.225508	0bp
mapping2.mesoderm	imm	107	2845	2805	10829	10795	1257	43	0.4019	1.15	0.0107	17.22	9.16e-212	412	0.3394	146.9	0.1169	21.09	1.52e-206	0.0381658	249	1082	0.2301	62.65	0.0579	17.22	4.37e-40	735	0.3388	0.230129	0bp
mapping2.mesoderm	imm	107	2845	2805	10829	10795	1331	43	0.4019	1.15	0.0107	17.78	0	429	0.3331	150.75	0.1133	20.91	1.02e-91	0.0397406	254	1082	0.2348	61.65	0.057	17.78	4.5e-25	773	0.3286	0.23475	0bp
mapping2.mesoderm	imm	107	2845	2805	10829	10795	1412	44	0.4112	1.3	0.0121	19.63	0	450	0.3289	165.4	0.1171	20.16	2.94e-104	0.041686	267	1082	0.2468	54.6	0.0505	19.63	2.53e-34	813	0.3284	0.246765	0bp
mapping2.mesoderm	imm	107	2845	2805	10829	10795	1479	44	0.4112	1.25	0.0117	21.97	0	471	0.3282	177.85	0.1203	19.82	1.45e-119	0.0436313	295	1082	0.2726	57.25	0.0529	21.97	5.38e-38	854	0.3454	0.272643	0bp
mapping2.mesoderm	imm	107	2845	2805	10829	10795	1549	45	0.4206	1	0.0093	22.38	0	493	0.3278	174.35	0.1126	20.57	8.67e-163	0.0456693	302	1082	0.2791	59.8	0.0553	22.38	3.13e-53	879	0.3436	0.279113	0bp
mapping2.mesoderm	imm	107	2845	2805	10829	10795	1622	46	0.4299	1.75	0.0164	22.11	1.91e-147	510	0.3236	188.15	0.116	19.84	3.54e-189	0.0472441	307	1082	0.2837	67.75	0.0626	22.11	1.44e-24	891	0.3446	0.283734	0bp
mapping2.mesoderm	imm	107	2845	2805	10829	10795	1697	46	0.4299	1.6	0.015	22.38	1.26e-250	531	0.3216	200.8	0.1183	19.46	0	0.0491894	314	1082	0.2902	71.85	0.0664	22.38	1.33e-46	920	0.3413	0.290203	0bp
mapping2.mesoderm	imm	107	2845	2805	10829	10795	1768	47	0.4393	1.15	0.0107	22.76	0	558	0.3242	208	0.1176	19.8	6.84e-123	0.0516906	321	1082	0.2967	74.7	0.069	22.76	2.27e-22	938	0.3422	0.296673	0bp
mapping2.mesoderm	imm	107	2845	2805	10829	10795	1847	47	0.4393	1.4	0.0131	23.01	0	582	0.3233	218.7	0.1184	19.67	1.81e-275	0.0539138	328	1082	0.3031	79	0.073	23.01	2.74e-18	972	0.3374	0.303142	0bp
mapping2.mesoderm	imm	107	2845	2805	10829	10795	1923	47	0.4393	1.9	0.0178	23.42	2.73e-284	602	0.3209	223.4	0.1162	19.69	5.66e-109	0.0557666	332	1082	0.3068	78.6	0.0726	23.42	2.46e-54	1006	0.33	0.306839	0bp
mapping2.mesoderm	imm	107	2845	2805	10829	10795	1992	47	0.4393	2.2	0.0206	22.43	2.79e-194	616	0.3167	238.1	0.1195	18.97	3.61e-147	0.0570635	337	1082	0.3115	94.3	0.0872	22.43	1.18e-18	1024	0.3291	0.31146	0bp
mapping2.mesoderm	imm	107	2845	2805	10829	10795	2069	47	0.4393	1.4	0.0131	23.84	3.54e-249	634	0.3136	241.75	0.1168	18.96	5.12e-169	0.0587309	346	1082	0.3198	88.05	0.0814	23.84	9.73e-21	1056	0.3277	0.319778	0bp
mapping2.mesoderm	imm	107	2845	2805	10829	10795	2149	47	0.4393	1.7	0.0159	24.1	3.78e-194	649	0.3088	249.55	0.1161	18.59	1.63e-150	0.0601204	348	1082	0.3216	87.25	0.0806	24.1	2.85e-41	1065	0.3268	0.321627	0bp
mapping2.mesoderm	imm	107	2845	2805	10829	10795	2224	47	0.4393	1.7	0.0159	23.98	6.3e-303	671	0.3082	262.85	0.1182	18.35	8.19e-167	0.0621584	352	1082	0.3253	92.55	0.0855	23.98	2.56e-35	1094	0.3218	0.325323	0bp
mapping2.mesoderm	imm	107	2845	2805	10829	10795	2299	47	0.4393	2.15	0.0201	24.88	1.07e-229	688	0.3055	273.95	0.1192	18.01	1.05e-229	0.0637332	367	1082	0.3392	97.8	0.0904	24.88	5.18e-33	1116	0.3289	0.339187	0bp
mapping2.mesoderm	imm	107	2845	2805	10829	10795	2370	47	0.4393	2.2	0.0206	24.86	2.79e-194	705	0.3035	276.95	0.1169	18.06	9.52e-110	0.065308	376	1082	0.3475	107.05	0.0989	24.86	3.24e-17	1150	0.327	0.347505	0bp
mapping2.mesoderm	imm	107	2845	2805	10829	10795	2443	48	0.4486	2.3	0.0215	25.9	2.36e-181	723	0.3019	293.85	0.1203	17.57	1.28e-174	0.0669755	383	1082	0.354	102.8	0.095	25.9	6.38e-43	1181	0.3243	0.353974	0bp
mapping2.mesoderm	imm	107	2845	2805	10829	10795	2520	49	0.4579	2.25	0.021	25.82	1.44e-148	738	0.2987	305	0.121	17.18	8.58e-196	0.068365	387	1082	0.3577	107.6	0.0994	25.82	8.91e-21	1191	0.3249	0.357671	0bp
mapping2.mesoderm	imm	107	2845	2805	10829	10795	2590	49	0.4579	2.3	0.0215	25.37	2.85e-189	755	0.2971	306.6	0.1184	17.31	8.12e-158	0.0699398	389	1082	0.3595	114.45	0.1058	25.37	3.61e-18	1211	0.3212	0.359519	0bp
mapping2.mesoderm	imm	107	2845	2805	10829	10795	2659	49	0.4579	2.45	0.0229	25.89	0	773	0.2962	312.65	0.1176	17.31	7.68e-179	0.0716072	392	1082	0.3623	111.9	0.1034	25.89	1.45e-53	1229	0.319	0.362292	0bp
mapping2.mesoderm	imm	107	2845	2805	10829	10795	2736	50	0.4673	2.65	0.0248	27.32	1.39e-126	793	0.2952	319.15	0.1166	17.32	0	0.0734599	397	1082	0.3669	101.45	0.0938	27.32	1.05e-48	1259	0.3153	0.366913	0bp
mapping2.mesoderm	imm	107	2845	2805	10829	10795	2806	50	0.4673	2.65	0.0248	26.12	7.24e-287	812	0.2946	335.65	0.1196	16.98	3.8e-254	0.07522	404	1082	0.3734	121.35	0.1122	26.12	1.69e-21	1273	0.3174	0.373383	0bp
mapping2.mesoderm	imm	107	2845	2805	10829	10795	2870	50	0.4673	2.9	0.0271	26.23	1.39e-211	837	0.2968	334.25	0.1165	17.52	6.06e-146	0.0775359	408	1082	0.3771	124.2	0.1148	26.23	1.85e-53	1291	0.316	0.377079	0bp
mapping2.mesoderm	imm	107	2845	2805	10829	10795	2938	50	0.4673	2.75	0.0257	28	6.86e-131	857	0.2967	349.3	0.1189	17.28	0	0.0793886	411	1082	0.3799	108.05	0.0999	28	6.69e-90	1332	0.3086	0.379852	0bp
mapping2.mesoderm	imm	107	2845	2805	10829	10795	3005	51	0.4766	3.1	0.029	26.95	8.27e-113	875	0.2962	360.2	0.1199	17.13	6.41e-131	0.081056	421	1082	0.3891	129.4	0.1196	26.95	5.14e-24	1361	0.3093	0.389094	0bp
mapping2.mesoderm	imm	107	2845	2805	10829	10795	3069	52	0.486	2.9	0.0271	30.75	2.33e-130	896	0.297	366.75	0.1195	17.25	4.85e-217	0.0830014	459	1082	0.4242	126.25	0.1167	30.75	2.87e-27	1422	0.3228	0.424214	0bp
mapping2.mesoderm	imm	107	2845	2805	10829	10795	3132	52	0.486	2.7	0.0252	30.67	1.54e-127	913	0.2964	378.6	0.1209	17.06	5.28e-188	0.0845762	466	1082	0.4307	134.2	0.124	30.67	3.57e-74	1444	0.3227	0.430684	0bp
mapping2.mesoderm	imm	107	2845	2805	10829	10795	3198	52	0.486	2.75	0.0257	30.96	0	930	0.2956	381.65	0.1193	17.15	3.2e-209	0.086151	470	1082	0.4344	135	0.1248	30.96	2.05e-25	1464	0.321	0.434381	0bp
mapping2.mesoderm	imm	107	2845	2805	10829	10795	3254	52	0.486	3.8	0.0355	30.87	3.26e-154	941	0.2939	391.1	0.1202	16.9	1.41e-122	0.08717	475	1082	0.439	141	0.1303	30.87	1.53e-29	1479	0.3212	0.439002	0bp
mapping2.mesoderm	imm	107	2845	2805	10829	10795	3324	52	0.486	3.45	0.0322	31.57	9.48e-210	957	0.2925	394.35	0.1186	16.93	2.85e-277	0.0886522	478	1082	0.4418	136.45	0.1261	31.57	9.81e-53	1489	0.321	0.441774	0bp
mapping2.mesoderm	imm	107	2845	2805	10829	10795	3347	52	0.486	3.4	0.0318	32.33	7.71e-163	962	0.292	391.6	0.117	17.04	1.13e-196	0.0891153	487	1082	0.4501	137.2	0.1268	32.33	2.36e-24	1499	0.3249	0.450092	0bp
mapping2.mesoderm	imm	107	2845	2805	10829	10795	3347	52	0.486	3.85	0.036	32.14	5.35e-113	962	0.292	402.05	0.1201	16.73	1.09e-183	0.0891153	487	1082	0.4501	139.25	0.1287	32.14	2.09e-70	1499	0.3249	0.450092	0bp
mapping2.mesoderm	imm	107	2845	2805	10829	10795	3347	52	0.486	3	0.028	31.91	9.02e-228	962	0.292	402.65	0.1203	16.71	2.31e-295	0.0891153	487	1082	0.4501	141.7	0.131	31.91	1.53e-21	1499	0.3249	0.450092	0bp
mapping2.mesoderm	imm	107	2845	2805	10829	10795	3347	52	0.486	2.45	0.0229	31.33	1.88e-180	962	0.292	399.95	0.1195	16.79	1.62e-292	0.0891153	487	1082	0.4501	148	0.1368	31.33	1.14e-31	1499	0.3249	0.450092	0bp
mapping2.mesoderm	imm	107	2845	2805	10829	10795	3347	52	0.486	3.15	0.0294	31.53	3.6e-305	962	0.292	395.65	0.1182	16.92	1.54e-170	0.0891153	487	1082	0.4501	145.85	0.1348	31.53	2.7e-32	1499	0.3249	0.450092	0bp
mapping1.glia	imm	8	2845	2845	10829	10829	79	7	0.875	0	0	30.33	0	32	0.4444	9.7	0.1228	28.23	6.44e-14	0.00295503	28	92	0.3043	0.1	0.0011	30.33	0	65	0.4308	0.304348	0bp
mapping1.glia	imm	8	2845	2845	10829	10829	166	8	1	0.05	0.0062	33.32	3.67e-277	56	0.3544	19.7	0.1187	21.87	1e-19	0.0051713	31	92	0.337	0.35	0.0038	33.32	0	114	0.2719	0.336957	0bp
mapping1.glia	imm	8	2845	2845	10829	10829	258	8	1	0	0	33.32	0	78	0.312	28.9	0.112	19.03	1.82e-31	0.00720288	31	92	0.337	0.35	0.0038	33.32	0	141	0.2199	0.336957	0bp
mapping1.glia	imm	8	2845	2845	10829	10829	346	8	1	0	0	31.79	0	89	0.2633	41.25	0.1192	13.8	5.89e-16	0.00821867	31	92	0.337	1.75	0.019	31.79	1.03e-26	148	0.2095	0.336957	0bp
mapping1.glia	imm	8	2845	2845	10829	10829	435	8	1	0.1	0.0125	32.01	1.38e-145	105	0.2459	47.45	0.1091	13.23	3.07e-20	0.00969619	31	92	0.337	1.55	0.0168	32.01	1.82e-34	152	0.2039	0.336957	0bp
mapping1.glia	imm	8	2845	2845	10829	10829	525	8	1	0	0	30.6	0	122	0.236	60.2	0.1147	11.77	2.57e-61	0.011266	31	92	0.337	2.85	0.031	30.6	9.75e-16	159	0.195	0.336957	0bp
mapping1.glia	imm	8	2845	2845	10829	10829	611	8	1	0.05	0.0062	29.84	3.67e-277	138	0.2289	71.1	0.1164	10.95	7.7e-34	0.0127436	31	92	0.337	3.55	0.0386	29.84	1.69e-10	174	0.1782	0.336957	0bp
mapping1.glia	imm	8	2845	2845	10829	10829	698	8	1	0	0	30.65	0	153	0.2217	81.9	0.1173	10.19	2.04e-15	0.0141287	31	92	0.337	2.8	0.0304	30.65	5.09e-10	189	0.164	0.336957	0bp
mapping1.glia	imm	8	2845	2845	10829	10829	778	8	1	0.15	0.0188	31.63	3.29e-58	164	0.213	85.8	0.1103	10.05	1.05e-16	0.0151445	31	92	0.337	1.9	0.0207	31.63	4.73e-42	206	0.1505	0.336957	0bp
mapping1.glia	imm	8	2845	2845	10829	10829	864	8	1	0.1	0.0125	29.78	1.38e-145	174	0.2033	97.9	0.1133	8.81	9.74e-21	0.016068	31	92	0.337	3.6	0.0391	29.78	1.33e-19	208	0.149	0.336957	0bp
mapping1.glia	imm	8	2845	2845	10829	10829	946	8	1	0.05	0.0062	28.7	3.67e-277	191	0.2036	107.85	0.114	8.79	5.6e-20	0.0176378	31	92	0.337	4.6	0.05	28.7	1.1e-10	219	0.1416	0.336957	0bp
mapping1.glia	imm	8	2845	2845	10829	10829	1030	8	1	0.25	0.0312	27.72	2.26e-45	205	0.2006	115.2	0.1118	8.72	1.1e-13	0.0189306	31	92	0.337	5.5	0.0598	27.72	1.21e-09	266	0.1165	0.336957	0bp
mapping1.glia	imm	8	2845	2845	10829	10829	1113	8	1	0.3	0.0375	27.39	1.39e-60	217	0.1964	123.45	0.1109	8.41	1.89e-19	0.0200388	31	92	0.337	5.8	0.063	27.39	1.03e-07	278	0.1115	0.336957	0bp
mapping1.glia	imm	8	2845	2845	10829	10829	1193	8	1	0.15	0.0188	27.28	3.68e-102	233	0.1966	134.4	0.1127	8.26	5.08e-42	0.0215163	31	92	0.337	5.9	0.0641	27.28	1.78e-07	292	0.1062	0.336957	0bp
mapping1.glia	imm	8	2845	2845	10829	10829	1275	8	1	0	0	27.55	0	248	0.1957	145.35	0.114	8.05	8.54e-38	0.0229015	31	92	0.337	5.65	0.0614	27.55	1.57e-05	304	0.102	0.336957	0bp
mapping1.glia	imm	8	2845	2845	10829	10829	1356	8	1	0.1	0.0125	26.68	1.38e-145	258	0.1914	154.3	0.1138	7.65	2.91e-19	0.0238249	31	92	0.337	6.45	0.0701	26.68	1.41e-05	308	0.1006	0.336957	0bp
mapping1.glia	imm	8	2845	2845	10829	10829	1439	8	1	0.15	0.0188	27.66	3.68e-102	271	0.1894	168.4	0.117	7.13	1.06e-24	0.0250254	31	92	0.337	5.55	0.0603	27.66	6.36e-08	309	0.1003	0.336957	0bp
mapping1.glia	imm	8	2845	2845	10829	10829	1519	8	1	0.2	0.025	25.6	7.57e-81	281	0.186	176.05	0.1159	6.91	1.9e-16	0.0259488	31	92	0.337	7.45	0.081	25.6	1.06e-05	312	0.0994	0.336957	0bp
mapping1.glia	imm	8	2845	2845	10829	10829	1597	8	1	0.35	0.0438	27.34	2.18e-55	290	0.1825	176.85	0.1107	7.09	1.11e-40	0.0267799	31	92	0.337	5.85	0.0636	27.34	3.15e-05	317	0.0978	0.336957	0bp
mapping1.glia	imm	8	2845	2845	10829	10829	1670	8	1	0	0	25.43	0	298	0.1793	190.55	0.1141	6.43	1.27e-26	0.0275187	31	92	0.337	7.6	0.0826	25.43	9.59e-07	321	0.0966	0.336957	0bp
mapping1.glia	imm	8	2845	2845	10829	10829	1756	8	1	0.15	0.0188	24.95	3.68e-102	311	0.1779	203.9	0.1161	6.1	2.4e-33	0.0287192	31	92	0.337	8.05	0.0875	24.95	1.66e-05	327	0.0948	0.336957	0bp
mapping1.glia	imm	8	2845	2845	10829	10829	1839	8	1	0	0	24.73	0	318	0.1737	211.15	0.1148	5.81	2.87e-15	0.0293656	33	92	0.3587	10.25	0.1114	24.73	6.66e-05	333	0.0991	0.358696	0bp
mapping1.glia	imm	8	2845	2845	10829	10829	1920	8	1	0.05	0.0062	25.87	3.67e-277	332	0.1736	219.6	0.1144	5.85	1.12e-16	0.0306584	33	92	0.3587	9.2	0.1	25.87	0.00150737	342	0.0965	0.358696	0bp
mapping1.glia	imm	8	2845	2845	10829	10829	1998	8	1	0.1	0.0125	24.78	1.38e-145	343	0.1724	232.7	0.1165	5.52	5.28e-15	0.0316742	33	92	0.3587	10.2	0.1109	24.78	2.38e-05	385	0.0857	0.358696	0bp
mapping1.glia	imm	8	2845	2845	10829	10829	2075	8	1	0.15	0.0188	26.25	3.68e-102	350	0.1693	237.9	0.1147	5.4	1.69e-17	0.0323206	33	92	0.3587	8.85	0.0962	26.25	1.98e-06	388	0.0851	0.358696	0bp
mapping1.glia	imm	8	2845	2845	10829	10829	2150	8	1	0.25	0.0312	28.26	1.89e-68	359	0.1676	246.45	0.1146	5.23	1.07e-08	0.0331517	33	92	0.3587	7	0.0761	28.26	5.93e-08	390	0.0846	0.358696	0bp
mapping1.glia	imm	8	2845	2845	10829	10829	2224	8	1	0.3	0.0375	29.46	1.39e-60	366	0.1652	257.95	0.116	4.86	3.39e-10	0.0337981	34	92	0.3696	6.9	0.075	29.46	3.18e-09	403	0.0844	0.369565	0bp
mapping1.glia	imm	8	2845	2845	10829	10829	2303	8	1	0.25	0.0312	25.87	1.4e-27	378	0.1647	263	0.1142	4.99	5.32e-11	0.0349063	34	92	0.3696	10.2	0.1109	25.87	0.000420069	415	0.0819	0.369565	0bp
mapping1.glia	imm	8	2845	2845	10829	10829	2382	8	1	0.2	0.025	26.25	7.57e-81	389	0.1639	267	0.1121	5.12	4.34e-13	0.0359221	34	92	0.3696	9.85	0.1071	26.25	7.47e-05	422	0.0806	0.369565	0bp
mapping1.glia	imm	8	2845	2845	10829	10829	2464	8	1	0.05	0.0062	24.35	3.67e-277	402	0.1637	288	0.1169	4.63	1.79e-15	0.0371225	34	92	0.3696	11.6	0.1261	24.35	0.000163945	464	0.0733	0.369565	0bp
mapping1.glia	imm	8	2845	2845	10829	10829	2543	8	1	0.25	0.0312	24.73	1.89e-68	413	0.1629	296.5	0.1166	4.58	2.67e-16	0.0381383	34	92	0.3696	11.25	0.1223	24.73	0.0025503	474	0.0717	0.369565	0bp
mapping1.glia	imm	8	2845	2845	10829	10829	2618	8	1	0.15	0.0188	25.38	3.68e-102	421	0.1613	302.05	0.1154	4.54	1.46e-10	0.0388771	34	92	0.3696	10.65	0.1158	25.38	4.59e-06	476	0.0714	0.369565	0bp
mapping1.glia	imm	8	2845	2845	10829	10829	2694	8	1	0.15	0.0188	26.41	3.29e-58	427	0.159	310.25	0.1152	4.33	1.38e-17	0.0394312	34	92	0.3696	9.7	0.1054	26.41	0.000142605	480	0.0708	0.369565	0bp
mapping1.glia	imm	8	2845	2845	10829	10829	2776	8	1	0	0	24.29	0	438	0.1582	324.35	0.1168	4.09	1.2e-09	0.0404469	34	92	0.3696	11.65	0.1266	24.29	9.08e-06	491	0.0692	0.369565	0bp
mapping1.glia	imm	8	2845	2845	10829	10829	2848	8	1	0.25	0.0312	24.62	1.89e-68	447	0.1574	332.75	0.1168	4.01	8.82e-11	0.041278	34	92	0.3696	11.35	0.1234	24.62	3.6e-05	524	0.0649	0.369565	0bp
mapping1.glia	imm	8	2845	2845	10829	10829	2924	8	1	0.15	0.0188	25.38	3.68e-102	459	0.1574	338.65	0.1158	4.12	5.51e-11	0.0423862	34	92	0.3696	10.65	0.1158	25.38	9.84e-06	526	0.0646	0.369565	0bp
mapping1.glia	imm	8	2845	2845	10829	10829	2997	8	1	0.15	0.0188	20.54	3.68e-102	470	0.1572	352.25	0.1175	3.93	6.71e-16	0.043402	34	92	0.3696	15.1	0.1641	20.54	0.0101914	531	0.064	0.369565	0bp
mapping1.glia	imm	8	2845	2845	10829	10829	3067	8	1	0	0	26.9	0	479	0.1566	351.2	0.1145	4.17	8.63e-19	0.0442331	34	92	0.3696	9.25	0.1005	26.9	1.49e-05	544	0.0625	0.369565	0bp
mapping1.glia	imm	8	2845	2845	10829	10829	3136	8	1	0.3	0.0375	23.42	4.98e-32	492	0.1573	362.55	0.1156	4.13	9.72e-13	0.0454336	34	92	0.3696	12.45	0.1353	23.42	7.78e-05	562	0.0605	0.369565	0bp
mapping1.glia	imm	8	2845	2845	10829	10829	3211	8	1	0.2	0.025	25.65	7.57e-81	505	0.1577	368.8	0.1149	4.24	7.19e-19	0.046634	35	92	0.3804	11.4	0.1239	25.65	0.000322017	582	0.0601	0.380435	0bp
mapping1.glia	imm	8	2845	2845	10829	10829	3291	8	1	0.15	0.0188	26.36	3.68e-102	517	0.1575	382.3	0.1162	4.09	4.62e-08	0.0477422	35	92	0.3804	10.75	0.1168	26.36	3.68e-07	590	0.0593	0.380435	0bp
mapping1.glia	imm	8	2845	2845	10829	10829	3365	8	1	0.3	0.0375	19.08	4.98e-32	526	0.1567	390.15	0.1159	4.04	1.63e-08	0.0485733	35	92	0.3804	17.45	0.1897	19.08	0.0204136	614	0.057	0.380435	0bp
mapping1.glia	imm	8	2845	2845	10829	10829	3449	8	1	0.15	0.0188	21.41	3.68e-102	537	0.1561	408.1	0.1183	3.74	1.9e-18	0.0495891	35	92	0.3804	15.3	0.1663	21.41	0.0158049	618	0.0566	0.380435	0bp
mapping1.glia	imm	8	2845	2845	10829	10829	3525	8	1	0.3	0.0375	22.93	1.03e-41	548	0.1558	407.05	0.1155	4	1.88e-10	0.0506049	35	92	0.3804	13.9	0.1511	22.93	0.00370695	627	0.0558	0.380435	0bp
mapping1.glia	imm	8	2845	2845	10829	10829	3598	8	1	0.2	0.025	22.17	1.42e-50	557	0.1552	416.95	0.1159	3.89	2.49e-12	0.051436	35	92	0.3804	14.6	0.1587	22.17	0.000470689	629	0.0556	0.380435	0bp
mapping1.glia	imm	8	2845	2845	10829	10829	3673	8	1	0.15	0.0188	19.51	3.68e-102	562	0.1533	433.55	0.118	3.5	1.26e-10	0.0518977	35	92	0.3804	17.05	0.1853	19.51	0.0544133	633	0.0553	0.380435	0bp
mapping1.glia	imm	8	2845	2845	10829	10829	3749	8	1	0.4	0.05	19.18	2.81e-37	571	0.1526	438.35	0.1169	3.54	1.34e-13	0.0527288	35	92	0.3804	17.35	0.1886	19.18	0.0371653	643	0.0544	0.380435	0bp
mapping1.glia	imm	8	2845	2845	10829	10829	3828	8	1	0.2	0.025	17.5	7.57e-81	581	0.1521	448.5	0.1172	3.46	7.6e-19	0.0536522	35	92	0.3804	18.9	0.2054	17.5	0.0298866	687	0.0509	0.380435	0bp
mapping1.glia	imm	8	2845	2845	10829	10829	3906	8	1	0.15	0.0188	15.38	3.68e-102	591	0.1516	452.6	0.1159	3.54	3.29e-14	0.0545757	35	92	0.3804	20.85	0.2266	15.38	0.0850099	699	0.0501	0.380435	0bp
mapping1.glia	imm	8	2845	2845	10829	10829	3938	8	1	0.45	0.0562	20.33	4.6e-36	594	0.1511	460.85	0.117	3.38	4.9e-09	0.0548527	35	92	0.3804	16.3	0.1772	20.33	0.00269768	699	0.0501	0.380435	0bp
mapping1.malpighian_tubules	imm	6	2845	2843	10829	10828	85	4	0.6667	0	0	4.58	0	27	0.3333	9.7	0.1141	20.35	7.45e-15	0.00249354	5	106	0.0472	0.15	0.0014	4.58	2.62e-40	52	0.0962	0.0471698	0bp
mapping1.malpighian_tubules	imm	6	2845	2843	10829	10828	174	4	0.6667	0	0	4.01	0	54	0.3176	20.35	0.117	19.34	3.72e-14	0.00498707	5	106	0.0472	0.75	0.0071	4.01	5.49e-06	85	0.0588	0.0471698	0bp
mapping1.malpighian_tubules	imm	6	2845	2843	10829	10828	271	4	0.6667	0	0	4.34	0	81	0.3034	30.35	0.112	18.69	2.51e-25	0.00748061	6	106	0.0566	1.4	0.0132	4.34	0.00136916	127	0.0472	0.0566038	0bp
mapping1.malpighian_tubules	imm	6	2845	2843	10829	10828	358	4	0.6667	0	0	4.95	0	95	0.2684	40.05	0.1119	15.35	2.89e-13	0.00877355	7	106	0.066	1.75	0.0165	4.95	0.00844501	174	0.0402	0.0660377	0bp
mapping1.malpighian_tubules	imm	6	2845	2843	10829	10828	449	4	0.6667	0	0	4.86	0	116	0.2607	49.3	0.1098	14.86	3.62e-23	0.010713	7	106	0.066	1.85	0.0175	4.86	0.000637091	192	0.0365	0.0660377	0bp
mapping1.malpighian_tubules	imm	6	2845	2843	10829	10828	537	4	0.6667	0	0	5.94	0	129	0.242	61.55	0.1146	12.56	5.3e-26	0.0119136	8	106	0.0755	1.7	0.016	5.94	3.82e-05	201	0.0398	0.0754717	0bp
mapping1.malpighian_tubules	imm	6	2845	2843	10829	10828	621	4	0.6667	0	0	5.14	0	146	0.2366	69.45	0.1118	12.33	1.59e-21	0.0134836	8	106	0.0755	2.55	0.0241	5.14	0.00454905	253	0.0316	0.0754717	0bp
mapping1.malpighian_tubules	imm	6	2845	2843	10829	10828	714	4	0.6667	0.05	0.0083	16.93	3.9e-70	161	0.2268	80.8	0.1132	11.23	8.3e-22	0.0148689	21	106	0.1981	3.05	0.0288	16.93	2.34e-19	297	0.0707	0.198113	0bp
mapping1.malpighian_tubules	imm	6	2845	2843	10829	10828	800	4	0.6667	0.05	0.0083	15.8	3.9e-70	176	0.2211	87.7	0.1096	11.04	6.92e-37	0.0162542	21	106	0.1981	4.25	0.0401	15.8	3.05e-08	304	0.0691	0.198113	0bp
mapping1.malpighian_tubules	imm	6	2845	2843	10829	10828	887	4	0.6667	0.05	0.0083	16.6	3.9e-70	193	0.2186	102.3	0.1153	10.23	1.5e-31	0.0178242	21	106	0.1981	3.4	0.0321	16.6	2.34e-26	314	0.0669	0.198113	0bp
mapping1.malpighian_tubules	imm	6	2845	2843	10829	10828	969	4	0.6667	0.05	0.0083	17.78	3.9e-70	202	0.2093	106.85	0.1103	9.82	2.59e-29	0.0186553	21	106	0.1981	2.15	0.0203	17.78	1.39e-25	323	0.065	0.198113	0bp
mapping1.malpighian_tubules	imm	6	2845	2843	10829	10828	1057	4	0.6667	0	0	15.94	0	215	0.2042	118.2	0.1118	9.16	6.55e-21	0.0198559	21	106	0.1981	4.1	0.0387	15.94	1.41e-14	351	0.0598	0.198113	0bp
mapping1.malpighian_tubules	imm	6	2845	2843	10829	10828	1145	4	0.6667	0.1	0.0167	15.47	4.29e-37	234	0.2051	127	0.1109	9.34	1.85e-24	0.0216106	21	106	0.1981	4.6	0.0434	15.47	3.14e-14	379	0.0554	0.198113	0bp
mapping1.malpighian_tubules	imm	6	2845	2843	10829	10828	1233	5	0.8333	0.05	0.0083	14.95	6.95e-109	254	0.2068	138.65	0.1124	9.36	2.32e-25	0.0234577	21	106	0.1981	5.15	0.0486	14.95	1.83e-07	396	0.053	0.198113	0bp
mapping1.malpighian_tubules	imm	6	2845	2843	10829	10828	1314	5	0.8333	0.05	0.0083	16.6	6.95e-109	264	0.2017	152.15	0.1158	8.51	2.57e-21	0.0243812	22	106	0.2075	4.4	0.0415	16.6	3.5e-10	402	0.0547	0.207547	0bp
mapping1.malpighian_tubules	imm	6	2845	2843	10829	10828	1400	5	0.8333	0.1	0.0167	15.61	2.31e-57	279	0.2	158.55	0.1133	8.6	2.24e-17	0.0257665	22	106	0.2075	5.45	0.0514	15.61	7.96e-09	418	0.0526	0.207547	0bp
mapping1.malpighian_tubules	imm	6	2845	2843	10829	10828	1480	5	0.8333	0.2	0.0333	15.05	6.67e-32	288	0.1953	165.8	0.112	8.26	7.77e-20	0.0265977	22	106	0.2075	6.05	0.0571	15.05	1.08e-09	438	0.0502	0.207547	0bp
mapping1.malpighian_tubules	imm	6	2845	2843	10829	10828	1564	5	0.8333	0.2	0.0333	14.91	2.25e-20	293	0.1879	178.1	0.1139	7.35	3.45e-20	0.0270595	22	106	0.2075	6.2	0.0585	14.91	3.5e-08	440	0.05	0.207547	0bp
mapping1.malpighian_tubules	imm	6	2845	2843	10829	10828	1651	5	0.8333	0	0	13.82	0	304	0.1847	187.3	0.1134	7.07	2.37e-16	0.0280754	22	106	0.2075	7.35	0.0693	13.82	0.00020483	447	0.0492	0.207547	0bp
mapping1.malpighian_tubules	imm	6	2845	2843	10829	10828	1733	5	0.8333	0.1	0.0167	14.1	2.31e-57	320	0.1852	204.55	0.118	6.66	1.94e-14	0.029553	22	106	0.2075	7.05	0.0665	14.1	9.88e-08	466	0.0472	0.207547	0bp
mapping1.malpighian_tubules	imm	6	2845	2843	10829	10828	1814	5	0.8333	0.05	0.0083	14.29	6.95e-109	336	0.1857	204.55	0.1128	7.25	3.53e-19	0.0310307	22	106	0.2075	6.85	0.0646	14.29	3.6e-06	472	0.0466	0.207547	0bp
mapping1.malpighian_tubules	imm	6	2845	2843	10829	10828	1898	5	0.8333	0.2	0.0333	14.86	6.67e-32	347	0.1833	215.65	0.1136	6.92	3.68e-28	0.0320465	22	106	0.2075	6.25	0.059	14.86	1.91e-12	483	0.0455	0.207547	0bp
mapping1.malpighian_tubules	imm	6	2845	2843	10829	10828	1980	5	0.8333	0.1	0.0167	13.49	2.31e-57	359	0.1818	225.1	0.1137	6.76	8.15e-22	0.0331548	23	106	0.217	8.7	0.0821	13.49	0.000779086	493	0.0467	0.216981	0bp
mapping1.malpighian_tubules	imm	6	2845	2843	10829	10828	2070	5	0.8333	0	0	13.49	0	378	0.1831	236.3	0.1142	6.85	9.64e-13	0.0349095	23	106	0.217	8.7	0.0821	13.49	3.46e-06	524	0.0439	0.216981	0bp
mapping1.malpighian_tubules	imm	6	2845	2843	10829	10828	2148	5	0.8333	0.1	0.0167	13.73	2.31e-57	396	0.1848	246.85	0.1149	6.94	2.08e-13	0.0365719	23	106	0.217	8.45	0.0797	13.73	1.37e-06	532	0.0432	0.216981	0bp
mapping1.malpighian_tubules	imm	6	2845	2843	10829	10828	2226	5	0.8333	0.15	0.025	11.79	2.62e-40	407	0.1833	253.25	0.1138	6.91	4.29e-28	0.0375877	23	106	0.217	10.5	0.0991	11.79	0.000784492	547	0.042	0.216981	0bp
mapping1.malpighian_tubules	imm	6	2845	2843	10829	10828	2307	5	0.8333	0.05	0.0083	15.19	6.95e-109	423	0.1838	265.7	0.1152	6.82	7.45e-25	0.0390654	25	106	0.2358	8.9	0.084	15.19	1.66e-06	565	0.0442	0.235849	0bp
mapping1.malpighian_tubules	imm	6	2845	2843	10829	10828	2389	5	0.8333	0.1	0.0167	13.96	2.31e-57	437	0.1833	275.1	0.1152	6.78	1.34e-55	0.0403583	25	106	0.2358	10.2	0.0962	13.96	5.34e-05	598	0.0418	0.235849	0bp
mapping1.malpighian_tubules	imm	6	2845	2843	10829	10828	2472	5	0.8333	0.2	0.0333	13.3	2.25e-20	452	0.1832	282.4	0.1142	6.86	1.92e-21	0.0417436	25	106	0.2358	10.9	0.1028	13.3	0.00334965	614	0.0407	0.235849	0bp
mapping1.malpighian_tubules	imm	6	2845	2843	10829	10828	2552	5	0.8333	0.05	0.0083	12.45	6.95e-109	462	0.1814	294.8	0.1155	6.55	3.3e-21	0.0426672	25	106	0.2358	11.8	0.1113	12.45	0.00478722	621	0.0403	0.235849	0bp
mapping1.malpighian_tubules	imm	6	2845	2843	10829	10828	2635	5	0.8333	0.25	0.0417	13.49	5.55e-27	469	0.1783	303.6	0.1152	6.28	9.64e-28	0.0433136	25	106	0.2358	10.7	0.1009	13.49	3.8e-05	637	0.0392	0.235849	0bp
mapping1.malpighian_tubules	imm	6	2845	2843	10829	10828	2712	5	0.8333	0.1	0.0167	12.03	2.31e-57	479	0.1769	305.75	0.1127	6.39	5.98e-24	0.0442372	25	106	0.2358	12.25	0.1156	12.03	0.000185632	641	0.039	0.235849	0bp
mapping1.malpighian_tubules	imm	6	2845	2843	10829	10828	2795	5	0.8333	0.2	0.0333	14.39	6.67e-32	492	0.1763	324.55	0.1161	5.99	1.33e-37	0.0454378	25	106	0.2358	9.75	0.092	14.39	3.53e-05	670	0.0373	0.235849	0bp
mapping1.malpighian_tubules	imm	6	2845	2843	10829	10828	2881	5	0.8333	0.15	0.025	11.93	1.87e-23	509	0.177	330.2	0.1146	6.21	4.4e-31	0.0470078	25	106	0.2358	12.35	0.1165	11.93	2.62e-06	684	0.0365	0.235849	0bp
mapping1.malpighian_tubules	imm	6	2845	2843	10829	10828	2955	5	0.8333	0.15	0.025	12.03	2.62e-40	519	0.1759	337.3	0.1141	6.15	9.47e-41	0.0479313	25	106	0.2358	12.25	0.1156	12.03	0.000547435	697	0.0359	0.235849	0bp
mapping1.malpighian_tubules	imm	6	2845	2843	10829	10828	3034	5	0.8333	0.1	0.0167	12.22	2.31e-57	529	0.1746	342.6	0.1129	6.14	2.16e-66	0.0488548	25	106	0.2358	12.05	0.1137	12.22	0.00220256	699	0.0358	0.235849	0bp
mapping1.malpighian_tubules	imm	6	2845	2843	10829	10828	3113	5	0.8333	0.05	0.0083	11.46	6.95e-109	535	0.1721	353.8	0.1137	5.82	4.93e-47	0.0494089	25	106	0.2358	12.85	0.1212	11.46	0.00239664	717	0.0349	0.235849	0bp
mapping1.malpighian_tubules	imm	6	2845	2843	10829	10828	3187	5	0.8333	0.1	0.0167	10.8	2.31e-57	543	0.1706	363.25	0.114	5.64	4.72e-18	0.0501478	25	106	0.2358	13.55	0.1278	10.8	0.00296341	720	0.0347	0.235849	0bp
mapping1.malpighian_tubules	imm	6	2845	2843	10829	10828	3260	5	0.8333	0.05	0.0083	10.42	6.95e-109	551	0.1693	370.95	0.1138	5.52	2.5e-19	0.0508866	25	106	0.2358	13.95	0.1316	10.42	0.00306934	721	0.0347	0.235849	0bp
mapping1.malpighian_tubules	imm	6	2845	2843	10829	10828	3333	5	0.8333	0.1	0.0167	12.41	2.31e-57	567	0.1704	388.6	0.1166	5.35	6.16e-20	0.0523642	25	106	0.2358	11.85	0.1118	12.41	0.000369931	730	0.0342	0.235849	0bp
mapping1.malpighian_tubules	imm	6	2845	2843	10829	10828	3414	5	0.8333	0.15	0.025	11.13	1.87e-23	585	0.1716	398.05	0.1166	5.48	3.73e-28	0.0540266	25	106	0.2358	13.2	0.1245	11.13	0.0122669	747	0.0335	0.235849	0bp
mapping1.malpighian_tubules	imm	6	2845	2843	10829	10828	3492	5	0.8333	0.2	0.0333	10	2.25e-20	596	0.1709	400.2	0.1146	5.61	7.72e-19	0.0550425	25	106	0.2358	14.4	0.1358	10	0.00708426	771	0.0324	0.235849	0bp
mapping1.malpighian_tubules	imm	6	2845	2843	10829	10828	3573	5	0.8333	0.1	0.0167	9.72	2.31e-57	604	0.1693	420.25	0.1176	5.14	6.94e-12	0.0557813	25	106	0.2358	14.7	0.1387	9.72	0.0101453	780	0.0321	0.235849	0bp
mapping1.malpighian_tubules	imm	6	2845	2843	10829	10828	3660	5	0.8333	0.1	0.0167	10.75	2.31e-57	620	0.1696	423.55	0.1157	5.37	5.87e-37	0.057259	25	106	0.2358	13.6	0.1283	10.75	0.00085126	794	0.0315	0.235849	0bp
mapping1.malpighian_tubules	imm	6	2845	2843	10829	10828	3741	5	0.8333	0.25	0.0417	9.95	5.55e-27	627	0.1678	426.8	0.1141	5.35	5.57e-35	0.0579054	26	106	0.2453	15.45	0.1458	9.95	0.000897772	799	0.0325	0.245283	0bp
mapping1.malpighian_tubules	imm	6	2845	2843	10829	10828	3811	5	0.8333	0.45	0.075	11.51	2.46e-19	633	0.1663	440.15	0.1155	5.06	3.43e-22	0.0584595	26	106	0.2453	13.8	0.1302	11.51	0.00586208	824	0.0316	0.245283	0bp
mapping1.malpighian_tubules	imm	6	2845	2843	10829	10828	3883	5	0.8333	0	0	8.87	0	645	0.1663	449.35	0.1157	5.04	9.22e-27	0.0595678	26	106	0.2453	16.6	0.1566	8.87	0.0351957	828	0.0314	0.245283	0bp
mapping1.malpighian_tubules	imm	6	2845	2843	10829	10828	3961	5	0.8333	0.1	0.0167	9.15	2.31e-57	657	0.1661	457.2	0.1154	5.04	5.03e-48	0.060676	26	106	0.2453	16.3	0.1538	9.15	0.00340828	850	0.0306	0.245283	0bp
mapping1.malpighian_tubules	imm	6	2845	2843	10829	10828	4036	5	0.8333	0.35	0.0583	8.4	2.08e-12	664	0.1647	464.4	0.1151	4.95	7.98e-20	0.0613225	26	106	0.2453	17.1	0.1613	8.4	0.0130161	858	0.0303	0.245283	0bp
mapping1.malpighian_tubules	imm	6	2845	2843	10829	10828	4049	5	0.8333	0.25	0.0417	8.49	7.7e-10	666	0.1647	471.6	0.1165	4.8	5.85e-32	0.0615072	26	106	0.2453	17	0.1604	8.49	0.076821	858	0.0303	0.245283	0bp
mapping1.dorsal_ectoderm	imm	14	2845	2842	10829	10827	75	11	0.7857	0	0	3.47	0	25	0.3906	8.25	0.11	22.33	4.23e-08	0.00230904	14	354	0.0395	1.7	0.0048	3.47	3.68e-16	84	0.1667	0.039548	0bp
mapping1.dorsal_ectoderm	imm	14	2845	2842	10829	10827	163	12	0.8571	0	0	4.52	0	49	0.3245	18.75	0.115	18.56	7.97e-16	0.00452572	19	354	0.0537	3	0.0085	4.52	9.8e-14	126	0.1508	0.0536723	0bp
mapping1.dorsal_ectoderm	imm	14	2845	2842	10829	10827	255	12	0.8571	0	0	5.24	0	66	0.2716	30.1	0.118	14.08	1.28e-12	0.00609587	23	354	0.065	4.45	0.0126	5.24	6.77e-12	156	0.1474	0.0649718	0bp
mapping1.dorsal_ectoderm	imm	14	2845	2842	10829	10827	346	12	0.8571	0.05	0.0036	5.85	0	85	0.2545	41	0.1185	12.72	1.47e-11	0.00785074	26	354	0.0734	5.3	0.015	5.85	1.02e-29	183	0.1421	0.0734463	0bp
mapping1.dorsal_ectoderm	imm	14	2845	2842	10829	10827	433	13	0.9286	0.05	0.0036	6.06	0	112	0.2667	48	0.1109	14.78	1.29e-27	0.0103445	29	354	0.0819	7.55	0.0213	6.06	4.03e-11	243	0.1193	0.0819209	0bp
mapping1.dorsal_ectoderm	imm	14	2845	2842	10829	10827	521	13	0.9286	0.1	0.0071	8.29	0	134	0.2638	57.5	0.1104	14.68	4.62e-24	0.0123765	37	354	0.1045	7.65	0.0216	8.29	8.12e-28	275	0.1345	0.10452	0bp
mapping1.dorsal_ectoderm	imm	14	2845	2842	10829	10827	606	13	0.9286	0.25	0.0179	7.88	3.9e-119	158	0.2664	70.95	0.1171	14.36	9.98e-30	0.0145931	37	354	0.1045	9.1	0.0257	7.88	4.14e-28	306	0.1209	0.10452	0bp
mapping1.dorsal_ectoderm	imm	14	2845	2842	10829	10827	692	13	0.9286	0.2	0.0143	7.85	1.65e-132	180	0.2651	76.95	0.1112	14.89	1.01e-38	0.0166251	38	354	0.1073	10.2	0.0288	7.85	3.68e-10	331	0.1148	0.107345	0bp
mapping1.dorsal_ectoderm	imm	14	2845	2842	10829	10827	782	13	0.9286	0.15	0.0107	8.19	7.83e-270	197	0.2562	87.4	0.1118	14.02	5.67e-38	0.0181953	41	354	0.1158	12	0.0339	8.19	1.06e-10	355	0.1155	0.115819	0bp
mapping1.dorsal_ectoderm	imm	14	2845	2842	10829	10827	867	13	0.9286	0.05	0.0036	9.18	0	210	0.2459	97.3	0.1122	13	1.51e-51	0.019396	45	354	0.1271	12.5	0.0353	9.18	4.81e-11	379	0.1187	0.127119	0bp
mapping1.dorsal_ectoderm	imm	14	2845	2842	10829	10827	952	13	0.9286	0.1	0.0071	9.11	0	233	0.2481	108.25	0.1137	13.1	1.51e-25	0.0215203	47	354	0.1328	14.75	0.0417	9.11	1.54e-13	419	0.1122	0.132768	0bp
mapping1.dorsal_ectoderm	imm	14	2845	2842	10829	10827	1035	13	0.9286	0.1	0.0071	10.01	0	258	0.2524	120.2	0.1161	13.31	2.13e-48	0.0238293	53	354	0.1497	17.55	0.0496	10.01	9.64e-08	466	0.1137	0.149718	0bp
mapping1.dorsal_ectoderm	imm	14	2845	2842	10829	10827	1120	13	0.9286	0.15	0.0107	11.17	7.83e-270	275	0.2484	130.55	0.1166	12.9	2.83e-38	0.0253995	56	354	0.1582	16.45	0.0465	11.17	1.67e-15	502	0.1116	0.158192	0bp
mapping1.dorsal_ectoderm	imm	14	2845	2842	10829	10827	1200	13	0.9286	0.3	0.0214	10.49	1.45e-83	290	0.2443	138.3	0.1153	12.64	4.2e-40	0.0267849	58	354	0.1638	20.85	0.0589	10.49	9.11e-18	541	0.1072	0.163842	0bp
mapping1.dorsal_ectoderm	imm	14	2845	2842	10829	10827	1272	13	0.9286	0.25	0.0179	10.68	3.9e-119	300	0.2383	143.55	0.1129	12.3	2.06e-75	0.0277085	60	354	0.1695	22.2	0.0627	10.68	9.61e-15	552	0.1087	0.169492	0bp
mapping1.dorsal_ectoderm	imm	14	2845	2842	10829	10827	1355	13	0.9286	0.1	0.0071	10.95	0	321	0.2392	156.15	0.1152	12.17	2.22e-46	0.0296481	62	354	0.1751	23.25	0.0657	10.95	1.15e-12	581	0.1067	0.175141	0bp
mapping1.dorsal_ectoderm	imm	14	2845	2842	10829	10827	1430	13	0.9286	0.1	0.0071	12.36	2.9e-183	342	0.2414	167	0.1168	12.24	2.74e-73	0.0315877	65	354	0.1836	21.25	0.06	12.36	9.87e-17	638	0.1019	0.183616	0bp
mapping1.dorsal_ectoderm	imm	14	2845	2842	10829	10827	1513	13	0.9286	0.1	0.0071	11.86	0	356	0.2373	171.45	0.1133	12.2	2.91e-46	0.0328808	66	354	0.1864	24	0.0678	11.86	1.62e-14	683	0.0966	0.186441	0bp
mapping1.dorsal_ectoderm	imm	14	2845	2842	10829	10827	1587	13	0.9286	0.15	0.0107	11.21	7.83e-270	362	0.23	185.5	0.1169	11.12	9.6e-43	0.0334349	67	354	0.1893	27.3	0.0771	11.21	1.34e-12	692	0.0968	0.189266	0bp
mapping1.dorsal_ectoderm	imm	14	2845	2842	10829	10827	1671	13	0.9286	0.1	0.0071	11.64	0	379	0.2286	188.4	0.1127	11.41	4.73e-40	0.0350051	67	354	0.1893	25.8	0.0729	11.64	1.4e-17	705	0.095	0.189266	0bp
mapping1.dorsal_ectoderm	imm	14	2845	2842	10829	10827	1752	13	0.9286	0.15	0.0107	11.74	7.83e-270	398	0.2289	202.2	0.1154	11.18	5.42e-56	0.03676	69	354	0.1949	27.45	0.0775	11.74	4.4e-10	738	0.0935	0.194915	0bp
mapping1.dorsal_ectoderm	imm	14	2845	2842	10829	10827	1840	13	0.9286	0.4	0.0286	11.33	8.94e-99	417	0.2282	213.75	0.1162	11.05	5.86e-61	0.0385148	70	354	0.1977	29.9	0.0845	11.33	1.23e-20	753	0.093	0.19774	0bp
mapping1.dorsal_ectoderm	imm	14	2845	2842	10829	10827	1918	13	0.9286	0.55	0.0393	11.55	7.72e-74	428	0.2247	217.25	0.1133	10.99	1.98e-43	0.0395308	70	354	0.1977	29.1	0.0822	11.55	3.15e-08	762	0.0919	0.19774	0bp
mapping1.dorsal_ectoderm	imm	14	2845	2842	10829	10827	2001	13	0.9286	0.2	0.0143	10.72	7.34e-214	441	0.2218	230.7	0.1153	10.51	2.88e-73	0.0407315	70	354	0.1977	32.05	0.0905	10.72	1.64e-19	777	0.0901	0.19774	0bp
mapping1.dorsal_ectoderm	imm	14	2845	2842	10829	10827	2084	13	0.9286	0.2	0.0143	12.3	7.34e-214	457	0.2207	240.1	0.1152	10.41	4.07e-34	0.0422093	74	354	0.209	30.45	0.086	12.3	9.58e-08	806	0.0918	0.20904	0bp
mapping1.dorsal_ectoderm	imm	14	2845	2842	10829	10827	2161	13	0.9286	0.3	0.0214	12.16	5.35e-161	473	0.2202	247	0.1143	10.46	7.05e-88	0.0436871	77	354	0.2175	33.95	0.0959	12.16	1.17e-08	820	0.0939	0.217514	0bp
mapping1.dorsal_ectoderm	imm	14	2845	2842	10829	10827	2242	13	0.9286	0.35	0.025	11.61	2.95e-103	486	0.218	259.1	0.1156	10.12	2.28e-43	0.0448878	78	354	0.2203	36.9	0.1042	11.61	8.69e-11	834	0.0935	0.220339	0bp
mapping1.dorsal_ectoderm	imm	14	2845	2842	10829	10827	2317	13	0.9286	0.2	0.0143	12.13	7.34e-214	505	0.2192	269.8	0.1164	10.15	1.09e-93	0.0466427	79	354	0.2232	36.05	0.1018	12.13	9.16e-14	903	0.0875	0.223164	0bp
mapping1.dorsal_ectoderm	imm	14	2845	2842	10829	10827	2395	13	0.9286	0.2	0.0143	10.88	7.34e-214	518	0.2175	277.4	0.1158	10.05	1.77e-42	0.0478434	80	354	0.226	41.5	0.1172	10.88	7.32e-08	915	0.0874	0.225989	0bp
mapping1.dorsal_ectoderm	imm	14	2845	2842	10829	10827	2471	13	0.9286	0.45	0.0321	11.26	5.39e-75	533	0.2168	287.65	0.1164	9.93	4.12e-55	0.0492288	82	354	0.2316	42.15	0.1191	11.26	1.5e-10	928	0.0884	0.231638	0bp
mapping1.dorsal_ectoderm	imm	14	2845	2842	10829	10827	2546	13	0.9286	0.3	0.0214	12.49	5.35e-161	554	0.2187	298.75	0.1173	10.03	8.89e-85	0.0511684	86	354	0.2429	41.8	0.1181	12.49	9.18e-14	967	0.0889	0.242938	0bp
mapping1.dorsal_ectoderm	imm	14	2845	2842	10829	10827	2628	13	0.9286	0.45	0.0321	13.01	5.39e-75	575	0.2199	302.05	0.1149	10.39	1.3e-86	0.053108	91	354	0.2571	44.95	0.127	13.01	9.57e-06	998	0.0912	0.257062	0bp
mapping1.dorsal_ectoderm	imm	14	2845	2842	10829	10827	2707	13	0.9286	0.25	0.0179	12.37	5.72e-89	588	0.2183	317.95	0.1175	9.98	9.53e-79	0.0543087	91	354	0.2571	47.2	0.1333	12.37	5.14e-06	1005	0.0905	0.257062	0bp
mapping1.dorsal_ectoderm	imm	14	2845	2842	10829	10827	2783	13	0.9286	0.25	0.0179	13.25	1.95e-181	597	0.2155	322.55	0.1159	9.86	2.35e-108	0.0551399	93	354	0.2627	46.1	0.1302	13.25	4.46e-14	1050	0.0886	0.262712	0bp
mapping1.dorsal_ectoderm	imm	14	2845	2842	10829	10827	2861	13	0.9286	0.4	0.0286	13.83	5.5e-139	613	0.2152	331.75	0.116	9.83	3.52e-48	0.0566177	93	354	0.2627	44.05	0.1244	13.83	1.19e-07	1066	0.0872	0.262712	0bp
mapping1.dorsal_ectoderm	imm	14	2845	2842	10829	10827	2933	13	0.9286	0.2	0.0143	13.95	7.34e-214	625	0.214	338.25	0.1153	9.78	1.06e-48	0.0577261	94	354	0.2655	44.6	0.126	13.95	2.04e-09	1106	0.085	0.265537	0bp
mapping1.dorsal_ectoderm	imm	14	2845	2842	10829	10827	3005	13	0.9286	0.15	0.0107	11.81	7.83e-270	640	0.2139	344.05	0.1145	9.85	8.46e-54	0.0591115	94	354	0.2655	52.2	0.1475	11.81	4.4e-09	1123	0.0837	0.265537	0bp
mapping1.dorsal_ectoderm	imm	14	2845	2842	10829	10827	3086	13	0.9286	0.4	0.0286	12.19	5.5e-139	655	0.2131	361	0.117	9.53	3.58e-86	0.0604969	95	354	0.2684	51.85	0.1465	12.19	1.51e-07	1139	0.0834	0.268362	0bp
mapping1.dorsal_ectoderm	imm	14	2845	2842	10829	10827	3157	13	0.9286	0.35	0.025	12.3	1.21e-147	672	0.2137	370	0.1172	9.57	8.73e-68	0.0620671	96	354	0.2712	52.45	0.1482	12.3	1.19e-06	1155	0.0831	0.271186	0bp
mapping1.dorsal_ectoderm	imm	14	2845	2842	10829	10827	3231	13	0.9286	0.35	0.025	12.3	2.95e-103	686	0.2132	376.55	0.1165	9.58	5.37e-56	0.0633601	96	354	0.2712	52.45	0.1482	12.3	1.53e-08	1160	0.0828	0.271186	0bp
mapping1.dorsal_ectoderm	imm	14	2845	2842	10829	10827	3308	13	0.9286	0.45	0.0321	12.53	5.39e-75	704	0.2137	386.85	0.1169	9.59	1.61e-95	0.0650226	98	354	0.2768	53.65	0.1516	12.53	9.95e-10	1181	0.083	0.276836	0bp
mapping1.dorsal_ectoderm	imm	14	2845	2842	10829	10827	3385	13	0.9286	0.35	0.025	13.09	1.27e-79	718	0.2129	395.3	0.1168	9.53	2.35e-101	0.0663157	99	354	0.2797	52.65	0.1487	13.09	9.62e-07	1184	0.0836	0.279661	0bp
mapping1.dorsal_ectoderm	imm	14	2845	2842	10829	10827	3461	13	0.9286	0.45	0.0321	12.7	5.39e-75	730	0.2117	395.45	0.1143	9.67	3.5e-42	0.067424	102	354	0.2881	57.05	0.1612	12.7	7.31e-08	1211	0.0842	0.288136	0bp
mapping1.dorsal_ectoderm	imm	14	2845	2842	10829	10827	3534	13	0.9286	0.45	0.0321	12.84	8.55e-134	747	0.2122	413.7	0.1171	9.43	2.4e-56	0.0689942	105	354	0.2966	59.55	0.1682	12.84	1.2e-12	1250	0.084	0.29661	0bp
mapping1.dorsal_ectoderm	imm	14	2845	2842	10829	10827	3608	13	0.9286	0.45	0.0321	11.77	8.55e-134	756	0.2103	421.65	0.1169	9.27	1.8e-131	0.0698254	106	354	0.2994	64.35	0.1818	11.77	6.02e-08	1264	0.0839	0.299435	0bp
mapping1.dorsal_ectoderm	imm	14	2845	2842	10829	10827	3677	13	0.9286	0.75	0.0536	12.7	3.78e-110	775	0.2115	424.35	0.1154	9.54	1.99e-55	0.0715803	108	354	0.3051	63.05	0.1781	12.7	4.83e-06	1284	0.0841	0.305085	0bp
mapping1.dorsal_ectoderm	imm	14	2845	2842	10829	10827	3760	13	0.9286	0.6	0.0429	14.31	1.78e-74	787	0.21	437.15	0.1163	9.3	2.84e-45	0.0726886	108	354	0.3051	57.35	0.162	14.31	8.12e-11	1290	0.0837	0.305085	0bp
mapping1.dorsal_ectoderm	imm	14	2845	2842	10829	10827	3823	13	0.9286	0.55	0.0393	12.81	1.86e-94	800	0.21	444	0.1161	9.31	2.54e-102	0.0738894	108	354	0.3051	62.65	0.177	12.81	0.000130321	1306	0.0827	0.305085	0bp
mapping1.dorsal_ectoderm	imm	14	2845	2842	10829	10827	3823	13	0.9286	0.5	0.0357	13.25	6.77e-52	800	0.21	451	0.118	9.13	7.38e-104	0.0738894	108	354	0.3051	61.1	0.1726	13.25	3.16e-06	1306	0.0827	0.305085	0bp
mapping1.dorsal_ectoderm	imm	14	2845	2842	10829	10827	3823	13	0.9286	0.35	0.025	13.43	2.95e-103	800	0.21	453.35	0.1186	9.07	8.2e-76	0.0738894	108	354	0.3051	60.45	0.1708	13.43	2.59e-08	1306	0.0827	0.305085	0bp
mapping1.mesectoderm	imm	8	2845	2845	10829	10829	77	8	1	0	0	13.41	0	32	0.4638	9.1	0.1182	29.74	9.28e-15	0.00295503	16	116	0.1379	0.45	0.0039	13.41	1.94e-79	84	0.1905	0.137931	0bp
mapping1.mesectoderm	imm	8	2845	2845	10829	10829	166	8	1	0	0	13.84	0	54	0.3418	17.5	0.1054	21.99	9.04e-15	0.00498661	17	116	0.1466	0.95	0.0082	13.84	1.81e-34	105	0.1619	0.146552	0bp
mapping1.mesectoderm	imm	8	2845	2845	10829	10829	257	8	1	0	0	15.39	0	74	0.2972	31.1	0.121	16.69	7.94e-17	0.0068335	19	116	0.1638	1.15	0.0099	15.39	2.63e-45	138	0.1377	0.163793	0bp
mapping1.mesectoderm	imm	8	2845	2845	10829	10829	341	8	1	0.05	0.0062	14.91	3.67e-277	98	0.2943	37.2	0.1091	17.83	2.49e-23	0.00904977	19	116	0.1638	1.7	0.0147	14.91	2.43e-23	150	0.1267	0.163793	0bp
mapping1.mesectoderm	imm	8	2845	2845	10829	10829	435	8	1	0.15	0.0188	14.7	3.68e-102	126	0.2951	50.9	0.117	17.26	6.18e-20	0.0116354	19	116	0.1638	1.95	0.0168	14.7	4.74e-12	195	0.0974	0.163793	0bp
mapping1.mesectoderm	imm	8	2845	2845	10829	10829	521	8	1	0.1	0.0125	15.73	1.38e-145	146	0.2846	57.85	0.111	16.92	5.4e-53	0.0134823	21	116	0.181	2.75	0.0237	15.73	1.81e-09	229	0.0917	0.181034	0bp
mapping1.mesectoderm	imm	8	2845	2845	10829	10829	614	8	1	0.1	0.0125	14.96	1.38e-145	170	0.2805	68.7	0.1119	16.5	4.24e-46	0.0156986	21	116	0.181	3.65	0.0315	14.96	7.13e-18	278	0.0755	0.181034	0bp
mapping1.mesectoderm	imm	8	2845	2845	10829	10829	701	8	1	0.05	0.0062	19.35	3.67e-277	184	0.2655	77.45	0.1105	15.2	6.83e-55	0.0169914	27	116	0.2328	4.55	0.0392	19.35	1.45e-10	316	0.0854	0.232759	0bp
mapping1.mesectoderm	imm	8	2845	2845	10829	10829	782	8	1	0.1	0.0125	19.78	1.38e-145	200	0.2584	87.8	0.1123	14.35	4.04e-49	0.0184689	28	116	0.2414	5.05	0.0435	19.78	1.06e-15	381	0.0735	0.241379	0bp
mapping1.mesectoderm	imm	8	2845	2845	10829	10829	872	8	1	0.1	0.0125	19.7	1.38e-145	220	0.2546	100	0.1147	13.76	1.97e-40	0.0203158	29	116	0.25	6.15	0.053	19.7	1.61e-08	404	0.0718	0.25	0bp
mapping1.mesectoderm	imm	8	2845	2845	10829	10829	963	8	1	0.15	0.0188	22.11	3.68e-102	236	0.2471	108.1	0.1123	13.28	6.85e-55	0.0217933	30	116	0.2586	4.35	0.0375	22.11	1.6e-31	419	0.0716	0.258621	0bp
mapping1.mesectoderm	imm	8	2845	2845	10829	10829	1052	8	1	0.05	0.0062	22.28	3.67e-277	256	0.2452	117.75	0.1119	13.14	2.27e-28	0.0236402	31	116	0.2672	5.15	0.0444	22.28	1.69e-17	442	0.0701	0.267241	0bp
mapping1.mesectoderm	imm	8	2845	2845	10829	10829	1135	8	1	0.15	0.0188	20.47	3.68e-102	274	0.2431	130.55	0.115	12.64	8.92e-28	0.0253024	31	116	0.2672	7.25	0.0625	20.47	1.05e-07	468	0.0662	0.267241	0bp
mapping1.mesectoderm	imm	8	2845	2845	10829	10829	1218	8	1	0.15	0.0188	20.17	3.68e-102	287	0.2372	137.4	0.1128	12.28	8.29e-67	0.0265029	31	116	0.2672	7.6	0.0655	20.17	1.42e-15	474	0.0654	0.267241	0bp
mapping1.mesectoderm	imm	8	2845	2845	10829	10829	1308	8	1	0.1	0.0125	20	1.38e-145	299	0.23	148.45	0.1135	11.51	2.27e-46	0.027611	31	116	0.2672	7.8	0.0672	20	3.07e-07	482	0.0643	0.267241	0bp
mapping1.mesectoderm	imm	8	2845	2845	10829	10829	1396	8	1	0.15	0.0188	19.74	3.68e-102	318	0.2291	163.1	0.1168	11.1	4.02e-40	0.0293656	31	116	0.2672	8.1	0.0698	19.74	4.57e-09	500	0.062	0.267241	0bp
mapping1.mesectoderm	imm	8	2845	2845	10829	10829	1479	8	1	0.1	0.0125	20.3	1.38e-145	340	0.2311	170.45	0.1152	11.46	7.58e-53	0.0313972	31	116	0.2672	7.45	0.0642	20.3	1.88e-11	509	0.0609	0.267241	0bp
mapping1.mesectoderm	imm	8	2845	2845	10829	10829	1565	8	1	0.25	0.0312	18.88	1.89e-68	359	0.2306	175.8	0.1123	11.71	8.41e-32	0.0331517	31	116	0.2672	9.1	0.0784	18.88	5.15e-08	561	0.0553	0.267241	0bp
mapping1.mesectoderm	imm	8	2845	2845	10829	10829	1645	8	1	0.1	0.0125	19.27	3.9e-70	371	0.2266	186.7	0.1135	11.2	1.4e-40	0.0342599	31	116	0.2672	8.65	0.0746	19.27	2.36e-18	578	0.0536	0.267241	0bp
mapping1.mesectoderm	imm	8	2845	2845	10829	10829	1726	8	1	0.1	0.0125	19.87	1.38e-145	383	0.2229	203.15	0.1177	10.42	2.81e-53	0.035368	33	116	0.2845	9.95	0.0858	19.87	2.18e-09	589	0.056	0.284483	0bp
mapping1.mesectoderm	imm	8	2845	2845	10829	10829	1808	8	1	0.5	0.0625	18.84	1.11e-15	398	0.2211	207.9	0.115	10.51	1.62e-58	0.0367532	33	116	0.2845	11.15	0.0961	18.84	4.95e-05	599	0.0551	0.284483	0bp
mapping1.mesectoderm	imm	8	2845	2845	10829	10829	1883	8	1	0.2	0.025	21.72	7.57e-81	413	0.2203	215.75	0.1146	10.48	1.61e-30	0.0381383	34	116	0.2931	8.8	0.0759	21.72	3.47e-16	603	0.0564	0.293103	0bp
mapping1.mesectoderm	imm	8	2845	2845	10829	10829	1961	8	1	0.2	0.025	18.49	7.57e-81	430	0.2202	227.85	0.1162	10.31	5.23e-80	0.0397082	34	116	0.2931	12.55	0.1082	18.49	0.000129383	619	0.0549	0.293103	0bp
mapping1.mesectoderm	imm	8	2845	2845	10829	10829	2046	8	1	0.1	0.0125	19.31	1.38e-145	446	0.2188	238.15	0.1164	10.16	4.97e-36	0.0411857	34	116	0.2931	11.6	0.1	19.31	9.03e-09	641	0.053	0.293103	0bp
mapping1.mesectoderm	imm	8	2845	2845	10829	10829	2128	8	1	0.15	0.0188	24.48	3.68e-102	465	0.2193	240.85	0.1132	10.53	8.29e-41	0.0429403	38	116	0.3276	9.6	0.0828	24.48	1.84e-16	674	0.0564	0.327586	0bp
mapping1.mesectoderm	imm	8	2845	2845	10829	10829	2208	8	1	0.15	0.0188	22.41	3.68e-102	475	0.2159	255.2	0.1156	9.95	6.8e-34	0.0438637	38	116	0.3276	12	0.1034	22.41	4e-09	679	0.056	0.327586	0bp
mapping1.mesectoderm	imm	8	2845	2845	10829	10829	2289	8	1	0.15	0.0188	21.42	3.68e-102	487	0.2135	263.25	0.115	9.78	4.28e-45	0.0449718	38	116	0.3276	13.15	0.1134	21.42	9.64e-06	691	0.055	0.327586	0bp
mapping1.mesectoderm	imm	8	2845	2845	10829	10829	2376	8	1	0.4	0.05	21.51	2.95e-29	502	0.212	272.05	0.1145	9.68	1.53e-51	0.046357	38	116	0.3276	13.05	0.1125	21.51	1.5e-12	709	0.0536	0.327586	0bp
mapping1.mesectoderm	imm	8	2845	2845	10829	10829	2457	8	1	0.15	0.0188	19.78	3.68e-102	519	0.2119	282.75	0.1151	9.62	2.15e-61	0.0479269	38	116	0.3276	15.05	0.1297	19.78	1.59e-06	734	0.0518	0.327586	0bp
mapping1.mesectoderm	imm	8	2845	2845	10829	10829	2540	8	1	0.2	0.025	20.91	1.42e-50	532	0.2101	290.4	0.1143	9.51	9.64e-54	0.0491273	38	116	0.3276	13.75	0.1185	20.91	9.55e-09	747	0.0509	0.327586	0bp
mapping1.mesectoderm	imm	8	2845	2845	10829	10829	2618	8	1	0.3	0.0375	20.73	1.03e-41	545	0.2088	300.15	0.1146	9.35	1.62e-42	0.0503278	38	116	0.3276	13.95	0.1203	20.73	1.2e-08	755	0.0503	0.327586	0bp
mapping1.mesectoderm	imm	8	2845	2845	10829	10829	2703	8	1	0.45	0.0562	19.78	2.98e-20	558	0.2071	308.1	0.114	9.25	4.34e-48	0.0515283	38	116	0.3276	15.05	0.1297	19.78	0.000218052	809	0.047	0.327586	0bp
mapping1.mesectoderm	imm	8	2845	2845	10829	10829	2780	8	1	0.2	0.025	20.22	7.57e-81	570	0.2056	319.75	0.115	9	9.08e-52	0.0526364	38	116	0.3276	14.55	0.1254	20.22	3.77e-07	815	0.0466	0.327586	0bp
mapping1.mesectoderm	imm	8	2845	2845	10829	10829	2862	8	1	0.05	0.0062	18.45	3.67e-277	583	0.2043	333.4	0.1165	8.72	3.97e-44	0.0538369	38	116	0.3276	16.6	0.1431	18.45	1.86e-07	827	0.0459	0.327586	0bp
mapping1.mesectoderm	imm	8	2845	2845	10829	10829	2941	8	1	0.15	0.0188	19.87	3.68e-102	597	0.2035	331.5	0.1127	9.03	1.19e-52	0.0551297	38	116	0.3276	14.95	0.1289	19.87	7.53e-06	843	0.0451	0.327586	0bp
mapping1.mesectoderm	imm	8	2845	2845	10829	10829	3024	8	1	0.4	0.05	24.48	5.92e-52	614	0.2036	345.5	0.1143	8.88	1.68e-55	0.0566996	44	116	0.3793	15.6	0.1345	24.48	6.67e-13	865	0.0509	0.37931	0bp
mapping1.mesectoderm	imm	8	2845	2845	10829	10829	3097	8	1	0.35	0.0438	21.21	2.18e-55	624	0.202	353.75	0.1142	8.73	9.15e-58	0.057623	44	116	0.3793	19.4	0.1672	21.21	5.5e-05	868	0.0507	0.37931	0bp
mapping1.mesectoderm	imm	8	2845	2845	10829	10829	3172	8	1	0.3	0.0375	24.09	1.03e-41	633	0.2001	362.3	0.1142	8.53	1.66e-58	0.0584542	44	116	0.3793	16.05	0.1384	24.09	1.48e-07	890	0.0494	0.37931	0bp
mapping1.mesectoderm	imm	8	2845	2845	10829	10829	3252	8	1	0.25	0.0312	22.28	1.89e-68	644	0.1985	366.8	0.1128	8.52	2.84e-58	0.0594699	44	116	0.3793	18.15	0.1565	22.28	8.77e-06	943	0.0467	0.37931	0bp
mapping1.mesectoderm	imm	8	2845	2845	10829	10829	3339	8	1	0.6	0.075	22.67	7.71e-28	654	0.1963	382.25	0.1145	8.14	1.07e-58	0.0603934	44	116	0.3793	17.7	0.1526	22.67	1.72e-05	949	0.0464	0.37931	0bp
mapping1.mesectoderm	imm	8	2845	2845	10829	10829	3421	8	1	0.35	0.0438	21.34	4.17e-39	670	0.1963	400.9	0.1172	7.87	9.59e-49	0.0618709	44	116	0.3793	19.25	0.1659	21.34	5.48e-05	964	0.0456	0.37931	0bp
mapping1.mesectoderm	imm	8	2845	2845	10829	10829	3499	8	1	0.2	0.025	21.12	7.57e-81	683	0.1956	403.8	0.1154	7.98	1.89e-43	0.0630714	44	116	0.3793	19.5	0.1681	21.12	0.000304975	968	0.0455	0.37931	0bp
mapping1.mesectoderm	imm	8	2845	2845	10829	10829	3576	8	1	0.25	0.0312	22.76	1.89e-68	698	0.1956	417.3	0.1167	7.85	5.87e-68	0.0644566	45	116	0.3879	18.6	0.1603	22.76	3.62e-05	991	0.0454	0.387931	0bp
mapping1.mesectoderm	imm	8	2845	2845	10829	10829	3661	8	1	0.3	0.0375	21.38	1.03e-41	705	0.193	426.6	0.1165	7.6	1.06e-55	0.065103	45	116	0.3879	20.2	0.1741	21.38	1.54e-08	1002	0.0449	0.387931	0bp
mapping1.mesectoderm	imm	8	2845	2845	10829	10829	3742	8	1	0.35	0.0438	20.69	2e-30	719	0.1926	433.15	0.1158	7.64	2.62e-52	0.0663958	45	116	0.3879	21	0.181	20.69	6.4e-05	1011	0.0445	0.387931	0bp
mapping1.mesectoderm	imm	8	2845	2845	10829	10829	3819	8	1	0.4	0.05	22.46	2.95e-29	728	0.191	435.95	0.1142	7.65	5.49e-45	0.0672269	47	116	0.4052	20.95	0.1806	22.46	1.37e-05	1023	0.0459	0.405172	0bp
mapping1.mesectoderm	imm	8	2845	2845	10829	10829	3897	8	1	0.35	0.0438	25.91	4.17e-39	740	0.1903	449.3	0.1153	7.46	2.71e-43	0.068335	47	116	0.4052	16.95	0.1461	25.91	1.11e-15	1037	0.0453	0.405172	0bp
mapping1.mesectoderm	imm	8	2845	2845	10829	10829	3974	8	1	0.4	0.05	21.68	2.81e-37	753	0.1899	462.7	0.1164	7.3	4.5e-45	0.0695355	47	116	0.4052	21.85	0.1884	21.68	0.000172867	1049	0.0448	0.405172	0bp
mapping1.mesectoderm	imm	8	2845	2845	10829	10829	4051	8	1	0.35	0.0438	21.64	2.18e-55	770	0.1905	467.95	0.1155	7.46	2.53e-56	0.0711054	47	116	0.4052	21.9	0.1888	21.64	2.12e-06	1065	0.0441	0.405172	0bp
mapping1.mesectoderm	imm	8	2845	2845	10829	10829	4054	8	1	0.3	0.0375	21.64	1.03e-41	771	0.1906	464.25	0.1145	7.57	2.45e-60	0.0711977	47	116	0.4052	21.9	0.1888	21.64	3.01e-05	1065	0.0441	0.405172	0bp
mapping2.wing	imm	44	2845	2829	10829	10817	87	10	0.2273	0	0	3.55	0	19	0.2468	9.9	0.1138	10.46	0.00346511	0.00175649	6	166	0.0361	0.1	0.0006	3.55	4.83e-40	41	0.1463	0.0361446	0bp
mapping2.wing	imm	44	2845	2829	10829	10817	172	13	0.2955	0.1	0.0023	5.72	0	45	0.283	18.6	0.1081	15.35	6.05e-14	0.00416012	10	166	0.0602	0.5	0.003	5.72	5e-11	80	0.125	0.060241	0bp
mapping2.wing	imm	44	2845	2829	10829	10817	253	19	0.4318	0.05	0.0011	6.05	0	59	0.2521	29.75	0.1176	11.56	6.55e-10	0.00545438	11	166	0.0663	0.95	0.0057	6.05	2.87e-13	96	0.1146	0.0662651	0bp
mapping2.wing	imm	44	2845	2829	10829	10817	331	19	0.4318	0.3	0.0068	6.6	2.42e-235	84	0.2692	38.4	0.116	13.78	4.79e-11	0.00776555	12	166	0.0723	1.05	0.0063	6.6	1.1e-23	145	0.0828	0.0722892	0bp
mapping2.wing	imm	44	2845	2829	10829	10817	405	19	0.4318	0.25	0.0057	8.43	6.48e-255	96	0.2487	49.15	0.1214	11.57	7.28e-23	0.00887492	15	166	0.0904	1	0.006	8.43	3.94e-29	213	0.0704	0.0903614	0bp
mapping2.wing	imm	44	2845	2829	10829	10817	488	21	0.4773	0.3	0.0068	7.92	0	115	0.2463	55.15	0.113	12.26	4.45e-16	0.0106314	15	166	0.0904	1.85	0.0111	7.92	5.6e-10	264	0.0568	0.0903614	0bp
mapping2.wing	imm	44	2845	2829	10829	10817	561	22	0.5	0.5	0.0114	11.02	1.59e-214	128	0.2375	65.7	0.1171	11.11	1.76e-17	0.0118332	20	166	0.1205	1.7	0.0102	11.02	5.85e-35	292	0.0685	0.120482	0bp
mapping2.wing	imm	44	2845	2829	10829	10817	639	23	0.5227	0.45	0.0102	11.2	4.71e-237	146	0.237	75	0.1174	11.11	2.45e-26	0.0134973	21	166	0.1265	2.4	0.0145	11.2	1.11e-20	329	0.0638	0.126506	0bp
mapping2.wing	imm	44	2845	2829	10829	10817	714	24	0.5455	0.45	0.0102	11.05	0	166	0.2406	86.9	0.1217	11.08	1.64e-26	0.0153462	21	166	0.1265	2.65	0.016	11.05	2.05e-08	386	0.0544	0.126506	0bp
mapping2.wing	imm	44	2845	2829	10829	10817	789	24	0.5455	0.4	0.0091	12.62	8.61e-264	182	0.2379	90.4	0.1146	11.61	1.36e-29	0.0168254	23	166	0.1386	2.05	0.0123	12.62	2.76e-57	413	0.0557	0.138554	0bp
mapping2.wing	imm	44	2845	2829	10829	10817	864	26	0.5909	0.5	0.0114	12.53	0	194	0.2315	99.05	0.1146	10.99	6.77e-24	0.0179347	23	166	0.1386	2.2	0.0133	12.53	1.4e-23	430	0.0535	0.138554	0bp
mapping2.wing	imm	44	2845	2829	10829	10817	932	26	0.5909	0.3	0.0068	13.01	0	211	0.2329	110.35	0.1184	10.8	1.65e-18	0.0195063	24	166	0.1446	2.4	0.0145	13.01	1.37e-21	470	0.0511	0.144578	0bp
mapping2.wing	imm	44	2845	2829	10829	10817	1005	28	0.6364	0.55	0.0125	13.61	1.36e-286	226	0.2313	121.3	0.1207	10.42	1.75e-16	0.020893	26	166	0.1566	3.4	0.0205	13.61	7.97e-20	495	0.0525	0.156627	0bp
mapping2.wing	imm	44	2845	2829	10829	10817	1075	29	0.6591	0.6	0.0136	15.42	1.38e-179	242	0.2314	122.35	0.1138	11.13	9.41e-23	0.0223722	28	166	0.1687	2.4	0.0145	15.42	4.08e-30	515	0.0544	0.168675	0bp
mapping2.wing	imm	44	2845	2829	10829	10817	1136	29	0.6591	0.45	0.0102	16.63	0	256	0.2313	137.3	0.1209	10.45	4.82e-25	0.0236665	31	166	0.1867	3.4	0.0205	16.63	1.48e-26	534	0.0581	0.186747	0bp
mapping2.wing	imm	44	2845	2829	10829	10817	1215	29	0.6591	0.9	0.0205	16.3	1.03e-238	274	0.231	144.3	0.1188	10.67	9.79e-28	0.0253305	31	166	0.1867	3.95	0.0238	16.3	1.08e-15	552	0.0562	0.186747	0bp
mapping2.wing	imm	44	2845	2829	10829	10817	1287	30	0.6818	0.5	0.0114	16.11	0	290	0.2307	156.35	0.1215	10.38	1.19e-26	0.0268097	31	166	0.1867	4.25	0.0256	16.11	4.06e-14	577	0.0537	0.186747	0bp
mapping2.wing	imm	44	2845	2829	10829	10817	1368	30	0.6818	0.7	0.0159	16.11	0	306	0.2287	160.4	0.1173	10.64	2.92e-31	0.0282888	31	166	0.1867	4.25	0.0256	16.11	1.54e-13	610	0.0508	0.186747	0bp
mapping2.wing	imm	44	2845	2829	10829	10817	1434	30	0.6818	0.95	0.0216	16.39	1.55e-235	322	0.2293	170.55	0.1189	10.56	1.63e-26	0.029768	31	166	0.1867	3.8	0.0229	16.39	7.73e-13	637	0.0487	0.186747	0bp
mapping2.wing	imm	44	2845	2829	10829	10817	1505	30	0.6818	0.7	0.0159	18.52	5.17e-293	335	0.2271	178.7	0.1187	10.39	1e-33	0.0309698	35	166	0.2108	4.25	0.0256	18.52	2.37e-35	658	0.0532	0.210843	0bp
mapping2.wing	imm	44	2845	2829	10829	10817	1578	30	0.6818	0.8	0.0182	18.01	0	355	0.2293	187.6	0.1189	10.61	1.31e-44	0.0328187	35	166	0.2108	5.1	0.0307	18.01	2.23e-47	710	0.0493	0.210843	0bp
mapping2.wing	imm	44	2845	2829	10829	10817	1642	30	0.6818	0.8	0.0182	18.61	3.88e-207	373	0.2314	199.7	0.1216	10.55	4.79e-41	0.0344828	36	166	0.2169	5.1	0.0307	18.61	5.79e-30	735	0.049	0.216867	0bp
mapping2.wing	imm	44	2845	2829	10829	10817	1718	30	0.6818	1.1	0.025	18.61	2.52e-147	387	0.2293	203	0.1182	10.71	5.87e-46	0.035777	36	166	0.2169	5.1	0.0307	18.61	8.75e-39	751	0.0479	0.216867	0bp
mapping2.wing	imm	44	2845	2829	10829	10817	1785	30	0.6818	1	0.0227	18.98	4.56e-176	401	0.2285	210.2	0.1178	10.69	3.02e-59	0.0370713	36	166	0.2169	4.5	0.0271	18.98	5.73e-35	778	0.0463	0.216867	0bp
mapping2.wing	imm	44	2845	2829	10829	10817	1859	30	0.6818	1.25	0.0284	19.16	2.37e-80	413	0.2258	218.3	0.1174	10.47	3.84e-34	0.0381806	36	166	0.2169	4.2	0.0253	19.16	1.59e-26	800	0.045	0.216867	0bp
mapping2.wing	imm	44	2845	2829	10829	10817	1934	30	0.6818	1.45	0.033	18.46	2.73e-127	433	0.2274	236.15	0.1221	10.18	2.32e-32	0.0400296	36	166	0.2169	5.35	0.0322	18.46	4.31e-15	843	0.0427	0.216867	0bp
mapping2.wing	imm	44	2845	2829	10829	10817	2007	30	0.6818	0.9	0.0205	17.53	0	447	0.2261	238.25	0.1187	10.4	2.33e-55	0.0413238	37	166	0.2229	7.9	0.0476	17.53	1.46e-24	859	0.0431	0.222892	0bp
mapping2.wing	imm	44	2845	2829	10829	10817	2077	30	0.6818	1.4	0.0318	18.89	2.09e-89	463	0.2262	249.85	0.1203	10.26	1.04e-96	0.042803	37	166	0.2229	5.65	0.034	18.89	1.18e-18	879	0.0421	0.222892	0bp
mapping2.wing	imm	44	2845	2829	10829	10817	2148	30	0.6818	0.7	0.0159	18.37	5.17e-293	474	0.2238	253.65	0.1181	10.26	2.97e-61	0.0438199	37	166	0.2229	6.5	0.0392	18.37	5.1e-11	896	0.0413	0.222892	0bp
mapping2.wing	imm	44	2845	2829	10829	10817	2221	30	0.6818	1.45	0.033	17.32	4.79e-180	488	0.2227	260.05	0.1171	10.26	7.88e-60	0.0451142	37	166	0.2229	8.25	0.0497	17.32	9.4e-15	924	0.04	0.222892	0bp
mapping2.wing	imm	44	2845	2829	10829	10817	2288	31	0.7045	1.35	0.0307	18.64	2.09e-163	505	0.2237	273.4	0.1195	10.12	6.12e-54	0.0466858	37	166	0.2229	6.05	0.0364	18.64	2.04e-16	956	0.0387	0.222892	0bp
mapping2.wing	imm	44	2845	2829	10829	10817	2362	31	0.7045	1.65	0.0375	18.31	5.44e-127	519	0.2227	278.95	0.1181	10.16	4.63e-35	0.04798	38	166	0.2289	7.6	0.0458	18.31	1.9e-18	976	0.0389	0.228916	0bp
mapping2.wing	imm	44	2845	2829	10829	10817	2428	32	0.7273	1.6	0.0364	19.55	1e-100	537	0.2241	288.45	0.1188	10.24	1.07e-75	0.0496441	40	166	0.241	7.55	0.0455	19.55	7.49e-19	1010	0.0396	0.240964	0bp
mapping2.wing	imm	44	2845	2829	10829	10817	2497	32	0.7273	0.75	0.017	20.06	1.77e-258	549	0.2227	301.7	0.1208	9.9	2.99e-28	0.0507534	40	166	0.241	6.7	0.0404	20.06	1.83e-12	1022	0.0391	0.240964	0bp
mapping2.wing	imm	44	2845	2829	10829	10817	2566	32	0.7273	1.5	0.0341	19.4	7.28e-135	559	0.2206	308.55	0.1202	9.76	5.49e-39	0.0516779	40	166	0.241	7.8	0.047	19.4	7.2e-16	1069	0.0374	0.240964	0bp
mapping2.wing	imm	44	2845	2829	10829	10817	2635	32	0.7273	1.25	0.0284	19.73	3.91e-200	573	0.2201	319.45	0.1212	9.62	3.36e-32	0.0529722	40	166	0.241	7.25	0.0437	19.73	5.54e-19	1084	0.0369	0.240964	0bp
mapping2.wing	imm	44	2845	2829	10829	10817	2695	33	0.75	1.75	0.0398	19.28	5.9e-99	585	0.2198	324.1	0.1203	9.68	9.86e-48	0.0540815	40	166	0.241	8	0.0482	19.28	2.14e-15	1135	0.0352	0.240964	0bp
mapping2.wing	imm	44	2845	2829	10829	10817	2770	33	0.75	1.65	0.0375	18.89	2.1e-182	600	0.2192	327.15	0.1181	9.85	8.24e-56	0.0554682	40	166	0.241	8.65	0.0521	18.89	1.24e-13	1158	0.0345	0.240964	0bp
mapping2.wing	imm	44	2845	2829	10829	10817	2838	33	0.75	2	0.0455	18.95	8.29e-183	612	0.2182	333.25	0.1174	9.82	1.44e-60	0.0565776	41	166	0.247	9.55	0.0575	18.95	1.63e-11	1158	0.0354	0.246988	0bp
mapping2.wing	imm	44	2845	2829	10829	10817	2902	33	0.75	2.25	0.0511	19.34	8.79e-78	624	0.2175	352.5	0.1215	9.36	1.57e-33	0.057687	41	166	0.247	8.9	0.0536	19.34	3.68e-14	1188	0.0345	0.246988	0bp
mapping2.wing	imm	44	2845	2829	10829	10817	2982	33	0.75	1.25	0.0284	19.76	4.44e-164	640	0.217	356.1	0.1194	9.52	9.73e-43	0.0591661	41	166	0.247	8.2	0.0494	19.76	5.82e-18	1225	0.0335	0.246988	0bp
mapping2.wing	imm	44	2845	2829	10829	10817	3054	33	0.75	1.8	0.0409	18.95	6.21e-100	657	0.2175	371.7	0.1217	9.34	1.12e-58	0.0607377	41	166	0.247	9.55	0.0575	18.95	1.85e-17	1240	0.0331	0.246988	0bp
mapping2.wing	imm	44	2845	2829	10829	10817	3125	33	0.75	2.15	0.0489	20.42	2.73e-83	671	0.217	372.9	0.1193	9.54	1.14e-40	0.062032	44	166	0.2651	10.1	0.0608	20.42	9.08e-10	1263	0.0348	0.26506	0bp
mapping2.wing	imm	44	2845	2829	10829	10817	3204	33	0.75	2.25	0.0511	21.45	8.28e-106	690	0.2176	383.75	0.1198	9.56	5.12e-76	0.0637885	44	166	0.2651	8.4	0.0506	21.45	3.86e-16	1284	0.0343	0.26506	0bp
mapping2.wing	imm	44	2845	2829	10829	10817	3279	33	0.75	1.9	0.0432	21.11	6.48e-98	709	0.2184	393.45	0.12	9.62	3.56e-103	0.065545	44	166	0.2651	8.95	0.0539	21.11	1.28e-15	1325	0.0332	0.26506	0bp
mapping2.wing	imm	44	2845	2829	10829	10817	3352	33	0.75	2.4	0.0545	20.48	6.82e-57	723	0.2178	402.85	0.1202	9.55	6.67e-64	0.0668392	45	166	0.2711	11	0.0663	20.48	7.25e-14	1331	0.0338	0.271084	0bp
mapping2.wing	imm	44	2845	2829	10829	10817	3357	33	0.75	2.05	0.0466	21.63	4.93e-77	723	0.2175	409.65	0.122	9.33	5.49e-46	0.0668392	45	166	0.2711	9.1	0.0548	21.63	1.02e-10	1331	0.0338	0.271084	0bp
mapping2.wing	imm	44	2845	2829	10829	10817	3357	33	0.75	1.7	0.0386	20.96	1.02e-224	723	0.2175	400.5	0.1193	9.61	1.16e-68	0.0668392	45	166	0.2711	10.2	0.0614	20.96	7.23e-16	1331	0.0338	0.271084	0bp
mapping2.wing	imm	44	2845	2829	10829	10817	3357	33	0.75	2.05	0.0466	20.24	3.46e-149	723	0.2175	403.05	0.1201	9.53	6.5e-69	0.0668392	45	166	0.2711	11.4	0.0687	20.24	3.25e-11	1331	0.0338	0.271084	0bp
mapping2.wing	imm	44	2845	2829	10829	10817	3357	33	0.75	2.4	0.0545	21.05	5.03e-102	723	0.2175	392.7	0.117	9.84	6.96e-126	0.0668392	45	166	0.2711	10.05	0.0605	21.05	6.22e-10	1331	0.0338	0.271084	0bp
mapping2.eye	imm	28	2845	2839	10829	10823	85	10	0.3571	0.05	0.0018	-0.42	0	22	0.2933	9.9	0.1165	14.24	0.000118209	0.00203271	0	153	0	0.65	0.0042	-0.42	0.338972	36	0	0	0bp
mapping2.eye	imm	28	2845	2839	10829	10823	167	12	0.4286	0.05	0.0018	-0.56	0	38	0.2452	20.1	0.1204	10.72	2.57e-12	0.00351104	0	153	0	0.85	0.0056	-0.56	0.327257	59	0	0	0bp
mapping2.eye	imm	28	2845	2839	10829	10823	252	12	0.4286	0.1	0.0036	-0.75	0	50	0.2083	30.7	0.1218	7.66	1.79e-05	0.00461979	0	153	0	1.15	0.0075	-0.75	0.280767	82	0	0	0bp
mapping2.eye	imm	28	2845	2839	10829	10823	330	13	0.4643	0	0	0.85	0	58	0.183	39.2	0.1188	5.7	0.00178791	0.00535896	2	153	0.0131	0.7	0.0046	0.85	0.124682	98	0.0204	0.0130719	0bp
mapping2.eye	imm	28	2845	2839	10829	10823	419	14	0.5	0.1	0.0036	1.21	0	74	0.1827	48.2	0.115	6.16	0.00012147	0.00683729	3	153	0.0196	1.15	0.0075	1.21	0.145972	115	0.0261	0.0196078	0bp
mapping2.eye	imm	28	2845	2839	10829	10823	503	14	0.5	0.15	0.0054	0.98	0	89	0.182	58.1	0.1155	6.14	2.89e-05	0.00822323	4	153	0.0261	2.5	0.0163	0.98	0.312527	157	0.0255	0.0261438	0bp
mapping2.eye	imm	28	2845	2839	10829	10823	583	14	0.5	0.3	0.0107	1.5	7e-97	109	0.1916	65.85	0.113	7.4	8.57e-13	0.0100711	5	153	0.0327	2.7	0.0176	1.5	0.158282	188	0.0266	0.0326797	0bp
mapping2.eye	imm	28	2845	2839	10829	10823	661	14	0.5	0.15	0.0054	5.16	0	127	0.1963	76.1	0.1151	7.7	1.1e-09	0.0117343	10	153	0.0654	2.1	0.0137	5.16	0.000455582	219	0.0457	0.0653595	0bp
mapping2.eye	imm	28	2845	2839	10829	10823	745	14	0.5	0.2	0.0071	4.54	3.45e-248	141	0.1929	84.75	0.1138	7.55	2.18e-11	0.0130278	10	153	0.0654	3.05	0.0199	4.54	0.0078001	250	0.04	0.0653595	0bp
mapping2.eye	imm	28	2845	2839	10829	10823	825	14	0.5	0.25	0.0089	7.12	1.26e-210	160	0.1973	93.65	0.1135	8.04	7.37e-15	0.0147833	13	153	0.085	2.1	0.0137	7.12	1.24e-06	285	0.0456	0.0849673	0bp
mapping2.eye	imm	28	2845	2839	10829	10823	907	14	0.5	0.3	0.0107	7.35	2.1e-127	175	0.196	103.05	0.1136	7.93	8.74e-11	0.0161693	14	153	0.0915	2.75	0.018	7.35	2.58e-06	306	0.0458	0.0915033	0bp
mapping2.eye	imm	28	2845	2839	10829	10823	982	15	0.5357	0.15	0.0054	10.98	1.43e-202	188	0.1944	112.3	0.1144	7.71	4.53e-09	0.0173704	19	153	0.1242	2.2	0.0144	10.98	1.66e-14	322	0.059	0.124183	0bp
mapping2.eye	imm	28	2845	2839	10829	10823	1067	15	0.5357	0.25	0.0089	10.69	1.16e-158	202	0.192	122.1	0.1144	7.49	1.79e-22	0.018664	20	153	0.1307	3.65	0.0239	10.69	4.82e-08	366	0.0546	0.130719	0bp
mapping2.eye	imm	28	2845	2839	10829	10823	1143	15	0.5357	0.35	0.0125	13.14	3.25e-197	215	0.1906	127.6	0.1116	7.65	3.53e-23	0.0198651	25	153	0.1634	4.9	0.032	13.14	3.79e-07	422	0.0592	0.163399	0bp
mapping2.eye	imm	28	2845	2839	10829	10823	1218	15	0.5357	0.25	0.0089	14.87	5.18e-242	232	0.1929	142.85	0.1173	7.32	9.82e-17	0.0214358	26	153	0.1699	3.25	0.0212	14.87	7.55e-11	442	0.0588	0.169935	0bp
mapping2.eye	imm	28	2845	2839	10829	10823	1296	16	0.5714	0.45	0.0161	14.15	1.52e-93	253	0.1977	155.1	0.1197	7.55	5.5e-15	0.0233761	26	153	0.1699	4.35	0.0284	14.15	2.45e-21	471	0.0552	0.169935	0bp
mapping2.eye	imm	28	2845	2839	10829	10823	1366	16	0.5714	0.4	0.0143	12.75	1.39e-116	269	0.1993	158.4	0.116	8.1	7.48e-20	0.0248545	26	153	0.1699	6.5	0.0425	12.75	4.63e-09	509	0.0511	0.169935	0bp
mapping2.eye	imm	28	2845	2839	10829	10823	1438	16	0.5714	0.35	0.0125	13.59	1.02e-224	282	0.1983	168.8	0.1174	7.87	9.97e-30	0.0260556	28	153	0.183	7.2	0.0471	13.59	6.07e-09	534	0.0524	0.183007	0bp
mapping2.eye	imm	28	2845	2839	10829	10823	1516	17	0.6071	0.45	0.0161	16.41	3.66e-165	300	0.2001	176.25	0.1163	8.16	2.31e-18	0.0277187	31	153	0.2026	5.9	0.0386	16.41	8.13e-12	562	0.0552	0.202614	0bp
mapping2.eye	imm	28	2845	2839	10829	10823	1590	17	0.6071	0.45	0.0161	17.65	8.98e-129	316	0.2009	185.2	0.1165	8.23	4.76e-21	0.0291971	34	153	0.2222	7	0.0458	17.65	1.67e-09	587	0.0579	0.222222	0bp
mapping2.eye	imm	28	2845	2839	10829	10823	1667	17	0.6071	0.35	0.0125	17.19	4.92e-254	326	0.1976	195.2	0.1171	7.85	1.15e-23	0.030121	34	153	0.2222	7.7	0.0503	17.19	6.38e-07	605	0.0562	0.222222	0bp
mapping2.eye	imm	28	2845	2839	10829	10823	1743	17	0.6071	0.6	0.0214	18.37	9.44e-166	348	0.2016	208.4	0.1196	8.01	2.68e-21	0.0321537	34	153	0.2222	5.9	0.0386	18.37	2.8e-15	649	0.0524	0.222222	0bp
mapping2.eye	imm	28	2845	2839	10829	10823	1820	17	0.6071	0.35	0.0125	18.73	4.92e-254	365	0.2024	211.25	0.1161	8.45	2.77e-35	0.0337245	35	153	0.2288	6.35	0.0415	18.73	7.52e-12	690	0.0507	0.228758	0bp
mapping2.eye	imm	28	2845	2839	10829	10823	1898	17	0.6071	0.55	0.0196	20.2	2.02e-104	382	0.2031	221.2	0.1165	8.47	7.72e-30	0.0352952	37	153	0.2418	6.1	0.0399	20.2	3.19e-19	718	0.0515	0.24183	0bp
mapping2.eye	imm	28	2845	2839	10829	10823	1979	17	0.6071	0.8	0.0286	18.89	1.28e-73	398	0.2029	228.1	0.1153	8.59	6.5e-44	0.0367735	37	153	0.2418	8.1	0.0529	18.89	7.62e-08	737	0.0502	0.24183	0bp
mapping2.eye	imm	28	2845	2839	10829	10823	2056	17	0.6071	0.75	0.0268	19.61	1.22e-81	413	0.2026	242.6	0.118	8.29	8.43e-39	0.0381595	39	153	0.2549	9	0.0588	19.61	6.37e-10	755	0.0517	0.254902	0bp
mapping2.eye	imm	28	2845	2839	10829	10823	2124	17	0.6071	0.5	0.0179	19.31	5.03e-163	426	0.2022	251.5	0.1184	8.22	5.35e-38	0.0393606	39	153	0.2549	9.45	0.0618	19.31	9.48e-07	766	0.0509	0.254902	0bp
mapping2.eye	imm	28	2845	2839	10829	10823	2191	17	0.6071	0.85	0.0304	17.97	1.1e-54	431	0.1983	253.7	0.1158	8.09	6.97e-24	0.0398226	39	153	0.2549	11.5	0.0752	17.97	1.15e-07	766	0.0509	0.254902	0bp
mapping2.eye	imm	28	2845	2839	10829	10823	2261	17	0.6071	0.6	0.0214	21.57	2.25e-77	440	0.1961	259.45	0.1148	7.99	1.08e-32	0.0406542	41	153	0.268	8	0.0523	21.57	2.56e-23	773	0.053	0.267974	0bp
mapping2.eye	imm	28	2845	2839	10829	10823	2334	17	0.6071	0.75	0.0268	22.29	3.66e-95	453	0.1955	274.45	0.1176	7.65	1.84e-35	0.0418553	41	153	0.268	6.9	0.0451	22.29	7.46e-18	785	0.0522	0.267974	0bp
mapping2.eye	imm	28	2845	2839	10829	10823	2401	17	0.6071	1.05	0.0375	20.95	2.43e-44	471	0.1976	280.1	0.1167	7.95	8.41e-33	0.0435184	41	153	0.268	8.95	0.0585	20.95	7.1e-14	799	0.0513	0.267974	0bp
mapping2.eye	imm	28	2845	2839	10829	10823	2477	17	0.6071	0.75	0.0268	20.13	4.15e-143	485	0.1972	287.5	0.1161	7.97	2.94e-35	0.044812	41	153	0.268	10.2	0.0667	20.13	9.28e-08	812	0.0505	0.267974	0bp
mapping2.eye	imm	28	2845	2839	10829	10823	2546	18	0.6429	0.7	0.025	18.14	1.13e-103	496	0.1962	303.75	0.1193	7.55	5.5e-74	0.0458283	41	153	0.268	13.25	0.0866	18.14	2.01e-05	829	0.0495	0.267974	0bp
mapping2.eye	imm	28	2845	2839	10829	10823	2618	18	0.6429	1.1	0.0393	20.16	2.22e-33	514	0.1977	307.85	0.1176	7.87	1.9e-49	0.0474915	41	153	0.268	10.15	0.0663	20.16	2.47e-09	850	0.0482	0.267974	0bp
mapping2.eye	imm	28	2845	2839	10829	10823	2696	18	0.6429	1	0.0357	21.18	8.07e-102	528	0.1972	324.8	0.1205	7.54	7.94e-40	0.048785	42	153	0.2745	9.6	0.0627	21.18	5.9e-07	878	0.0478	0.27451	0bp
mapping2.eye	imm	28	2845	2839	10829	10823	2769	18	0.6429	0.9	0.0321	21.21	7.5e-90	551	0.2003	325.6	0.1176	8.14	3.31e-39	0.0509101	43	153	0.281	10.55	0.069	21.21	1.91e-06	914	0.047	0.281046	0bp
mapping2.eye	imm	28	2845	2839	10829	10823	2849	18	0.6429	1.35	0.0482	19.38	4.68e-29	563	0.1989	330.75	0.1161	8.15	1.23e-43	0.0520188	43	153	0.281	13.35	0.0873	19.38	3.5e-05	925	0.0465	0.281046	0bp
mapping2.eye	imm	28	2845	2839	10829	10823	2925	18	0.6429	0.65	0.0232	21.63	3.3e-192	582	0.2002	344	0.1176	8.14	2.99e-23	0.0537744	43	153	0.281	9.9	0.0647	21.63	4.44e-08	946	0.0455	0.281046	0bp
mapping2.eye	imm	28	2845	2839	10829	10823	3002	18	0.6429	0.55	0.0196	18.86	3.21e-117	601	0.2014	355.3	0.1184	8.18	2.03e-38	0.0555299	43	153	0.281	14.15	0.0925	18.86	7.91e-06	988	0.0435	0.281046	0bp
mapping2.eye	imm	28	2845	2839	10829	10823	3076	18	0.6429	0.95	0.0339	21.44	1.19e-65	616	0.2014	362.25	0.1178	8.25	4.03e-44	0.0569158	43	153	0.281	10.2	0.0667	21.44	3.61e-12	1011	0.0425	0.281046	0bp
mapping2.eye	imm	28	2845	2839	10829	10823	3150	18	0.6429	1	0.0357	20.07	1.3e-68	630	0.2011	372.2	0.1182	8.18	1.76e-43	0.0582094	43	153	0.281	12.3	0.0804	20.07	6.22e-05	1038	0.0414	0.281046	0bp
mapping2.eye	imm	28	2845	2839	10829	10823	3224	18	0.6429	1.25	0.0446	22.65	1.4e-67	653	0.2037	381.6	0.1184	8.42	1.71e-40	0.0603345	49	153	0.3203	14.35	0.0938	22.65	4.88e-05	1076	0.0455	0.320261	0bp
mapping2.eye	imm	28	2845	2839	10829	10823	3292	18	0.6429	1.05	0.0375	23.46	5.78e-54	661	0.2019	381.6	0.1159	8.49	1.1e-49	0.0610736	49	153	0.3203	13.1	0.0856	23.46	5.24e-08	1085	0.0452	0.320261	0bp
mapping2.eye	imm	28	2845	2839	10829	10823	3371	18	0.6429	1.45	0.0518	24.08	1.52e-51	674	0.201	397.4	0.1179	8.21	1.81e-57	0.0622748	49	153	0.3203	12.15	0.0794	24.08	3.93e-08	1113	0.044	0.320261	0bp
mapping2.eye	imm	28	2845	2839	10829	10823	3445	19	0.6786	1.35	0.0482	21.67	1.04e-50	688	0.2008	410.3	0.1191	8.06	2.56e-90	0.0635683	49	153	0.3203	15.85	0.1036	21.67	2.84e-05	1149	0.0426	0.320261	0bp
mapping2.eye	imm	28	2845	2839	10829	10823	3513	19	0.6786	1.35	0.0482	24.41	4.6e-80	704	0.2015	415.45	0.1183	8.21	3.25e-171	0.0650467	49	153	0.3203	11.65	0.0761	24.41	8.68e-11	1170	0.0419	0.320261	0bp
mapping2.eye	imm	28	2845	2839	10829	10823	3532	19	0.6786	1.3	0.0464	23.73	1.22e-51	711	0.2024	424.7	0.1202	8.11	7.91e-59	0.0656934	49	153	0.3203	12.7	0.083	23.73	1.99e-08	1191	0.0411	0.320261	0bp
mapping2.eye	imm	28	2845	2839	10829	10823	3532	19	0.6786	1.05	0.0375	23.63	8.19e-66	711	0.2024	420.15	0.119	8.23	9.74e-52	0.0656934	49	153	0.3203	12.85	0.084	23.63	1.48e-06	1191	0.0411	0.320261	0bp
mapping2.eye	imm	28	2845	2839	10829	10823	3532	19	0.6786	1.45	0.0518	22.48	1.98e-69	711	0.2024	422.95	0.1197	8.16	3.42e-54	0.0656934	49	153	0.3203	14.6	0.0954	22.48	5.81e-13	1191	0.0411	0.320261	0bp
mapping2.eye	imm	28	2845	2839	10829	10823	3532	19	0.6786	1.5	0.0536	21.63	4.31e-49	711	0.2024	425.05	0.1203	8.1	7.95e-43	0.0656934	49	153	0.3203	15.9	0.1039	21.63	4.67e-06	1191	0.0411	0.320261	0bp
mapping1.salivary_gland	imm	14	2845	2840	10829	10826	73	6	0.4286	0	0	5.68	0	39	0.5821	8.7	0.1192	41.51	6.55e-23	0.00360244	11	185	0.0595	0.5	0.0027	5.68	3.2e-37	54	0.2037	0.0594595	0bp
mapping1.salivary_gland	imm	14	2845	2840	10829	10826	163	6	0.4286	0.05	0.0036	5.73	2.66e-156	79	0.5032	18.8	0.1153	36.93	3.21e-78	0.00729725	12	185	0.0649	1.4	0.0076	5.73	2.76e-09	79	0.1519	0.0648649	0bp
mapping1.salivary_gland	imm	14	2845	2840	10829	10826	248	7	0.5	0	0	5.73	0	111	0.4606	27.6	0.1113	33.63	2.06e-59	0.0102531	12	185	0.0649	1.4	0.0076	5.73	2.62e-07	138	0.087	0.0648649	0bp
mapping1.salivary_gland	imm	14	2845	2840	10829	10826	340	7	0.5	0	0	5.38	0	137	0.4114	38.8	0.1141	28.88	2.95e-49	0.0126547	12	185	0.0649	2.05	0.0111	5.38	2.3e-08	157	0.0764	0.0648649	0bp
mapping1.salivary_gland	imm	14	2845	2840	10829	10826	430	7	0.5	0.05	0.0036	6.16	2.15e-212	166	0.3924	47.9	0.1114	27.47	1.15e-51	0.0153335	14	185	0.0757	2.6	0.0141	6.16	1.88e-13	174	0.0805	0.0756757	0bp
mapping1.salivary_gland	imm	14	2845	2840	10829	10826	517	7	0.5	0.05	0.0036	6.19	2.15e-212	195	0.3824	57.55	0.1113	26.59	1.15e-43	0.0180122	15	185	0.0811	3.55	0.0192	6.19	1.08e-06	206	0.0728	0.0810811	0bp
mapping1.salivary_gland	imm	14	2845	2840	10829	10826	601	8	0.5714	0	0	5.7	0	226	0.3811	67.3	0.112	26.41	3.14e-91	0.0208757	15	185	0.0811	4.45	0.0241	5.7	3.39e-09	213	0.0704	0.0810811	0bp
mapping1.salivary_gland	imm	14	2845	2840	10829	10826	683	8	0.5714	0.05	0.0036	6.24	3.67e-277	254	0.3763	80.45	0.1178	25.41	6.67e-92	0.023462	15	185	0.0811	3.45	0.0186	6.24	1.88e-09	228	0.0658	0.0810811	0bp
mapping1.salivary_gland	imm	14	2845	2840	10829	10826	769	8	0.5714	0.05	0.0036	4.97	3.67e-277	282	0.3706	86.4	0.1124	25.44	6.48e-74	0.0260484	15	185	0.0811	5.8	0.0314	4.97	0.000643229	237	0.0633	0.0810811	0bp
mapping1.salivary_gland	imm	14	2845	2840	10829	10826	856	8	0.5714	0.05	0.0036	7.32	3.67e-277	306	0.3608	97.8	0.1143	24.32	5.55e-73	0.0282653	19	185	0.1027	5.45	0.0295	7.32	8.67e-06	266	0.0714	0.102703	0bp
mapping1.salivary_gland	imm	14	2845	2840	10829	10826	940	8	0.5714	0.05	0.0036	7.49	3.67e-277	340	0.3648	107.15	0.114	24.77	7.74e-125	0.0314059	19	185	0.1027	5.15	0.0278	7.49	4.93e-06	298	0.0638	0.102703	0bp
mapping1.salivary_gland	imm	14	2845	2840	10829	10826	1028	8	0.5714	0.05	0.0036	6.95	3.67e-277	366	0.3588	116.5	0.1133	24.27	6.15e-146	0.0338075	20	185	0.1081	7.15	0.0386	6.95	0.00194788	315	0.0635	0.108108	0bp
mapping1.salivary_gland	imm	14	2845	2840	10829	10826	1110	8	0.5714	0.1	0.0071	6.7	1.38e-145	388	0.3521	127.35	0.1147	23.48	2.36e-109	0.0358396	20	185	0.1081	7.6	0.0411	6.7	0.00460555	340	0.0588	0.108108	0bp
mapping1.salivary_gland	imm	14	2845	2840	10829	10826	1192	8	0.5714	0.15	0.0107	7.38	3.68e-102	409	0.3454	134.2	0.1126	23.05	8.05e-206	0.0377794	21	185	0.1135	7.35	0.0397	7.38	0.0012703	346	0.0607	0.113514	0bp
mapping1.salivary_gland	imm	14	2845	2840	10829	10826	1274	8	0.5714	0	0	6.78	0	438	0.346	147.2	0.1155	22.83	2.09e-61	0.0404582	21	185	0.1135	8.45	0.0457	6.78	0.00127995	374	0.0561	0.113514	0bp
mapping1.salivary_gland	imm	14	2845	2840	10829	10826	1357	8	0.5714	0	0	7.08	0	464	0.344	153.65	0.1132	22.87	1.82e-160	0.0428598	21	185	0.1135	7.9	0.0427	7.08	1.27e-05	381	0.0551	0.113514	0bp
mapping1.salivary_gland	imm	14	2845	2840	10829	10826	1435	8	0.5714	0.2	0.0143	7	7.57e-81	480	0.3364	166	0.1157	21.88	1.93e-127	0.0443377	21	185	0.1135	8.05	0.0435	7	0.000569234	393	0.0534	0.113514	0bp
mapping1.salivary_gland	imm	14	2845	2840	10829	10826	1518	8	0.5714	0.05	0.0036	6.24	3.67e-277	502	0.3325	173.75	0.1145	21.62	6.38e-157	0.0463699	21	185	0.1135	9.45	0.0511	6.24	0.00138134	404	0.052	0.113514	0bp
mapping1.salivary_gland	imm	14	2845	2840	10829	10826	1597	8	0.5714	0.25	0.0179	7.7	2.26e-45	523	0.3291	183.5	0.1149	21.26	1.67e-171	0.0483096	24	185	0.1297	9.75	0.0527	7.7	2.25e-05	419	0.0573	0.12973	0bp
mapping1.salivary_gland	imm	14	2845	2840	10829	10826	1679	8	0.5714	0.15	0.0107	7.89	3.68e-102	537	0.3214	193.7	0.1154	20.45	5.14e-128	0.0496028	25	185	0.1351	10.4	0.0562	7.89	0.000133588	431	0.058	0.135135	0bp
mapping1.salivary_gland	imm	14	2845	2840	10829	10826	1753	8	0.5714	0.2	0.0143	8.73	7.57e-81	558	0.3198	200.85	0.1146	20.37	1.18e-137	0.0515426	27	185	0.1459	10.85	0.0586	8.73	3.37e-06	440	0.0614	0.145946	0bp
mapping1.salivary_gland	imm	14	2845	2840	10829	10826	1832	8	0.5714	0.05	0.0036	9.03	3.67e-277	574	0.3147	206.5	0.1127	20.06	2.84e-160	0.0530205	27	185	0.1459	10.3	0.0557	9.03	8.43e-06	482	0.056	0.145946	0bp
mapping1.salivary_gland	imm	14	2845	2840	10829	10826	1918	8	0.5714	0.1	0.0071	8.78	1.38e-145	595	0.3115	218	0.1137	19.66	1.26e-148	0.0549603	27	185	0.1459	10.75	0.0581	8.78	1.34e-10	499	0.0541	0.145946	0bp
mapping1.salivary_gland	imm	14	2845	2840	10829	10826	2002	8	0.5714	0.2	0.0143	7.11	7.57e-81	619	0.3104	235.35	0.1176	19.16	9.79e-165	0.0571772	27	185	0.1459	13.85	0.0749	7.11	0.00116676	520	0.0519	0.145946	0bp
mapping1.salivary_gland	imm	14	2845	2840	10829	10826	2077	8	0.5714	0.25	0.0179	7.59	2.26e-45	629	0.304	239.1	0.1151	18.77	1.64e-96	0.0581009	27	185	0.1459	12.95	0.07	7.59	0.00216882	531	0.0508	0.145946	0bp
mapping1.salivary_gland	imm	14	2845	2840	10829	10826	2155	8	0.5714	0.3	0.0214	7.78	1.39e-60	643	0.2995	255.65	0.1186	17.97	8.09e-81	0.0593941	28	185	0.1514	13.6	0.0735	7.78	3.94e-05	535	0.0523	0.151351	0bp
mapping1.salivary_gland	imm	14	2845	2840	10829	10826	2231	8	0.5714	0.3	0.0214	7.65	1.03e-41	663	0.2982	253.7	0.1137	18.35	1.61e-134	0.0612415	28	185	0.1514	13.85	0.0749	7.65	0.000430334	551	0.0508	0.151351	0bp
mapping1.salivary_gland	imm	14	2845	2840	10829	10826	2311	8	0.5714	0.3	0.0214	7.95	1.39e-60	681	0.2957	267.6	0.1158	17.89	5.13e-217	0.0629041	28	185	0.1514	13.3	0.0719	7.95	0.000194274	569	0.0492	0.151351	0bp
mapping1.salivary_gland	imm	14	2845	2840	10829	10826	2391	8	0.5714	0.05	0.0036	8.35	3.67e-277	698	0.2929	275.15	0.1151	17.69	3.29e-145	0.0644744	30	185	0.1622	14.55	0.0786	8.35	0.000459807	576	0.0521	0.162162	0bp
mapping1.salivary_gland	imm	14	2845	2840	10829	10826	2467	8	0.5714	0.15	0.0107	6.84	3.68e-102	722	0.2936	283.55	0.1149	17.77	9.23e-260	0.0666913	30	185	0.1622	17.35	0.0938	6.84	0.000762013	594	0.0505	0.162162	0bp
mapping1.salivary_gland	imm	14	2845	2840	10829	10826	2554	8	0.5714	0.25	0.0179	6.62	1.89e-68	736	0.2891	287.6	0.1126	17.56	2.28e-141	0.0679845	30	185	0.1622	17.75	0.0959	6.62	0.00237824	605	0.0496	0.162162	0bp
mapping1.salivary_gland	imm	14	2845	2840	10829	10826	2642	8	0.5714	0.5	0.0357	7.16	5.94e-28	747	0.2836	306.45	0.116	16.67	7e-196	0.0690006	30	185	0.1622	16.75	0.0905	7.16	0.00272161	609	0.0493	0.162162	0bp
mapping1.salivary_gland	imm	14	2845	2840	10829	10826	2717	8	0.5714	0.15	0.0107	7.54	3.68e-102	766	0.2828	320.05	0.1178	16.41	3.38e-103	0.0707556	30	185	0.1622	16.05	0.0868	7.54	0.00351585	617	0.0486	0.162162	0bp
mapping1.salivary_gland	imm	14	2845	2840	10829	10826	2795	8	0.5714	0.15	0.0107	6.24	3.68e-102	786	0.282	316.15	0.1131	16.81	0	0.072603	30	185	0.1622	18.45	0.0997	6.24	0.00741464	628	0.0478	0.162162	0bp
mapping1.salivary_gland	imm	14	2845	2840	10829	10826	2877	8	0.5714	0.35	0.025	6.05	2.18e-55	802	0.2795	328.45	0.1142	16.46	7.55e-142	0.0740809	30	185	0.1622	18.8	0.1016	6.05	0.00066204	631	0.0475	0.162162	0bp
mapping1.salivary_gland	imm	14	2845	2840	10829	10826	2958	8	0.5714	0.6	0.0429	9.73	7.71e-28	813	0.2756	338.45	0.1144	16.04	4.83e-209	0.075097	36	185	0.1946	18	0.0973	9.73	0.000319448	648	0.0556	0.194595	0bp
mapping1.salivary_gland	imm	14	2845	2840	10829	10826	3034	8	0.5714	0.55	0.0393	9.89	3.62e-35	829	0.274	352.45	0.1162	15.71	3.42e-290	0.0765749	36	185	0.1946	17.7	0.0957	9.89	0.000512753	674	0.0534	0.194595	0bp
mapping1.salivary_gland	imm	14	2845	2840	10829	10826	3109	8	0.5714	0.55	0.0393	10.11	3.62e-35	847	0.2731	355.85	0.1145	15.8	7.99e-122	0.0782376	38	185	0.2054	19.3	0.1043	10.11	0.00447169	692	0.0549	0.205405	0bp
mapping1.salivary_gland	imm	14	2845	2840	10829	10826	3187	8	0.5714	0.15	0.0107	9.73	3.68e-102	861	0.2708	374.05	0.1174	15.28	8.78e-239	0.0795308	39	185	0.2108	21	0.1135	9.73	2.37e-06	701	0.0556	0.210811	0bp
mapping1.salivary_gland	imm	14	2845	2840	10829	10826	3260	8	0.5714	0.4	0.0286	10.14	5.92e-52	875	0.2691	377.3	0.1157	15.27	1.85e-138	0.0808239	39	185	0.2108	20.25	0.1095	10.14	0.000295077	724	0.0539	0.210811	0bp
mapping1.salivary_gland	imm	14	2845	2840	10829	10826	3336	8	0.5714	0.3	0.0214	10.86	1.03e-41	890	0.2674	384.7	0.1153	15.15	2.5e-157	0.0822095	39	185	0.2108	18.9	0.1022	10.86	0.000432578	742	0.0526	0.210811	0bp
mapping1.salivary_gland	imm	14	2845	2840	10829	10826	3415	8	0.5714	0.3	0.0214	9.81	1.39e-60	906	0.2659	394.55	0.1155	14.98	4.01e-165	0.0836874	40	185	0.2162	21.85	0.1181	9.81	1.73e-06	753	0.0531	0.216216	0bp
mapping1.salivary_gland	imm	14	2845	2840	10829	10826	3498	8	0.5714	0.5	0.0357	10.51	3.11e-11	925	0.265	403.75	0.1154	14.9	3.7e-197	0.0854425	40	185	0.2162	20.55	0.1111	10.51	0.000947464	774	0.0517	0.216216	0bp
mapping1.salivary_gland	imm	14	2845	2840	10829	10826	3577	8	0.5714	0.45	0.0321	11.89	8.27e-50	944	0.2645	412	0.1152	14.87	1.36e-177	0.0871975	40	185	0.2162	18	0.0973	11.89	7.99e-09	818	0.0489	0.216216	0bp
mapping1.salivary_gland	imm	14	2845	2840	10829	10826	3649	8	0.5714	0.4	0.0286	8.89	2.95e-29	958	0.2631	420.55	0.1153	14.73	5.49e-231	0.0884907	40	185	0.2162	23.55	0.1273	8.89	1.07e-06	821	0.0487	0.216216	0bp
mapping1.salivary_gland	imm	14	2845	2840	10829	10826	3726	8	0.5714	0.4	0.0286	9.78	2.95e-29	974	0.262	439.55	0.118	14.34	1.8e-186	0.0899686	41	185	0.2216	22.9	0.1238	9.78	1.95e-05	831	0.0493	0.221622	0bp
mapping1.salivary_gland	imm	14	2845	2840	10829	10826	3807	8	0.5714	0.4	0.0286	9.7	5.92e-52	990	0.2606	450.4	0.1183	14.17	1.62e-130	0.0914465	42	185	0.227	24.05	0.13	9.7	0.000170061	847	0.0496	0.227027	0bp
mapping1.salivary_gland	imm	14	2845	2840	10829	10826	3889	8	0.5714	0.25	0.0179	9.19	1.89e-68	1005	0.259	444.4	0.1143	14.42	1.54e-94	0.0928321	43	185	0.2324	26	0.1405	9.19	0.000428073	858	0.0501	0.232432	0bp
mapping1.salivary_gland	imm	14	2845	2840	10829	10826	3966	8	0.5714	0.3	0.0214	8.76	1.03e-41	1023	0.2585	463.45	0.1169	14.11	3.92e-158	0.0944947	43	185	0.2324	26.8	0.1449	8.76	0.00436843	865	0.0497	0.232432	0bp
mapping1.salivary_gland	imm	14	2845	2840	10829	10826	3977	8	0.5714	0.35	0.025	9.62	2e-30	1024	0.258	462.75	0.1164	14.11	4.7e-193	0.0945871	43	185	0.2324	25.2	0.1362	9.62	0.00190696	868	0.0495	0.232432	0bp
mapping1.mesoderm	imm	29	2845	2835	10829	10822	79	15	0.5172	0	0	8.61	0	22	0.3438	9.8	0.1241	15.44	2.89e-07	0.0020329	33	380	0.0868	0.3	0.0008	8.61	0	112	0.2946	0.0868421	0bp
mapping1.mesoderm	imm	29	2845	2835	10829	10822	168	18	0.6207	0.05	0.0017	17.71	0	38	0.2533	17.85	0.1063	11.99	6.4e-08	0.00351137	70	380	0.1842	2.7	0.0071	17.71	8.29e-136	236	0.2966	0.184211	0bp
mapping1.mesoderm	imm	29	2845	2835	10829	10822	251	19	0.6552	0.1	0.0034	18.66	0	64	0.2759	29.45	0.1173	13.76	2.28e-13	0.00591388	76	380	0.2	5.1	0.0134	18.66	2.18e-26	294	0.2585	0.2	0bp
mapping1.mesoderm	imm	29	2845	2835	10829	10822	327	20	0.6897	0.15	0.0052	18.49	0	76	0.2476	37.05	0.1133	11.91	3.89e-19	0.00702273	77	380	0.2026	6.75	0.0178	18.49	2.14e-13	326	0.2362	0.202632	0bp
mapping1.mesoderm	imm	29	2845	2835	10829	10822	407	21	0.7241	0.15	0.0052	18.79	0	87	0.2254	46.25	0.1136	10.01	9.5e-11	0.00803918	79	380	0.2079	7.6	0.02	18.79	3.38e-17	340	0.2324	0.207895	0bp
mapping1.mesoderm	imm	29	2845	2835	10829	10822	489	24	0.8276	0.1	0.0034	19.82	0	106	0.228	54.1	0.1106	10.61	3.66e-15	0.00979486	81	380	0.2132	5.7	0.015	19.82	5.67e-35	381	0.2126	0.213158	0bp
mapping1.mesoderm	imm	29	2845	2835	10829	10822	564	24	0.8276	0.1	0.0034	20.03	0	126	0.2333	66.1	0.1172	10.62	9.98e-26	0.0116429	86	380	0.2263	9.9	0.0261	20.03	1.08e-26	425	0.2024	0.226316	0bp
mapping1.mesoderm	imm	29	2845	2835	10829	10822	643	25	0.8621	0.05	0.0017	20.2	0	151	0.2443	70.85	0.1102	12.47	4.1e-20	0.0139531	89	380	0.2342	12.25	0.0322	20.2	3.36e-12	488	0.1824	0.234211	0bp
mapping1.mesoderm	imm	29	2845	2835	10829	10822	723	25	0.8621	0.15	0.0052	23.41	0	170	0.2436	86.55	0.1197	11.54	1.51e-16	0.0157087	98	380	0.2579	9.05	0.0238	23.41	1.57e-67	599	0.1636	0.257895	0bp
mapping1.mesoderm	imm	29	2845	2835	10829	10822	796	25	0.8621	0.25	0.0086	22.26	0	191	0.2477	90.15	0.1133	12.67	6.31e-74	0.0176492	99	380	0.2605	14.4	0.0379	22.26	2.57e-17	630	0.1571	0.260526	0bp
mapping1.mesoderm	imm	29	2845	2835	10829	10822	869	25	0.8621	0.1	0.0034	22.22	0	207	0.2453	102	0.1174	12.08	3.06e-22	0.0191277	101	380	0.2658	16.55	0.0436	22.22	5.88e-12	680	0.1485	0.265789	0bp
mapping1.mesoderm	imm	29	2845	2835	10829	10822	942	26	0.8966	0.25	0.0086	29.83	0	225	0.2456	109.7	0.1165	12.24	9.72e-33	0.020791	129	380	0.3395	15.65	0.0412	29.83	3.38e-28	760	0.1697	0.339474	0bp
mapping1.mesoderm	imm	29	2845	2835	10829	10822	1016	26	0.8966	0.05	0.0017	30.49	0	240	0.2424	120.9	0.119	11.72	9.45e-38	0.022177	131	380	0.3447	15.15	0.0399	30.49	1.35e-39	794	0.165	0.344737	0bp
mapping1.mesoderm	imm	29	2845	2835	10829	10822	1090	26	0.8966	0.6	0.0207	30.74	1.75e-130	258	0.2425	128.75	0.1181	11.86	8.48e-25	0.0238403	134	380	0.3526	17.2	0.0453	30.74	1.4e-35	835	0.1605	0.352632	0bp
mapping1.mesoderm	imm	29	2845	2835	10829	10822	1164	26	0.8966	0.55	0.019	32.41	2.48e-181	275	0.2417	136.1	0.1169	11.93	1.43e-47	0.0254112	144	380	0.3789	20.85	0.0549	32.41	7.76e-24	877	0.1642	0.378947	0bp
mapping1.mesoderm	imm	29	2845	2835	10829	10822	1237	26	0.8966	0.2	0.0069	34.16	0	287	0.237	148.1	0.1197	11.23	7.52e-34	0.0265201	150	380	0.3947	20.2	0.0532	34.16	4.89e-39	935	0.1604	0.394737	0bp
mapping1.mesoderm	imm	29	2845	2835	10829	10822	1309	26	0.8966	0.3	0.0103	33.16	0	300	0.2338	154.55	0.1181	11.11	7.47e-37	0.0277213	150	380	0.3947	24	0.0632	33.16	1.89e-34	953	0.1574	0.394737	0bp
mapping1.mesoderm	imm	29	2845	2835	10829	10822	1374	26	0.8966	0.35	0.0121	35.58	0	312	0.2315	165.3	0.1203	10.68	2.67e-30	0.0288302	156	380	0.4105	20.8	0.0547	35.58	1.72e-57	957	0.163	0.410526	0bp
mapping1.mesoderm	imm	29	2845	2835	10829	10822	1451	26	0.8966	0.65	0.0224	34.74	0	327	0.2295	174.15	0.12	10.53	4.94e-18	0.0302162	158	380	0.4158	26	0.0684	34.74	6.43e-29	991	0.1594	0.415789	0bp
mapping1.mesoderm	imm	29	2845	2835	10829	10822	1528	26	0.8966	0.35	0.0121	35.01	0	346	0.2304	182.7	0.1196	10.69	4.86e-46	0.0319719	159	380	0.4184	25.95	0.0683	35.01	1.84e-43	1023	0.1554	0.418421	0bp
mapping1.mesoderm	imm	29	2845	2835	10829	10822	1601	26	0.8966	0.4	0.0138	34.75	5.83217350724002e-310	358	0.2273	185.85	0.1161	10.75	1.7e-49	0.0330808	159	380	0.4184	26.95	0.0709	34.75	1.72e-34	1053	0.151	0.418421	0bp
mapping1.mesoderm	imm	29	2845	2835	10829	10822	1667	26	0.8966	0.55	0.019	32.51	0	376	0.2291	196	0.1176	10.8	2.87e-59	0.034744	159	380	0.4184	35.45	0.0933	32.51	1.85e-17	1096	0.1451	0.418421	0bp
mapping1.mesoderm	imm	29	2845	2835	10829	10822	1733	26	0.8966	0.45	0.0155	34.92	0	389	0.2279	209.6	0.1209	10.35	1.31e-50	0.0359453	161	380	0.4237	28.3	0.0745	34.92	2.07e-20	1124	0.1432	0.423684	0bp
mapping1.mesoderm	imm	29	2845	2835	10829	10822	1801	26	0.8966	0.65	0.0224	37.68	5.73e-254	400	0.2254	215.05	0.1194	10.27	3.09e-31	0.0369617	179	380	0.4711	35.8	0.0942	37.68	3.98e-28	1170	0.153	0.471053	0bp
mapping1.mesoderm	imm	29	2845	2835	10829	10822	1868	26	0.8966	0.35	0.0121	37.86	6.46e-219	411	0.2231	223.05	0.1194	10.06	2.21e-44	0.0379782	179	380	0.4711	35.15	0.0925	37.86	7.78e-18	1178	0.152	0.471053	0bp
mapping1.mesoderm	imm	29	2845	2835	10829	10822	1947	26	0.8966	0.6	0.0207	38.39	1.95e-182	428	0.2228	232.8	0.1196	10.03	7.85e-37	0.0395491	183	380	0.4816	37.1	0.0976	38.39	3.33e-15	1218	0.1502	0.481579	0bp
mapping1.mesoderm	imm	29	2845	2835	10829	10822	2017	26	0.8966	0.45	0.0155	37.09	0	443	0.2225	238.7	0.1183	10.13	3.06e-49	0.0409351	185	380	0.4868	44.05	0.1159	37.09	2.57e-11	1250	0.148	0.486842	0bp
mapping1.mesoderm	imm	29	2845	2835	10829	10822	2093	26	0.8966	0.65	0.0224	40.57	8.25e-185	457	0.2211	251.75	0.1203	9.81	1.49e-47	0.0422288	190	380	0.5	35.85	0.0943	40.57	7.47e-28	1264	0.1503	0.5	0bp
mapping1.mesoderm	imm	29	2845	2835	10829	10822	2163	26	0.8966	0.9	0.031	39.13	9.92e-122	472	0.2209	253.15	0.117	10.12	1.74e-60	0.0436149	190	380	0.5	41.3	0.1087	39.13	1.63e-17	1293	0.1469	0.5	0bp
mapping1.mesoderm	imm	29	2845	2835	10829	10822	2235	26	0.8966	0.55	0.019	38.97	1.07e-246	482	0.2182	263.75	0.118	9.77	5.11e-45	0.0445389	190	380	0.5	41.9	0.1103	38.97	4.06e-26	1302	0.1459	0.5	0bp
mapping1.mesoderm	imm	29	2845	2835	10829	10822	2305	26	0.8966	0.45	0.0155	39.95	1.86e-161	500	0.2194	276.25	0.1198	9.71	4.1e-45	0.0462022	197	380	0.5184	45.2	0.1189	39.95	1.48e-14	1322	0.149	0.518421	0bp
mapping1.mesoderm	imm	29	2845	2835	10829	10822	2375	26	0.8966	0.45	0.0155	43.22	0	506	0.2154	282	0.1187	9.43	6.37e-44	0.0467566	199	380	0.5237	34.75	0.0914	43.22	1.77e-40	1335	0.1491	0.523684	0bp
mapping1.mesoderm	imm	29	2845	2835	10829	10822	2443	26	0.8966	0.6	0.0207	45.74	1.43e-210	519	0.2147	302.35	0.1238	8.87	1.33e-42	0.0479579	216	380	0.5684	42.2	0.1111	45.74	3.27e-39	1402	0.1541	0.568421	0bp
mapping1.mesoderm	imm	29	2845	2835	10829	10822	2511	26	0.8966	0.8	0.0276	46.86	1.79e-287	529	0.2129	301.45	0.1201	9.06	8.37e-62	0.0488819	217	380	0.5711	38.95	0.1025	46.86	2.33e-21	1422	0.1526	0.571053	0bp
mapping1.mesoderm	imm	29	2845	2835	10829	10822	2579	26	0.8966	0.65	0.0224	44.28	7e-214	540	0.2115	310.4	0.1204	8.9	7.5e-41	0.0498984	219	380	0.5763	50.75	0.1336	44.28	9.83e-24	1448	0.1512	0.576316	0bp
mapping1.mesoderm	imm	29	2845	2835	10829	10822	2644	26	0.8966	0.35	0.0121	45.55	0	549	0.2097	307.1	0.1161	9.15	9.33e-58	0.05073	218	380	0.5737	44.9	0.1182	45.55	5.44e-18	1447	0.1507	0.573684	0bp
mapping1.mesoderm	imm	29	2845	2835	10829	10822	2717	26	0.8966	0.65	0.0224	44.92	5.73e-254	567	0.2107	324.1	0.1193	8.94	6.77e-44	0.0523933	219	380	0.5763	48.3	0.1271	44.92	6.11e-24	1461	0.1499	0.576316	0bp
mapping1.mesoderm	imm	29	2845	2835	10829	10822	2783	26	0.8966	0.95	0.0328	45.13	9.46e-176	584	0.2118	338.2	0.1215	8.83	3.08e-47	0.0539641	220	380	0.5789	48.5	0.1276	45.13	2.32e-20	1496	0.1471	0.578947	0bp
mapping1.mesoderm	imm	29	2845	2835	10829	10822	2852	26	0.8966	0.7	0.0241	44.41	1.42e-261	605	0.2141	346.1	0.1214	9.08	1.22e-92	0.0559046	221	380	0.5816	52.25	0.1375	44.41	1.56e-25	1518	0.1456	0.581579	0bp
mapping1.mesoderm	imm	29	2845	2835	10829	10822	2917	26	0.8966	0.75	0.0259	46.66	3.09e-113	619	0.2141	358.9	0.123	8.92	1.09e-47	0.0571983	228	380	0.6	50.7	0.1334	46.66	1.49e-20	1557	0.1464	0.6	0bp
mapping1.mesoderm	imm	29	2845	2835	10829	10822	2989	26	0.8966	0.65	0.0224	48.38	0	633	0.2136	360.6	0.1206	9.11	8.97e-84	0.058492	230	380	0.6053	46.15	0.1214	48.38	6.77e-23	1572	0.1463	0.605263	0bp
mapping1.mesoderm	imm	29	2845	2835	10829	10822	3060	26	0.8966	1.05	0.0362	46.14	2.11e-105	646	0.2129	364.65	0.1192	9.19	2.69e-85	0.0596932	230	380	0.6053	54.65	0.1438	46.14	3.53e-27	1589	0.1447	0.605263	0bp
mapping1.mesoderm	imm	29	2845	2835	10829	10822	3117	26	0.8966	1	0.0345	45.41	1.06e-119	655	0.2119	373.8	0.1199	9.02	7.05e-52	0.0605249	231	380	0.6079	58.45	0.1538	45.41	3.38e-30	1611	0.1434	0.607895	0bp
mapping1.mesoderm	imm	29	2845	2835	10829	10822	3179	26	0.8966	0.9	0.031	48.25	5.98e-191	667	0.2115	380	0.1195	9.03	9.79e-57	0.0616337	233	380	0.6132	49.65	0.1307	48.25	2.51e-30	1642	0.1419	0.613158	0bp
mapping1.mesoderm	imm	29	2845	2835	10829	10822	3241	26	0.8966	1.25	0.0431	45.5	1.64e-93	680	0.2115	386.15	0.1191	9.07	1.35e-40	0.062835	235	380	0.6184	62.1	0.1634	45.5	8.11e-16	1676	0.1402	0.618421	0bp
mapping1.mesoderm	imm	29	2845	2835	10829	10822	3269	26	0.8966	0.6	0.0207	47.78	1.95e-182	687	0.2118	405.9	0.1242	8.6	3.38e-54	0.0634818	236	380	0.6211	54.45	0.1433	47.78	2.05e-26	1697	0.1391	0.621053	0bp
mapping1.mesoderm	imm	29	2845	2835	10829	10822	3269	26	0.8966	0.9	0.031	46.12	6.65e-268	687	0.2118	397.1	0.1215	8.87	2.18e-59	0.0634818	236	380	0.6211	60.75	0.1599	46.12	5.56e-20	1697	0.1391	0.621053	0bp
mapping1.mesoderm	imm	29	2845	2835	10829	10822	3269	26	0.8966	0.7	0.0241	46.49	1.43e-188	687	0.2118	394.65	0.1207	8.94	1.06e-47	0.0634818	236	380	0.6211	59.35	0.1562	46.49	7.58e-16	1697	0.1391	0.621053	0bp
mapping1.mesoderm	imm	29	2845	2835	10829	10822	3269	26	0.8966	0.8	0.0276	46.78	5.5e-139	687	0.2118	389.7	0.1192	9.09	5.36e-73	0.0634818	236	380	0.6211	58.25	0.1533	46.78	5.96e-27	1697	0.1391	0.621053	0bp
mapping1.mesoderm	imm	29	2845	2835	10829	10822	3269	26	0.8966	1.15	0.0397	47.46	1.81e-115	687	0.2118	390.9	0.1196	9.06	6.21e-41	0.0634818	236	380	0.6211	55.65	0.1464	47.46	7.33e-28	1697	0.1391	0.621053	0bp
mapping2.glia	imm	9	2845	2845	10829	10829	71	9	1	0.05	0.0056	31.67	0	30	0.4839	8.25	0.1162	30.63	6.15e-19	0.00277034	31	96	0.3229	0.6	0.0062	31.67	4.46e-106	115	0.2696	0.322917	0bp
mapping2.glia	imm	9	2845	2845	10829	10829	166	9	1	0	0	36.51	0	54	0.3439	19.35	0.1166	20.87	3e-15	0.00498661	36	96	0.375	0.95	0.0099	36.51	3.09e-68	160	0.225	0.375	0bp
mapping2.glia	imm	9	2845	2845	10829	10829	256	9	1	0	0	36.35	0	72	0.2915	30.05	0.1174	16.39	1.09e-22	0.00664881	36	96	0.375	1.1	0.0115	36.35	6.52e-61	171	0.2105	0.375	0bp
mapping2.glia	imm	9	2845	2845	10829	10829	351	9	1	0	0	35.21	0	99	0.2895	40.55	0.1155	16.65	2.46e-21	0.00914212	36	96	0.375	2.2	0.0229	35.21	1.01e-30	201	0.1791	0.375	0bp
mapping2.glia	imm	9	2845	2845	10829	10829	434	9	1	0	0	35.73	0	114	0.2682	48.5	0.1118	15.09	1.88e-29	0.0105273	36	96	0.375	1.7	0.0177	35.73	4.83e-83	228	0.1579	0.375	0bp
mapping2.glia	imm	9	2845	2845	10829	10829	520	9	1	0.1	0.0111	35.89	3.81e-184	132	0.2583	56.25	0.1082	14.57	1.82e-26	0.0121895	36	96	0.375	1.55	0.0161	35.89	8.32e-51	259	0.139	0.375	0bp
mapping2.glia	imm	9	2845	2845	10829	10829	605	9	1	0.15	0.0167	33.44	3.12e-129	142	0.2383	72.35	0.1196	11.51	4.28e-12	0.0131129	36	96	0.375	3.9	0.0406	33.44	1.28e-23	269	0.1338	0.375	0bp
mapping2.glia	imm	9	2845	2845	10829	10829	691	9	1	0.15	0.0167	33.02	3.12e-129	159	0.2331	78.1	0.113	11.71	3.08e-28	0.0146828	36	96	0.375	4.3	0.0448	33.02	6.4e-10	271	0.1328	0.375	0bp
mapping2.glia	imm	9	2845	2845	10829	10829	774	9	1	0.05	0.0056	33.96	0	174	0.2275	86.7	0.112	11.28	1.54e-21	0.016068	36	96	0.375	3.4	0.0354	33.96	1.94e-21	285	0.1263	0.375	0bp
mapping2.glia	imm	9	2845	2845	10829	10829	861	9	1	0.2	0.0222	34.95	2.66e-102	191	0.2242	96.7	0.1123	10.95	2.12e-20	0.0176378	36	96	0.375	2.45	0.0255	34.95	2.97e-25	295	0.122	0.375	0bp
mapping2.glia	imm	9	2845	2845	10829	10829	948	9	1	0.1	0.0111	32.5	3.81e-184	209	0.2226	109.6	0.1156	10.49	3.8e-26	0.0193	36	96	0.375	4.8	0.05	32.5	2.68e-13	307	0.1173	0.375	0bp
mapping2.glia	imm	9	2845	2845	10829	10829	1033	9	1	0.05	0.0056	34.01	0	220	0.2148	119.25	0.1154	9.75	3.48e-28	0.0203158	36	96	0.375	3.35	0.0349	34.01	1.25e-23	327	0.1101	0.375	0bp
mapping2.glia	imm	9	2845	2845	10829	10829	1119	9	1	0	0	32.34	0	235	0.2117	127.65	0.1141	9.59	4.35e-45	0.021701	36	96	0.375	4.95	0.0516	32.34	5.38e-16	336	0.1071	0.375	0bp
mapping2.glia	imm	9	2845	2845	10829	10829	1208	9	1	0	0	32.76	0	251	0.2093	134.1	0.111	9.68	6.35e-55	0.0231785	36	96	0.375	4.55	0.0474	32.76	3.61e-28	350	0.1029	0.375	0bp
mapping2.glia	imm	9	2845	2845	10829	10829	1294	9	1	0.05	0.0056	32.6	0	269	0.2093	150.1	0.116	9.19	3.2e-14	0.0248407	36	96	0.375	4.7	0.049	32.6	8.04e-25	358	0.1006	0.375	0bp
mapping2.glia	imm	9	2845	2845	10829	10829	1378	9	1	0.1	0.0111	31.25	3.81e-184	285	0.2082	159.1	0.1155	9.14	4.82e-23	0.0263182	36	96	0.375	6	0.0625	31.25	8.1e-09	367	0.0981	0.375	0bp
mapping2.glia	imm	9	2845	2845	10829	10829	1459	9	1	0.05	0.0056	32.03	0	293	0.2021	162.9	0.1117	8.92	1.88e-20	0.027057	36	96	0.375	5.25	0.0547	32.03	2.72e-16	382	0.0942	0.375	0bp
mapping2.glia	imm	9	2845	2845	10829	10829	1544	9	1	0.05	0.0056	30.31	0	304	0.198	179.35	0.1162	8.07	6.32e-19	0.0280728	36	96	0.375	6.9	0.0719	30.31	2.03e-13	393	0.0916	0.375	0bp
mapping2.glia	imm	9	2845	2845	10829	10829	1625	9	1	0.05	0.0056	28.44	0	317	0.1962	186.4	0.1147	8.04	9.78e-24	0.0292732	36	96	0.375	8.7	0.0906	28.44	3.84e-10	401	0.0898	0.375	0bp
mapping2.glia	imm	9	2845	2845	10829	10829	1706	9	1	0.2	0.0222	28.8	2.66e-102	333	0.1962	195.55	0.1146	8.06	3.4e-28	0.0307508	37	96	0.3854	9.35	0.0974	28.8	7.05e-05	416	0.0889	0.385417	0bp
mapping2.glia	imm	9	2845	2845	10829	10829	1786	9	1	0.15	0.0167	31.3	3.12e-129	343	0.193	199.2	0.1115	8.05	7.3e-45	0.0316742	37	96	0.3854	6.95	0.0724	31.3	3.78e-11	430	0.086	0.385417	0bp
mapping2.glia	imm	9	2845	2845	10829	10829	1867	9	1	0.15	0.0167	32.81	3.12e-129	356	0.1916	207.35	0.1111	7.96	9.03e-24	0.0328747	38	96	0.3958	6.5	0.0677	32.81	5.12e-15	443	0.0858	0.395833	0bp
mapping2.glia	imm	9	2845	2845	10829	10829	1951	9	1	0.05	0.0056	29.58	0	374	0.1926	221.05	0.1133	7.84	1.01e-22	0.0345369	38	96	0.3958	9.6	0.1	29.58	0.000740032	457	0.0832	0.395833	0bp
mapping2.glia	imm	9	2845	2845	10829	10829	2032	9	1	0.3	0.0333	32.86	1.12e-52	390	0.1928	233.2	0.1148	7.72	1.54e-27	0.0360144	38	96	0.3958	6.45	0.0672	32.86	9.05e-17	460	0.0826	0.395833	0bp
mapping2.glia	imm	9	2845	2845	10829	10829	2108	9	1	0.15	0.0167	30.1	3.12e-129	399	0.1901	240.15	0.1139	7.54	1.13e-28	0.0368455	38	96	0.3958	9.1	0.0948	30.1	3.05e-06	494	0.0769	0.395833	0bp
mapping2.glia	imm	9	2845	2845	10829	10829	2183	9	1	0.25	0.0278	27.92	2.9e-57	417	0.1918	249.65	0.1144	7.67	9.66e-20	0.0385077	38	96	0.3958	11.2	0.1167	27.92	0.000147131	508	0.0748	0.395833	0bp
mapping2.glia	imm	9	2845	2845	10829	10829	2258	9	1	0.2	0.0222	27.81	2.66e-102	427	0.1899	262.15	0.1161	7.3	6.52e-51	0.0394312	38	96	0.3958	11.3	0.1177	27.81	0.000309988	534	0.0712	0.395833	0bp
mapping2.glia	imm	9	2845	2845	10829	10829	2341	9	1	0.1	0.0111	31.2	3.81e-184	437	0.1874	273.15	0.1167	7	8.73e-30	0.0403546	38	96	0.3958	8.05	0.0839	31.2	3.05e-07	545	0.0697	0.395833	0bp
mapping2.glia	imm	9	2845	2845	10829	10829	2429	9	1	0.3	0.0333	28.23	9.54e-77	451	0.1864	276.65	0.1139	7.18	4.2e-34	0.0416474	38	96	0.3958	10.9	0.1135	28.23	1.51e-06	557	0.0682	0.395833	0bp
mapping2.glia	imm	9	2845	2845	10829	10829	2504	9	1	0.15	0.0167	28.54	3.12e-129	462	0.1852	287.9	0.115	6.95	4.29e-18	0.0426632	38	96	0.3958	10.6	0.1104	28.54	1.4e-07	563	0.0675	0.395833	0bp
mapping2.glia	imm	9	2845	2845	10829	10829	2580	9	1	0.3	0.0333	27.45	9.54e-77	474	0.1844	300.85	0.1166	6.71	2.4e-30	0.0437714	38	96	0.3958	11.65	0.1214	27.45	1.01e-06	572	0.0664	0.395833	0bp
mapping2.glia	imm	9	2845	2845	10829	10829	2656	9	1	0.25	0.0278	27.97	1.18e-86	484	0.1828	309.9	0.1167	6.55	5e-23	0.0446948	38	96	0.3958	11.15	0.1161	27.97	0.000169387	583	0.0652	0.395833	0bp
mapping2.glia	imm	9	2845	2845	10829	10829	2738	9	1	0.25	0.0278	26.51	1.18e-86	501	0.1836	318.85	0.1165	6.65	1.84e-19	0.0462647	38	96	0.3958	12.55	0.1307	26.51	0.000239309	589	0.0645	0.395833	0bp
mapping2.glia	imm	9	2845	2845	10829	10829	2818	9	1	0.3	0.0333	27.81	1.12e-52	516	0.1837	316.5	0.1123	7.08	1.23e-22	0.0476498	38	96	0.3958	11.3	0.1177	27.81	1.47e-05	597	0.0637	0.395833	0bp
mapping2.glia	imm	9	2845	2845	10829	10829	2901	9	1	0.15	0.0167	26.15	3.12e-129	527	0.1822	337.35	0.1163	6.54	1.24e-41	0.0486656	38	96	0.3958	12.9	0.1344	26.15	0.00148251	600	0.0633	0.395833	0bp
mapping2.glia	imm	9	2845	2845	10829	10829	2978	9	1	0.4	0.0444	30.31	1.93e-30	543	0.1829	345.55	0.116	6.63	9.23e-41	0.0501431	41	96	0.4271	11.9	0.124	30.31	0.000155881	626	0.0655	0.427083	0bp
mapping2.glia	imm	9	2845	2845	10829	10829	3060	9	1	0.4	0.0444	28.65	1.93e-30	554	0.1816	351.9	0.115	6.6	9.46e-20	0.0511589	41	96	0.4271	13.5	0.1406	28.65	7.34e-05	635	0.0646	0.427083	0bp
mapping2.glia	imm	9	2845	2845	10829	10829	3133	9	1	0.2	0.0222	27.29	2.66e-102	560	0.1793	359.1	0.1146	6.41	3.66e-28	0.051713	41	96	0.4271	14.8	0.1542	27.29	0.00329722	649	0.0632	0.427083	0bp
mapping2.glia	imm	9	2845	2845	10829	10829	3209	9	1	0.35	0.0389	28.28	2e-49	572	0.1788	369.5	0.1151	6.31	9.91e-30	0.0528211	41	96	0.4271	13.85	0.1443	28.28	0.000139548	695	0.059	0.427083	0bp
mapping2.glia	imm	9	2845	2845	10829	10829	3289	9	1	0.4	0.0444	26.41	6.23e-66	584	0.178	381.55	0.116	6.16	1.31e-31	0.0539293	41	96	0.4271	15.65	0.163	26.41	0.00144957	707	0.058	0.427083	0bp
mapping2.glia	imm	9	2845	2845	10829	10829	3365	9	1	0.05	0.0056	21.56	0	595	0.1773	390.45	0.116	6.08	5.93e-20	0.0549451	41	96	0.4271	20.3	0.2115	21.56	0.00764996	752	0.0545	0.427083	0bp
mapping2.glia	imm	9	2845	2845	10829	10829	3445	9	1	0.2	0.0222	23.44	8.53e-64	603	0.1755	406.1	0.1179	5.72	2.86e-47	0.0556838	41	96	0.4271	18.5	0.1927	23.44	0.00792713	754	0.0544	0.427083	0bp
mapping2.glia	imm	9	2845	2845	10829	10829	3523	9	1	0.3	0.0333	28.07	1.12e-52	615	0.175	408.35	0.1159	5.87	2.28e-43	0.0567919	41	96	0.4271	14.05	0.1464	28.07	0.000125044	766	0.0535	0.427083	0bp
mapping2.glia	imm	9	2845	2845	10829	10829	3598	9	1	0.15	0.0167	27.14	3.12e-129	631	0.1758	424.35	0.1179	5.74	1.06e-33	0.0582695	41	96	0.4271	14.95	0.1557	27.14	0.00214653	779	0.0526	0.427083	0bp
mapping2.glia	imm	9	2845	2845	10829	10829	3671	9	1	0.35	0.0389	25.99	3.2e-70	641	0.175	426.3	0.1161	5.85	8.23e-36	0.0591929	41	96	0.4271	16.05	0.1672	25.99	0.00037037	781	0.0525	0.427083	0bp
mapping2.glia	imm	9	2845	2845	10829	10829	3747	9	1	0.45	0.05	27.66	1.13e-45	651	0.1742	432.65	0.1155	5.83	4.23e-49	0.0601164	44	96	0.4583	17.45	0.1818	27.66	3.64e-05	796	0.0553	0.458333	0bp
mapping2.glia	imm	9	2845	2845	10829	10829	3824	9	1	0.45	0.05	28.23	1.13e-45	664	0.174	445.5	0.1165	5.71	2.17e-24	0.0613168	45	96	0.4688	17.9	0.1865	28.23	0.00379599	801	0.0562	0.46875	0bp
mapping2.glia	imm	9	2845	2845	10829	10829	3901	9	1	0.25	0.0278	30.26	1.18e-86	677	0.1739	455.65	0.1168	5.67	1.67e-30	0.0625173	45	96	0.4688	15.95	0.1661	30.26	9.12e-05	813	0.0554	0.46875	0bp
mapping2.glia	imm	9	2845	2845	10829	10829	3970	9	1	0.6	0.0667	29.43	6.97e-25	688	0.1737	462.55	0.1165	5.68	2.72e-25	0.0635331	45	96	0.4688	16.75	0.1745	29.43	0.000157001	822	0.0547	0.46875	0bp
mapping2.glia	imm	9	2845	2845	10829	10829	4007	9	1	0.35	0.0389	27.08	3.2e-70	693	0.1733	467.1	0.1166	5.64	4.23e-29	0.0639948	45	96	0.4688	19	0.1979	27.08	0.00197366	824	0.0546	0.46875	0bp
mapping1.endoderm	imm	30	2845	2837	10829	10827	81	12	0.4	0	0	1.27	0	46	0.6667	9.4	0.116	45.19	2.03e-40	0.00424864	20	1202	0.0166	4.7	0.0039	1.27	3.19e-05	48	0.4167	0.0166389	0bp
mapping1.endoderm	imm	30	2845	2837	10829	10827	167	15	0.5	0.05	0.0017	1.66	0	71	0.4671	16.6	0.0994	32.57	1.35e-52	0.00655768	28	1202	0.0233	8.1	0.0067	1.66	1.03e-06	71	0.3944	0.0232945	0bp
mapping1.endoderm	imm	30	2845	2837	10829	10827	253	15	0.5	0.1	0.0033	1.69	0	98	0.4118	27.45	0.1085	27.89	3.35e-30	0.00905145	35	1202	0.0291	14.65	0.0122	1.69	0.000658537	95	0.3684	0.0291181	0bp
mapping1.endoderm	imm	30	2845	2837	10829	10827	339	15	0.5	0.15	0.005	2.44	0	134	0.4136	41.25	0.1217	27.36	1.2e-43	0.0123765	50	1202	0.0416	20.65	0.0172	2.44	6.78e-06	133	0.3759	0.0415973	0bp
mapping1.endoderm	imm	30	2845	2837	10829	10827	428	16	0.5333	0	0	3.34	0	159	0.3859	50.3	0.1175	25.4	3.02e-52	0.0146855	62	1202	0.0516	21.9	0.0182	3.34	1.16e-11	165	0.3758	0.0515807	0bp
mapping1.endoderm	imm	30	2845	2837	10829	10827	516	17	0.5667	0.05	0.0017	3.44	0	175	0.3507	60.55	0.1173	22.18	4.06e-72	0.0161633	66	1202	0.0549	24.7	0.0205	3.44	6.57e-13	183	0.3607	0.0549085	0bp
mapping1.endoderm	imm	30	2845	2837	10829	10827	602	18	0.6	0.1	0.0033	3.21	0	188	0.3219	64.95	0.1079	20.44	3.02e-52	0.017364	68	1202	0.0566	29.45	0.0245	3.21	3.69e-08	200	0.34	0.0565724	0bp
mapping1.endoderm	imm	30	2845	2837	10829	10827	691	19	0.6333	0.2	0.0067	3.51	0	217	0.3229	80.1	0.1159	19.81	6.42e-67	0.0200425	78	1202	0.0649	35.75	0.0297	3.51	3.31e-07	251	0.3108	0.0648918	0bp
mapping1.endoderm	imm	30	2845	2837	10829	10827	775	19	0.6333	0.05	0.0017	4.07	0	238	0.3148	87.9	0.1134	19.37	1.52e-51	0.0219821	88	1202	0.0732	39.05	0.0325	4.07	5.85e-07	310	0.2839	0.0732113	0bp
mapping1.endoderm	imm	30	2845	2837	10829	10827	858	19	0.6333	0.15	0.005	3.37	0	247	0.2944	95.7	0.1115	17.63	1.76e-26	0.0228133	91	1202	0.0757	50.55	0.0421	3.37	2e-05	314	0.2898	0.0757072	0bp
mapping1.endoderm	imm	30	2845	2837	10829	10827	950	19	0.6333	0.2	0.0067	4.83	0	276	0.2965	104.5	0.11	18.05	9.1e-53	0.0254918	109	1202	0.0907	51	0.0424	4.83	1.01e-05	354	0.3079	0.0906822	0bp
mapping1.endoderm	imm	30	2845	2837	10829	10827	1035	20	0.6667	0.25	0.0083	5.01	1.46e-282	294	0.2897	115.1	0.1112	17.29	8.53e-42	0.0271543	116	1202	0.0965	55.75	0.0464	5.01	1.52e-10	379	0.3061	0.0965058	0bp
mapping1.endoderm	imm	30	2845	2837	10829	10827	1117	20	0.6667	0.2	0.0067	5.28	0	311	0.2835	130.95	0.1172	16.12	6.99e-24	0.0287245	124	1202	0.1032	60.55	0.0504	5.28	4.03e-08	396	0.3131	0.103161	0bp
mapping1.endoderm	imm	30	2845	2837	10829	10827	1199	20	0.6667	0.15	0.005	5.9	0	336	0.285	139.35	0.1162	16.4	4.93e-52	0.0310335	134	1202	0.1115	63.05	0.0525	5.9	5.01e-15	442	0.3032	0.111481	0bp
mapping1.endoderm	imm	30	2845	2837	10829	10827	1291	20	0.6667	0.25	0.0083	5.64	0	366	0.288	149.2	0.1156	16.79	4.88e-127	0.0338044	140	1202	0.1165	72.15	0.06	5.64	2.74e-07	487	0.2875	0.116473	0bp
mapping1.endoderm	imm	30	2845	2837	10829	10827	1371	20	0.6667	0.65	0.0217	5.87	1.21e-108	386	0.2857	156.3	0.114	16.75	1.64e-64	0.0356516	142	1202	0.1181	71.4	0.0594	5.87	1.39e-08	495	0.2869	0.118136	0bp
mapping1.endoderm	imm	30	2845	2837	10829	10827	1445	20	0.6667	0.25	0.0083	6.18	0	404	0.2835	167.45	0.1159	16.37	7e-222	0.0373141	148	1202	0.1231	73.7	0.0613	6.18	1.04e-07	515	0.2874	0.123128	0bp
mapping1.endoderm	imm	30	2845	2837	10829	10827	1534	20	0.6667	0.5	0.0167	6.49	6.81e-177	429	0.2834	178.75	0.1165	16.31	4.92e-149	0.0396232	158	1202	0.1314	79.95	0.0665	6.49	4.75e-11	532	0.297	0.131448	0bp
mapping1.endoderm	imm	30	2845	2837	10829	10827	1622	20	0.6667	0.5	0.0167	6.29	6.81e-177	452	0.2821	181.9	0.1121	16.65	8.29e-92	0.0417475	165	1202	0.1373	89.45	0.0744	6.29	4.87e-07	554	0.2978	0.137271	0bp
mapping1.endoderm	imm	30	2845	2837	10829	10827	1703	20	0.6667	0.25	0.0083	7.34	1.46e-282	468	0.2781	190.1	0.1116	16.32	1.53e-64	0.0432253	175	1202	0.1456	86.75	0.0722	7.34	1.56e-12	582	0.3007	0.145591	0bp
mapping1.endoderm	imm	30	2845	2837	10829	10827	1779	20	0.6667	0.5	0.0167	6.93	6.81e-177	478	0.2717	203.85	0.1146	15.41	1.18e-117	0.0441489	175	1202	0.1456	91.65	0.0762	6.93	1.51e-08	587	0.2981	0.145591	0bp
mapping1.endoderm	imm	30	2845	2837	10829	10827	1861	20	0.6667	0.3	0.01	6.33	6.43e-261	497	0.27	217.2	0.1167	15.03	1.3e-75	0.0459038	180	1202	0.1498	103.95	0.0865	6.33	9.9e-10	613	0.2936	0.14975	0bp
mapping1.endoderm	imm	30	2845	2837	10829	10827	1943	20	0.6667	0.55	0.0183	6.48	3.29e-227	518	0.2694	227.25	0.117	14.96	1.02e-94	0.0478434	186	1202	0.1547	108.1	0.0899	6.48	5.57e-08	630	0.2952	0.154742	0bp
mapping1.endoderm	imm	30	2845	2837	10829	10827	2027	21	0.7	0.3	0.01	7.05	7.98e-288	538	0.2682	236.8	0.1168	14.86	7.27e-143	0.0496906	193	1202	0.1606	108.3	0.0901	7.05	1e-07	667	0.2894	0.160566	0bp
mapping1.endoderm	imm	30	2845	2837	10829	10827	2112	21	0.7	0.25	0.0083	7.23	0	559	0.2673	240.85	0.114	15.06	4.82e-98	0.0516302	199	1202	0.1656	112.15	0.0933	7.23	1.41e-12	701	0.2839	0.165557	0bp
mapping1.endoderm	imm	30	2845	2837	10829	10827	2200	21	0.7	0.45	0.015	7.58	2.36e-253	583	0.2676	248.35	0.1129	15.21	5.27e-61	0.0538469	209	1202	0.1739	117.9	0.0981	7.58	8.28e-12	732	0.2855	0.173877	0bp
mapping1.endoderm	imm	30	2845	2837	10829	10827	2286	21	0.7	0.4	0.0133	7.99	1.12e-164	605	0.2671	263.4	0.1152	14.94	3.6e-108	0.0558788	217	1202	0.1805	120.95	0.1006	7.99	5.25e-09	748	0.2901	0.180532	0bp
mapping1.endoderm	imm	30	2845	2837	10829	10827	2364	21	0.7	0.25	0.0083	8.39	0	621	0.265	273.9	0.1159	14.68	3.16e-131	0.0573566	227	1202	0.1889	126.15	0.105	8.39	1.33e-16	771	0.2944	0.188852	0bp
mapping1.endoderm	imm	30	2845	2837	10829	10827	2451	21	0.7	0.75	0.025	8.42	1.52e-125	641	0.2638	285.3	0.1164	14.51	9.9e-114	0.0592038	233	1202	0.1938	131.8	0.1097	8.42	4.12e-10	791	0.2946	0.193844	0bp
mapping1.endoderm	imm	30	2845	2837	10829	10827	2534	22	0.7333	0.55	0.0183	8.6	6.16e-176	658	0.2619	288.9	0.114	14.57	4.28e-64	0.060774	236	1202	0.1963	132.65	0.1104	8.6	3.42e-06	803	0.2939	0.196339	0bp
mapping1.endoderm	imm	30	2845	2837	10829	10827	2602	22	0.7333	0.5	0.0167	7.81	3.99e-275	672	0.2605	296.85	0.1141	14.42	4.34e-99	0.0620671	237	1202	0.1972	143.1	0.1191	7.81	3.63e-07	818	0.2897	0.197171	0bp
mapping1.endoderm	imm	30	2845	2837	10829	10827	2687	22	0.7333	0.45	0.015	8.64	1.05e-216	686	0.2574	312.1	0.1162	13.92	1.12e-63	0.0633601	240	1202	0.1997	136.15	0.1133	8.64	1.02e-06	837	0.2867	0.199667	0bp
mapping1.endoderm	imm	30	2845	2837	10829	10827	2770	22	0.7333	0.4	0.0133	7.4	2.27e-221	703	0.2558	315.7	0.114	13.98	2.88e-83	0.0649303	243	1202	0.2022	154.05	0.1282	7.4	8.48e-05	855	0.2842	0.202163	0bp
mapping1.endoderm	imm	30	2845	2837	10829	10827	2853	22	0.7333	0.7	0.0233	7.89	6.57e-231	720	0.2543	319.8	0.1121	14.03	1.38e-161	0.0665004	248	1202	0.2063	153.2	0.1275	7.89	1.21e-06	869	0.2854	0.206323	0bp
mapping1.endoderm	imm	30	2845	2837	10829	10827	2929	22	0.7333	1.1	0.0367	7.86	3.43e-67	740	0.2546	335.4	0.1145	13.81	4.17e-112	0.0683476	250	1202	0.208	155.55	0.1294	7.86	6.46e-07	879	0.2844	0.207987	0bp
mapping1.endoderm	imm	30	2845	2837	10829	10827	3009	22	0.7333	0.85	0.0283	7.8	2.37e-129	754	0.2524	343	0.114	13.66	2.74e-131	0.0696407	253	1202	0.2105	159.2	0.1324	7.8	7.15e-07	892	0.2836	0.210483	0bp
mapping1.endoderm	imm	30	2845	2837	10829	10827	3090	23	0.7667	0.35	0.0117	7.87	0	773	0.252	356.5	0.1154	13.48	1.37e-200	0.0713956	259	1202	0.2155	164.45	0.1368	7.87	1.36e-06	925	0.28	0.215474	0bp
mapping1.endoderm	imm	30	2845	2837	10829	10827	3165	23	0.7667	1.05	0.035	8.07	4.42e-82	787	0.2505	363.05	0.1147	13.39	5.61e-113	0.0726886	267	1202	0.2221	169.95	0.1414	8.07	1.37e-10	979	0.2727	0.22213	0bp
mapping1.endoderm	imm	30	2845	2837	10829	10827	3244	23	0.7667	0.75	0.025	7.9	6.95e-106	801	0.2487	375.8	0.1158	13.11	1.91e-133	0.0739817	271	1202	0.2255	176.05	0.1465	7.9	1.5e-07	994	0.2726	0.225458	0bp
mapping1.endoderm	imm	30	2845	2837	10829	10827	3328	23	0.7667	0.95	0.0317	7.92	7.78e-90	815	0.2466	384.2	0.1154	12.94	8.36e-72	0.0752748	276	1202	0.2296	180.8	0.1504	7.92	7.48e-07	1025	0.2693	0.229617	0bp
mapping1.endoderm	imm	30	2845	2837	10829	10827	3407	23	0.7667	0.65	0.0217	8.19	8.78e-167	833	0.2462	390.85	0.1147	12.98	2.17e-131	0.0769373	283	1202	0.2354	184.5	0.1535	8.19	1.39e-05	1045	0.2708	0.235441	0bp
mapping1.endoderm	imm	30	2845	2837	10829	10827	3485	23	0.7667	1	0.0333	9.44	2.69e-202	850	0.2455	393.35	0.1129	13.1	7.35e-114	0.0785074	289	1202	0.2404	175.55	0.146	9.44	2.89e-11	1063	0.2719	0.240433	0bp
mapping1.endoderm	imm	30	2845	2837	10829	10827	3565	23	0.7667	1.05	0.035	9.11	1.75e-135	869	0.2453	414.95	0.1164	12.74	2.13e-109	0.0802623	296	1202	0.2463	186.55	0.1552	9.11	2.26e-07	1083	0.2733	0.246256	0bp
mapping1.endoderm	imm	30	2845	2837	10829	10827	3646	23	0.7667	0.85	0.0283	8.5	1.19e-141	885	0.2443	422.15	0.1158	12.69	1.1e-171	0.0817401	298	1202	0.2479	195.85	0.1629	8.5	9.24e-14	1094	0.2724	0.24792	0bp
mapping1.endoderm	imm	30	2845	2837	10829	10827	3723	23	0.7667	0.6	0.02	9.09	2.09e-142	899	0.243	430.75	0.1157	12.58	4.26e-139	0.0830332	299	1202	0.2488	189.75	0.1579	9.09	1.57e-05	1115	0.2682	0.248752	0bp
mapping1.endoderm	imm	30	2845	2837	10829	10827	3792	23	0.7667	0.8	0.0267	8.41	1.2e-223	915	0.2428	441.45	0.1164	12.49	1.52e-180	0.0845109	305	1202	0.2537	203.95	0.1697	8.41	3.7e-12	1131	0.2697	0.253744	0bp
mapping1.endoderm	imm	30	2845	2837	10829	10827	3865	23	0.7667	0.65	0.0217	8.66	5.95e-198	923	0.2402	438.7	0.1135	12.53	1.09e-177	0.0852498	306	1202	0.2546	201.85	0.1679	8.66	4.57e-09	1142	0.268	0.254576	0bp
mapping1.endoderm	imm	30	2845	2837	10829	10827	3917	23	0.7667	1.35	0.045	8.73	1.5e-96	935	0.2401	452.2	0.1154	12.33	0	0.0863582	307	1202	0.2554	202.1	0.1681	8.73	3.76e-11	1147	0.2677	0.255408	0bp
mapping1.endoderm	imm	30	2845	2837	10829	10827	3917	23	0.7667	0.85	0.0283	8.23	5.89e-101	935	0.2401	454.15	0.1159	12.28	4.45e-85	0.0863582	307	1202	0.2554	208.05	0.1731	8.23	6.46e-08	1147	0.2677	0.255408	0bp
mapping1.endoderm	imm	30	2845	2837	10829	10827	3917	23	0.7667	0.85	0.0283	8.34	1.34e-111	935	0.2401	447.15	0.1142	12.45	1.88e-210	0.0863582	307	1202	0.2554	206.8	0.172	8.34	9.12e-06	1147	0.2677	0.255408	0bp
mapping1.larval_mesoderm	imm	1	2845	2844	10829	10828	93	1	1	0	0	0	0	14	0.1522	10.35	0.1113	3.92	0.163994	0.00129294	0	5	0	0	0	0	0	18	0	0	0bp
mapping1.larval_mesoderm	imm	1	2845	2844	10829	10828	189	1	1	0	0	-3	0	29	0.1543	21.45	0.1135	3.99	0.0166282	0.00267824	0	5	0	0.15	0.03	-3	0.411532	32	0	0	0bp
mapping1.larval_mesoderm	imm	1	2845	2844	10829	10828	280	1	1	0	0	-3	0	41	0.147	30.4	0.1086	3.79	0.0111501	0.00378648	0	5	0	0.15	0.03	-3	0.411532	55	0	0	0bp
mapping1.larval_mesoderm	imm	1	2845	2844	10829	10828	369	1	1	0	0	-3	0	50	0.1359	38.9	0.1054	3.01	0.0242875	0.00461766	0	5	0	0.15	0.03	-3	0.411532	67	0	0	0bp
mapping1.larval_mesoderm	imm	1	2845	2844	10829	10828	456	1	1	0	0	-3	0	66	0.1451	52.1	0.1143	3.05	0.0357283	0.00609531	0	5	0	0.15	0.03	-3	0.411532	80	0	0	0bp
mapping1.larval_mesoderm	imm	1	2845	2844	10829	10828	544	1	1	0	0	-1	0	82	0.151	60.2	0.1107	4.01	0.00928094	0.00757296	0	5	0	0.05	0.01	-1	0.411532	104	0	0	0bp
mapping1.larval_mesoderm	imm	1	2845	2844	10829	10828	628	1	1	0	0	-6	0	92	0.1467	72.95	0.1162	3.03	0.00949123	0.00849649	0	5	0	0.3	0.06	-6	0.372631	106	0	0	0bp
mapping1.larval_mesoderm	imm	1	2845	2844	10829	10828	714	1	1	0	0	-3	0	100	0.1403	81.95	0.1148	2.53	0.0197068	0.00923532	0	5	0	0.15	0.03	-3	0.411532	109	0	0	0bp
mapping1.larval_mesoderm	imm	1	2845	2844	10829	10828	810	1	1	0	0	-4	0	112	0.1384	92.25	0.1139	2.44	0.071941	0.0103436	0	5	0	0.2	0.04	-4	0.386896	123	0	0	0bp
mapping1.larval_mesoderm	imm	1	2845	2844	10829	10828	889	1	1	0	0	-6	0	127	0.143	105	0.1181	2.47	0.0131303	0.0117289	0	5	0	0.3	0.06	-6	0.372631	129	0	0	0bp
mapping1.larval_mesoderm	imm	1	2845	2844	10829	10828	975	1	1	0.05	0.05	0	1.08e-05	136	0.1396	105.9	0.1086	3.09	0.000507303	0.01256	0	5	0	0	0	0	0	138	0	0	0bp
mapping1.larval_mesoderm	imm	1	2845	2844	10829	10828	1061	1	1	0	0	-3	0	145	0.1368	117.4	0.1107	2.6	0.00015138	0.0133912	0	5	0	0.15	0.03	-3	0.411532	151	0	0	0bp
mapping1.larval_mesoderm	imm	1	2845	2844	10829	10828	1147	1	1	0	0	-13	0	153	0.1335	127.2	0.1109	2.25	0.000956709	0.01413	0	5	0	0.65	0.13	-13	0.338972	166	0	0	0bp
mapping1.larval_mesoderm	imm	1	2845	2844	10829	10828	1232	1	1	0	0	-16	0	164	0.1332	143.25	0.1163	1.68	0.0200058	0.0151459	0	5	0	0.8	0.16	-16	0.272524	183	0	0	0bp
mapping1.larval_mesoderm	imm	1	2845	2844	10829	10828	1320	1	1	0	0	-27	0	172	0.1304	151.65	0.1149	1.54	0.0575892	0.0158847	0	5	0	1.35	0.27	-27	0.256022	191	0	0	0bp
mapping1.larval_mesoderm	imm	1	2845	2844	10829	10828	1404	1	1	0.05	0.05	-12	1.08e-05	185	0.1319	159.15	0.1134	1.84	0.0172829	0.0170853	0	5	0	0.6	0.12	-12	0.313009	200	0	0	0bp
mapping1.larval_mesoderm	imm	1	2845	2844	10829	10828	1480	1	1	0	0	-10	0	194	0.1312	170.25	0.115	1.6	0.0213581	0.0179165	0	5	0	0.5	0.1	-10	0.324754	207	0	0	0bp
mapping1.larval_mesoderm	imm	1	2845	2844	10829	10828	1567	1	1	0	0	-13	0	208	0.1328	183	0.1168	1.6	0.0286129	0.0192095	0	5	0	0.65	0.13	-13	0.297967	217	0	0	0bp
mapping1.larval_mesoderm	imm	1	2845	2844	10829	10828	1648	1	1	0	0	8	0	219	0.133	181.95	0.1104	2.25	0.00681003	0.0202253	1	5	0.2	0.6	0.12	8	0.372631	223	0.0045	0.2	0bp
mapping1.larval_mesoderm	imm	1	2845	2844	10829	10828	1729	1	1	0.05	0.05	-6	1.08e-05	232	0.1343	190.9	0.1104	2.38	0.000669667	0.0214259	1	5	0.2	1.3	0.26	-6	0.431951	230	0.0043	0.2	0bp
mapping1.larval_mesoderm	imm	1	2845	2844	10829	10828	1806	1	1	0	0	1	0	243	0.1346	202.8	0.1123	2.23	0.00750723	0.0224418	1	5	0.2	0.95	0.19	1	0.488272	238	0.0042	0.2	0bp
mapping1.larval_mesoderm	imm	1	2845	2844	10829	10828	1885	1	1	0	0	5	0	252	0.1338	215.15	0.1141	1.95	0.00328429	0.023273	1	5	0.2	0.75	0.15	5	0.439798	250	0.004	0.2	0bp
mapping1.larval_mesoderm	imm	1	2845	2844	10829	10828	1970	1	1	0.05	0.05	10	1.08e-05	262	0.1331	222.05	0.1127	2.03	0.000728655	0.0241965	1	5	0.2	0.5	0.1	10	0.342844	254	0.0039	0.2	0bp
mapping1.larval_mesoderm	imm	1	2845	2844	10829	10828	2052	1	1	0.05	0.05	-10	1.08e-05	272	0.1326	234.35	0.1142	1.83	0.000246775	0.0251201	1	5	0.2	1.5	0.3	-10	0.413308	261	0.0038	0.2	0bp
mapping1.larval_mesoderm	imm	1	2845	2844	10829	10828	2130	1	1	0	0	10	0	276	0.1296	240.45	0.1129	1.67	0.00310633	0.0254895	1	5	0.2	0.5	0.1	10	0.298544	270	0.0037	0.2	0bp
mapping1.larval_mesoderm	imm	1	2845	2844	10829	10828	2209	1	1	0.1	0.1	5	0.00172761	289	0.1309	253.9	0.1149	1.59	0.001533	0.0266901	1	5	0.2	0.75	0.15	5	0.457804	278	0.0036	0.2	0bp
mapping1.larval_mesoderm	imm	1	2845	2844	10829	10828	2288	1	1	0.05	0.05	-3	1.08e-05	300	0.1312	265.25	0.1159	1.52	0.00774733	0.0277059	1	5	0.2	1.15	0.23	-3	0.465357	282	0.0035	0.2	0bp
mapping1.larval_mesoderm	imm	1	2845	2844	10829	10828	2369	1	1	0.05	0.05	9	1.08e-05	315	0.133	271.35	0.1145	1.84	0.0167584	0.0290912	1	5	0.2	0.55	0.11	9	0.341106	298	0.0034	0.2	0bp
mapping1.larval_mesoderm	imm	1	2845	2844	10829	10828	2448	1	1	0	0	1	0	328	0.134	282.7	0.1155	1.85	1.11e-05	0.0302918	1	5	0.2	0.95	0.19	1	0.489375	311	0.0032	0.2	0bp
mapping1.larval_mesoderm	imm	1	2845	2844	10829	10828	2527	1	1	0.05	0.05	7	1.08e-05	336	0.133	290.3	0.1149	1.81	0.00480114	0.0310307	1	5	0.2	0.65	0.13	7	0.387622	319	0.0031	0.2	0bp
mapping1.larval_mesoderm	imm	1	2845	2844	10829	10828	2602	1	1	0	0	13	0	345	0.1326	300.65	0.1155	1.7	0.00161052	0.0318618	1	5	0.2	0.35	0.07	13	0.243073	334	0.003	0.2	0bp
mapping1.larval_mesoderm	imm	1	2845	2844	10829	10828	2684	1	1	0	0	-2	0	359	0.1338	306.1	0.114	1.97	0.000387791	0.0331548	1	5	0.2	1.1	0.22	-2	0.480035	342	0.0029	0.2	0bp
mapping1.larval_mesoderm	imm	1	2845	2844	10829	10828	2763	1	1	0.05	0.05	-10	1.08e-05	375	0.1358	314.15	0.1137	2.2	0.000163654	0.0346324	1	5	0.2	1.5	0.3	-10	0.396516	349	0.0029	0.2	0bp
mapping1.larval_mesoderm	imm	1	2845	2844	10829	10828	2837	1	1	0	0	-17	0	379	0.1336	324.15	0.1143	1.93	0.00336976	0.0350018	1	5	0.2	1.85	0.37	-17	0.322343	351	0.0028	0.2	0bp
mapping1.larval_mesoderm	imm	1	2845	2844	10829	10828	2916	1	1	0.05	0.05	-21	1.08e-05	392	0.1345	331.2	0.1136	2.09	0.000578823	0.0362024	1	5	0.2	2.05	0.41	-21	0.341106	361	0.0028	0.2	0bp
mapping1.larval_mesoderm	imm	1	2845	2844	10829	10828	2998	1	1	0.05	0.05	6	1.08e-05	402	0.1341	344.05	0.1148	1.93	0.000176691	0.037126	1	5	0.2	0.7	0.14	6	0.418299	372	0.0027	0.2	0bp
mapping1.larval_mesoderm	imm	1	2845	2844	10829	10828	3082	1	1	0.05	0.05	60	1.08e-05	417	0.1353	359.6	0.1167	1.86	0.000354863	0.0385113	4	5	0.8	1	0.2	60	0.0537393	418	0.0096	0.8	0bp
mapping1.larval_mesoderm	imm	1	2845	2844	10829	10828	3165	1	1	0.1	0.1	61	0.00172761	425	0.1343	364.8	0.1153	1.9	2.14e-05	0.0392501	4	5	0.8	0.95	0.19	61	0.0364493	419	0.0095	0.8	0bp
mapping1.larval_mesoderm	imm	1	2845	2844	10829	10828	3248	1	1	0.05	0.05	57	1.08e-05	437	0.1346	365.75	0.1126	2.19	1.47e-06	0.0403583	4	5	0.8	1.15	0.23	57	0.0313565	434	0.0092	0.8	0bp
mapping1.larval_mesoderm	imm	1	2845	2844	10829	10828	3325	1	1	0.1	0.1	51	0.00172761	444	0.1336	384.3	0.1156	1.8	0.000439952	0.0410048	4	5	0.8	1.45	0.29	51	0.0839165	439	0.0091	0.8	0bp
mapping1.larval_mesoderm	imm	1	2845	2844	10829	10828	3402	1	1	0.05	0.05	35	1.08e-05	453	0.1332	394.6	0.116	1.72	0.000593204	0.041836	4	5	0.8	2.25	0.45	35	0.265148	447	0.0089	0.8	0bp
mapping1.larval_mesoderm	imm	1	2845	2844	10829	10828	3485	1	1	0	0	49	0	464	0.1332	398.7	0.1144	1.87	0.00477581	0.0428519	4	5	0.8	1.55	0.31	49	0.114702	454	0.0088	0.8	0bp
mapping1.larval_mesoderm	imm	1	2845	2844	10829	10828	3556	1	1	0	0	37	0	472	0.1328	408.25	0.1148	1.79	0.000179512	0.0435907	4	5	0.8	2.15	0.43	37	0.262252	456	0.0088	0.8	0bp
mapping1.larval_mesoderm	imm	1	2845	2844	10829	10828	3639	1	1	0	0	46	0	481	0.1322	426.7	0.1173	1.49	0.00481374	0.0444219	4	5	0.8	1.7	0.34	46	0.128459	478	0.0084	0.8	0bp
mapping1.larval_mesoderm	imm	1	2845	2844	10829	10828	3717	1	1	0	0	33	0	492	0.1324	423.15	0.1138	1.85	0.000372959	0.0454378	4	5	0.8	2.35	0.47	33	0.257947	492	0.0081	0.8	0bp
mapping1.larval_mesoderm	imm	1	2845	2844	10829	10828	3793	1	1	0.1	0.1	40	0.00172761	504	0.1329	439.9	0.116	1.69	0.00265891	0.046546	4	5	0.8	2	0.4	40	0.0943798	496	0.0081	0.8	0bp
mapping1.larval_mesoderm	imm	1	2845	2844	10829	10828	3870	1	1	0.05	0.05	49	1.08e-05	517	0.1336	445.8	0.1152	1.84	3.89e-05	0.0477466	4	5	0.8	1.55	0.31	49	0.0856709	502	0.008	0.8	0bp
mapping1.larval_mesoderm	imm	1	2845	2844	10829	10828	3944	1	1	0.05	0.05	70	1.08e-05	525	0.1331	454.3	0.1152	1.79	0.000189581	0.0484854	4	5	0.8	0.5	0.1	70	0.000733518	509	0.0079	0.8	0bp
mapping1.larval_mesoderm	imm	1	2845	2844	10829	10828	4020	1	1	0.1	0.1	61	0.00172761	529	0.1316	468.3	0.1165	1.51	0.0073346	0.0488548	4	5	0.8	0.95	0.19	61	0.0212498	509	0.0079	0.8	0bp
mapping1.larval_mesoderm	imm	1	2845	2844	10829	10828	4026	1	1	0.1	0.1	45	0.00172761	530	0.1317	460.35	0.1143	1.73	0.000402711	0.0489472	4	5	0.8	1.75	0.35	45	0.176766	509	0.0079	0.8	0bp
mapping1.cns	imm	66	2845	2835	10829	10825	88	14	0.2121	0	0	0.65	0	19	0.2568	9.1	0.1034	11.25	0.00158238	0.0017552	25	2367	0.0106	9.55	0.004	0.65	0.00186053	45	0.5556	0.0105619	0bp
mapping1.cns	imm	66	2845	2835	10829	10825	163	16	0.2424	0.05	0.0008	1.36	0	38	0.2585	17.3	0.1061	12.7	6.64e-07	0.00351039	49	2367	0.0207	16.9	0.0071	1.36	3.3e-07	105	0.4667	0.0207013	0bp
mapping1.cns	imm	66	2845	2835	10829	10825	238	17	0.2576	0.2	0.003	1.62	0	60	0.2715	26	0.1092	14.29	2.69e-12	0.00554273	65	2367	0.0275	26.55	0.0112	1.62	2.41e-08	135	0.4815	0.0274609	0bp
mapping1.cns	imm	66	2845	2835	10829	10825	317	20	0.303	0.4	0.0061	2.18	0	75	0.2525	34.65	0.1093	12.73	4.8e-12	0.00692841	86	2367	0.0363	34.45	0.0146	2.18	3.85e-06	181	0.4751	0.0363329	0bp
mapping1.cns	imm	66	2845	2835	10829	10825	386	21	0.3182	0.3	0.0045	2.28	0	93	0.2548	43.65	0.1131	12.78	2.58e-14	0.00859122	100	2367	0.0422	46	0.0194	2.28	3.24e-06	244	0.4098	0.0422476	0bp
mapping1.cns	imm	66	2845	2835	10829	10825	455	22	0.3333	0.35	0.0053	2.6	6.15e-298	112	0.2587	55.5	0.122	12.42	3.08e-13	0.0103464	113	2367	0.0477	51.35	0.0217	2.6	2.56e-05	266	0.4248	0.0477398	0bp
mapping1.cns	imm	66	2845	2835	10829	10825	523	22	0.3333	0.45	0.0068	3.59	1.47e-177	127	0.2535	61.85	0.1183	12.46	2.31e-20	0.0117321	145	2367	0.0613	60.05	0.0254	3.59	1.1e-15	345	0.4203	0.061259	0bp
mapping1.cns	imm	66	2845	2835	10829	10825	596	23	0.3485	0.3	0.0045	3.72	0	141	0.2461	70.7	0.1186	11.8	3.02e-14	0.0130254	152	2367	0.0642	63.85	0.027	3.72	1.56e-08	365	0.4164	0.0642163	0bp
mapping1.cns	imm	66	2845	2835	10829	10825	670	23	0.3485	0.85	0.0129	3.31	1.34e-111	155	0.2396	81.55	0.1217	10.96	1.01e-18	0.0143187	156	2367	0.0659	77.65	0.0328	3.31	1.12e-07	373	0.4182	0.0659062	0bp
mapping1.cns	imm	66	2845	2835	10829	10825	743	25	0.3788	0.4	0.0061	4.25	2.08e-286	174	0.2423	90.7	0.1221	11.21	9.08e-22	0.0160739	182	2367	0.0769	81.5	0.0344	4.25	4.47e-09	444	0.4099	0.0768906	0bp
mapping1.cns	imm	66	2845	2835	10829	10825	806	25	0.3788	1.05	0.0159	3.89	7.41e-161	183	0.2343	98.3	0.122	10.51	4.12e-27	0.0169053	185	2367	0.0782	92.95	0.0393	3.89	2.22e-11	458	0.4039	0.078158	0bp
mapping1.cns	imm	66	2845	2835	10829	10825	881	25	0.3788	0.6	0.0091	4.2	1.68e-194	200	0.2336	107.8	0.1224	10.47	3.53e-34	0.0184758	197	2367	0.0832	97.6	0.0412	4.2	4.72e-07	490	0.402	0.0832277	0bp
mapping1.cns	imm	66	2845	2835	10829	10825	954	26	0.3939	0.8	0.0121	4.67	1.79e-287	215	0.2317	117.05	0.1227	10.27	3.23e-22	0.0198614	212	2367	0.0896	101.55	0.0429	4.67	8.26e-10	520	0.4077	0.0895649	0bp
mapping1.cns	imm	66	2845	2835	10829	10825	1031	29	0.4394	0.75	0.0114	4.51	0	233	0.2325	119.2	0.1156	11.04	2.83e-31	0.0215242	223	2367	0.0942	116.2	0.0491	4.51	2.3e-14	538	0.4145	0.0942121	0bp
mapping1.cns	imm	66	2845	2835	10829	10825	1112	30	0.4545	0.8	0.0121	5.22	3.88e-207	254	0.2348	127.5	0.1147	11.38	2.37e-27	0.0234642	235	2367	0.0993	111.45	0.0471	5.22	1.24e-10	590	0.3983	0.0992818	0bp
mapping1.cns	imm	66	2845	2835	10829	10825	1173	31	0.4697	0.85	0.0129	5.41	6.94e-169	271	0.2373	137.35	0.1171	11.39	2.92e-23	0.0250346	247	2367	0.1044	118.85	0.0502	5.41	2.63e-21	612	0.4036	0.104351	0bp
mapping1.cns	imm	66	2845	2835	10829	10825	1246	31	0.4697	0.95	0.0144	5.37	3.33e-131	281	0.2313	150	0.1204	10.51	5.53e-27	0.0259584	267	2367	0.1128	139.8	0.0591	5.37	4.73e-06	641	0.4165	0.112801	0bp
mapping1.cns	imm	66	2845	2835	10829	10825	1321	32	0.4848	0.9	0.0136	5.86	3.76e-204	295	0.2289	163.45	0.1237	9.96	7.24e-30	0.0272517	278	2367	0.1174	139.25	0.0588	5.86	9.35e-11	652	0.4264	0.117448	0bp
mapping1.cns	imm	66	2845	2835	10829	10825	1401	34	0.5152	1.2	0.0182	5.48	0	312	0.2282	169.45	0.1209	10.17	2.65e-43	0.0288222	286	2367	0.1208	156.4	0.0661	5.48	7.59e-10	673	0.425	0.120828	0bp
mapping1.cns	imm	66	2845	2835	10829	10825	1476	34	0.5152	1.4	0.0212	6.28	8.51e-155	327	0.2268	179.55	0.1216	9.99	4.86e-37	0.0302079	304	2367	0.1284	155.45	0.0657	6.28	6.5e-15	706	0.4306	0.128433	0bp
mapping1.cns	imm	66	2845	2835	10829	10825	1548	34	0.5152	1.05	0.0159	6.42	5.04e-239	348	0.2299	182.1	0.1176	10.72	7.03e-41	0.0321478	324	2367	0.1369	172.05	0.0727	6.42	4.77e-11	741	0.4372	0.136882	0bp
mapping1.cns	imm	66	2845	2835	10829	10825	1619	35	0.5303	1.35	0.0205	6.98	1.54e-178	359	0.2266	189.4	0.117	10.48	1.16e-57	0.033164	341	2367	0.1441	175.9	0.0743	6.98	1.18e-13	772	0.4417	0.144064	0bp
mapping1.cns	imm	66	2845	2835	10829	10825	1693	36	0.5455	1.1	0.0167	7.1	1.39e-160	375	0.2263	197.2	0.1165	10.5	2.36e-42	0.034642	352	2367	0.1487	183.85	0.0777	7.1	3.19e-30	804	0.4378	0.148711	0bp
mapping1.cns	imm	66	2845	2835	10829	10825	1767	36	0.5455	1.25	0.0189	7.62	0	384	0.2218	208.35	0.1179	9.94	2.13e-50	0.0354734	362	2367	0.1529	181.65	0.0767	7.62	3.86e-10	818	0.4425	0.152936	0bp
mapping1.cns	imm	66	2845	2835	10829	10825	1830	36	0.5455	1.45	0.022	8.19	2.47e-185	401	0.2235	223	0.1219	9.73	1.84e-55	0.0370439	389	2367	0.1643	195.25	0.0825	8.19	3.59e-24	880	0.442	0.164343	0bp
mapping1.cns	imm	66	2845	2835	10829	10825	1900	37	0.5606	1.75	0.0265	8.36	6.75e-175	411	0.2206	224.6	0.1182	9.81	2.31e-34	0.0379677	393	2367	0.166	195.2	0.0825	8.36	7.72e-20	900	0.4367	0.166033	0bp
mapping1.cns	imm	66	2845	2835	10829	10825	1979	39	0.5909	1.3	0.0197	9.02	4.67e-156	427	0.2201	239.5	0.121	9.47	4.01e-32	0.0394457	421	2367	0.1779	207.6	0.0877	9.02	7.18e-14	943	0.4464	0.177862	0bp
mapping1.cns	imm	66	2845	2835	10829	10825	2044	39	0.5909	1.45	0.022	9.14	3.86e-256	442	0.2204	246.95	0.1208	9.54	7.9e-41	0.0408314	430	2367	0.1817	213.55	0.0902	9.14	8.85e-17	958	0.4489	0.181665	0bp
mapping1.cns	imm	66	2845	2835	10829	10825	2111	39	0.5909	2	0.0303	9.09	1.89e-159	460	0.222	248.35	0.1176	10.03	3.62e-66	0.0424942	448	2367	0.1893	232.95	0.0984	9.09	5.47e-16	980	0.4571	0.189269	0bp
mapping1.cns	imm	66	2845	2835	10829	10825	2176	39	0.5909	2.05	0.0311	9.38	3.7e-147	474	0.2218	258.35	0.1187	9.91	9.61e-58	0.0437875	454	2367	0.1918	232	0.098	9.38	8.17e-20	992	0.4577	0.191804	0bp
mapping1.cns	imm	66	2845	2835	10829	10825	2245	39	0.5909	2.1	0.0318	9.99	2.08e-286	487	0.2208	270.55	0.1205	9.64	8.06e-54	0.0449885	465	2367	0.1965	228.6	0.0966	9.99	4.45e-28	1014	0.4586	0.196451	0bp
mapping1.cns	imm	66	2845	2835	10829	10825	2313	39	0.5909	1.75	0.0265	9.52	2.28e-133	497	0.2186	277.8	0.1201	9.48	1.34e-35	0.0459122	472	2367	0.1994	246.65	0.1042	9.52	2.83e-22	1039	0.4543	0.199409	0bp
mapping1.cns	imm	66	2845	2835	10829	10825	2388	39	0.5909	1.45	0.022	9.86	0	523	0.2226	292.6	0.1225	9.65	1.1e-25	0.0483141	482	2367	0.2036	248.6	0.105	9.86	1.94e-17	1065	0.4526	0.203633	0bp
mapping1.cns	imm	66	2845	2835	10829	10825	2450	39	0.5909	1.75	0.0265	9.97	0	533	0.2211	292.45	0.1194	9.82	9.76e-51	0.0492379	485	2367	0.2049	248.95	0.1052	9.97	1.16e-22	1076	0.4507	0.204901	0bp
mapping1.cns	imm	66	2845	2835	10829	10825	2519	40	0.6061	2.15	0.0326	9.84	1.74e-129	552	0.2227	310.65	0.1233	9.58	3.02e-52	0.0509931	507	2367	0.2142	274.15	0.1158	9.84	6.1e-21	1131	0.4483	0.214195	0bp
mapping1.cns	imm	66	2845	2835	10829	10825	2596	40	0.6061	1.6	0.0242	10.16	3.54e-295	565	0.221	318.7	0.1228	9.49	1.28e-35	0.052194	518	2367	0.2188	277.55	0.1173	10.16	9.09e-11	1153	0.4493	0.218842	0bp
mapping1.cns	imm	66	2845	2835	10829	10825	2662	40	0.6061	2.4	0.0364	10.43	1.03e-132	580	0.2212	320.75	0.1205	9.74	1.51e-41	0.0535797	531	2367	0.2243	284.2	0.1201	10.43	1.3e-14	1191	0.4458	0.224335	0bp
mapping1.cns	imm	66	2845	2835	10829	10825	2737	40	0.6061	2.1	0.0318	10.93	0	590	0.2188	328.6	0.1201	9.55	4.66e-50	0.0545035	547	2367	0.2311	288.4	0.1218	10.93	2.44e-17	1247	0.4387	0.231094	0bp
mapping1.cns	imm	66	2845	2835	10829	10825	2806	40	0.6061	2.9	0.0439	11.08	5.05e-108	608	0.2198	337.7	0.1203	9.63	3.59e-44	0.0561663	563	2367	0.2379	300.85	0.1271	11.08	2.01e-15	1273	0.4423	0.237854	0bp
mapping1.cns	imm	66	2845	2835	10829	10825	2874	40	0.6061	2.45	0.0371	11.52	6.22e-132	622	0.2195	351.9	0.1224	9.4	8.21e-45	0.0574596	575	2367	0.2429	302.3	0.1277	11.52	1.84e-20	1295	0.444	0.242924	0bp
mapping1.cns	imm	66	2845	2835	10829	10825	2949	40	0.6061	2.2	0.0333	11.36	6.23e-153	641	0.2204	353.4	0.1198	9.75	1.93e-134	0.0592148	587	2367	0.248	318	0.1343	11.36	1.91e-23	1329	0.4417	0.247993	0bp
mapping1.cns	imm	66	2845	2835	10829	10825	3017	40	0.6061	2.4	0.0364	12.33	6.54e-109	660	0.2217	360.2	0.1194	9.94	2.37e-148	0.06097	609	2367	0.2573	317.05	0.1339	12.33	3.88e-53	1368	0.4452	0.257288	0bp
mapping1.cns	imm	66	2845	2835	10829	10825	3073	41	0.6212	1.9	0.0288	12.7	3.3e-189	676	0.223	375.8	0.1223	9.77	5.99e-48	0.062448	635	2367	0.2683	334.5	0.1413	12.7	2.66e-31	1405	0.452	0.268272	0bp
mapping1.cns	imm	66	2845	2835	10829	10825	3138	41	0.6212	3	0.0455	12.91	6.33e-138	690	0.2228	381.35	0.1215	9.84	3.57e-51	0.0637413	643	2367	0.2717	337.5	0.1426	12.91	6.67e-26	1415	0.4544	0.271652	0bp
mapping1.cns	imm	66	2845	2835	10829	10825	3186	42	0.6364	2.35	0.0356	12.95	5.48e-155	701	0.223	380	0.1193	10.08	6.31e-63	0.0647575	646	2367	0.2729	339.5	0.1434	12.95	5.24e-29	1422	0.4543	0.272919	0bp
mapping1.cns	imm	66	2845	2835	10829	10825	3186	42	0.6364	3.35	0.0508	12.98	2.01e-124	701	0.223	381.6	0.1198	10.03	1.48e-89	0.0647575	646	2367	0.2729	338.75	0.1431	12.98	6.05e-16	1422	0.4543	0.272919	0bp
mapping1.cns	imm	66	2845	2835	10829	10825	3186	42	0.6364	2.7	0.0409	12.97	4.52e-161	701	0.223	385.6	0.121	9.9	9.48e-52	0.0647575	646	2367	0.2729	339	0.1432	12.97	9.12e-40	1422	0.4543	0.272919	0bp
mapping1.cns	imm	66	2845	2835	10829	10825	3186	42	0.6364	2.45	0.0371	13.24	3.92e-211	701	0.223	387.05	0.1215	9.85	1.3e-68	0.0647575	646	2367	0.2729	332.55	0.1405	13.24	5.76e-32	1422	0.4543	0.272919	0bp
mapping1.cns	imm	66	2845	2835	10829	10825	3186	42	0.6364	3.15	0.0477	12.92	1.1e-81	701	0.223	379.6	0.1191	10.09	4.28e-85	0.0647575	646	2367	0.2729	340.1	0.1437	12.92	9.79e-23	1422	0.4543	0.272919	0bp
mapping1.cns	imm	66	2845	2835	10829	10825	3186	42	0.6364	2.65	0.0402	12.97	2e-101	701	0.223	380.4	0.1194	10.06	5.16e-44	0.0647575	646	2367	0.2729	338.9	0.1432	12.97	1.03e-30	1422	0.4543	0.272919	0bp
mapping1.amnioserosa	imm	8	2845	2844	10829	10829	77	7	0.875	0	0	2.64	0	22	0.3143	8.1	0.1052	18.05	2.61e-07	0.00203158	9	278	0.0324	1.65	0.0059	2.64	0.000556024	66	0.1364	0.0323741	0bp
mapping1.amnioserosa	imm	8	2845	2844	10829	10829	172	7	0.875	0	0	2.84	0	40	0.2424	20.35	0.1183	11.42	4.6e-07	0.00369379	10	278	0.036	2.1	0.0076	2.84	9.8e-08	95	0.1053	0.0359712	0bp
mapping1.amnioserosa	imm	8	2845	2844	10829	10829	265	7	0.875	0	0	2.79	0	59	0.2287	27.7	0.1045	11.81	3.19e-18	0.00544833	10	278	0.036	2.25	0.0081	2.79	8.56e-08	112	0.0893	0.0359712	0bp
mapping1.amnioserosa	imm	8	2845	2844	10829	10829	345	7	0.875	0.15	0.0188	2.66	8.03e-45	73	0.216	37.3	0.1081	10.35	6.79e-17	0.00674116	11	278	0.0396	3.6	0.0129	2.66	0.000521862	123	0.0894	0.0395683	0bp
mapping1.amnioserosa	imm	8	2845	2844	10829	10829	430	7	0.875	0.1	0.0125	2.1	5.23e-54	84	0.1986	49.9	0.116	7.93	4.09e-10	0.00775695	11	278	0.0396	5.15	0.0185	2.1	0.00908877	166	0.0663	0.0395683	0bp
mapping1.amnioserosa	imm	8	2845	2844	10829	10829	513	7	0.875	0	0	1.98	0	91	0.1798	58.85	0.1147	6.27	8.24e-08	0.00840336	11	278	0.0396	5.5	0.0198	1.98	0.0422023	171	0.0643	0.0395683	0bp
mapping1.amnioserosa	imm	8	2845	2844	10829	10829	593	7	0.875	0.05	0.0062	1.8	2.15e-212	97	0.1655	67.7	0.1142	4.94	6.82e-06	0.00895743	11	278	0.0396	6	0.0216	1.8	0.0644449	177	0.0621	0.0395683	0bp
mapping1.amnioserosa	imm	8	2845	2844	10829	10829	677	7	0.875	0.1	0.0125	1.33	1.32e-111	106	0.1582	77.3	0.1142	4.24	0.000346908	0.00978853	11	278	0.0396	7.3	0.0263	1.33	0.0722883	194	0.0567	0.0395683	0bp
mapping1.amnioserosa	imm	8	2845	2844	10829	10829	757	7	0.875	0	0	0.68	0	115	0.1533	87.7	0.1159	3.61	0.000299541	0.0106196	11	278	0.0396	9.1	0.0327	0.68	0.269531	203	0.0542	0.0395683	0bp
mapping1.amnioserosa	imm	8	2845	2844	10829	10829	838	7	0.875	0.05	0.0062	0.61	2.15e-212	132	0.1588	94.75	0.1131	4.45	3.18e-06	0.0121895	11	278	0.0396	9.3	0.0335	0.61	0.313381	231	0.0476	0.0395683	0bp
mapping1.amnioserosa	imm	8	2845	2844	10829	10829	922	7	0.875	0.05	0.0062	0	2.15e-212	140	0.153	105	0.1139	3.8	0.00120074	0.0129282	11	278	0.0396	11	0.0396	0	0.5	233	0.0472	0.0395683	0bp
mapping1.amnioserosa	imm	8	2845	2844	10829	10829	1009	7	0.875	0.15	0.0188	-0.31	2.57e-78	146	0.1457	114.35	0.1133	3.14	0.000849849	0.0134823	11	278	0.0396	11.85	0.0426	-0.31	0.420668	237	0.0464	0.0395683	0bp
mapping1.amnioserosa	imm	8	2845	2844	10829	10829	1094	7	0.875	0.2	0.025	-1.01	1.14e-28	156	0.1435	124.85	0.1141	2.85	0.00318192	0.0144058	11	278	0.0396	13.8	0.0496	-1.01	0.341331	247	0.0445	0.0395683	0bp
mapping1.amnioserosa	imm	8	2845	2844	10829	10829	1173	7	0.875	0.05	0.0062	-1.47	2.15e-212	164	0.1407	133.75	0.114	2.58	0.00547475	0.0151445	11	278	0.0396	15.1	0.0543	-1.47	0.120232	264	0.0417	0.0395683	0bp
mapping1.amnioserosa	imm	8	2845	2844	10829	10829	1248	7	0.875	0.05	0.0062	-0.7	2.15e-212	178	0.1434	145.3	0.1164	2.62	0.00066463	0.0164373	11	278	0.0396	12.95	0.0466	-0.7	0.325015	272	0.0404	0.0395683	0bp
mapping1.amnioserosa	imm	8	2845	2844	10829	10829	1325	7	0.875	0.05	0.0062	-1.49	2.15e-212	185	0.1404	155.5	0.1174	2.23	0.00648944	0.0170838	11	278	0.0396	15.15	0.0545	-1.49	0.138348	283	0.0389	0.0395683	0bp
mapping1.amnioserosa	imm	8	2845	2844	10829	10829	1400	7	0.875	0.05	0.0062	-1.55	2.15e-212	195	0.14	159.05	0.1136	2.57	0.000927964	0.0180072	11	278	0.0396	15.3	0.055	-1.55	0.16499	295	0.0373	0.0395683	0bp
mapping1.amnioserosa	imm	8	2845	2844	10829	10829	1475	7	0.875	0.2	0.025	-1.42	5.78e-62	212	0.1444	171.3	0.1161	2.76	0.00165601	0.0195771	12	278	0.0432	15.95	0.0574	-1.42	0.208742	321	0.0374	0.0431655	0bp
mapping1.amnioserosa	imm	8	2845	2844	10829	10829	1556	7	0.875	0.25	0.0312	-2.57	2.08e-26	222	0.1433	183.5	0.1179	2.47	0.00247809	0.0205005	12	278	0.0432	19.15	0.0689	-2.57	0.128903	323	0.0372	0.0431655	0bp
mapping1.amnioserosa	imm	8	2845	2844	10829	10829	1636	7	0.875	0.05	0.0062	-1.56	2.15e-212	229	0.1406	195.15	0.1193	2.07	0.00654874	0.0211469	15	278	0.054	19.35	0.0696	-1.56	0.170504	335	0.0448	0.0539568	0bp
mapping1.amnioserosa	imm	8	2845	2844	10829	10829	1708	7	0.875	0.1	0.0125	-0.92	5.23e-54	238	0.1399	196.7	0.1152	2.42	0.0010162	0.021978	16	278	0.0576	18.55	0.0667	-0.92	0.30973	339	0.0472	0.057554	0bp
mapping1.amnioserosa	imm	8	2845	2844	10829	10829	1785	7	0.875	0	0	-1.6	0	251	0.1412	205.75	0.1153	2.54	0.00148142	0.0231785	16	278	0.0576	20.45	0.0736	-1.6	0.273273	342	0.0468	0.057554	0bp
mapping1.amnioserosa	imm	8	2845	2844	10829	10829	1859	7	0.875	0.1	0.0125	-1.35	1.32e-111	257	0.1388	215.5	0.1159	2.23	8.45e-05	0.0237326	16	278	0.0576	19.75	0.071	-1.35	0.266843	353	0.0453	0.057554	0bp
mapping1.amnioserosa	imm	8	2845	2844	10829	10829	1937	7	0.875	0.2	0.025	-2.18	6.26e-39	265	0.1373	225.5	0.1164	2.04	0.00654558	0.0244713	16	278	0.0576	22.05	0.0793	-2.18	0.0723583	354	0.0452	0.057554	0bp
mapping1.amnioserosa	imm	8	2845	2844	10829	10829	2017	7	0.875	0.2	0.025	-3.26	5.78e-62	275	0.1368	237.35	0.1177	1.87	0.00398893	0.0253948	16	278	0.0576	25.05	0.0901	-3.26	0.0929041	365	0.0438	0.057554	0bp
mapping1.amnioserosa	imm	8	2845	2844	10829	10829	2099	7	0.875	0.3	0.0375	-2.68	1e-24	284	0.1358	247.9	0.1181	1.72	0.0150618	0.0262259	16	278	0.0576	23.45	0.0844	-2.68	0.11163	375	0.0427	0.057554	0bp
mapping1.amnioserosa	imm	8	2845	2844	10829	10829	2180	7	0.875	0.1	0.0125	-2.88	1.32e-111	293	0.1348	247.95	0.1137	2.07	0.00031201	0.027057	16	278	0.0576	24	0.0863	-2.88	0.0398574	375	0.0427	0.057554	0bp
mapping1.amnioserosa	imm	8	2845	2844	10829	10829	2252	7	0.875	0	0	-3.38	0	299	0.1332	256.75	0.114	1.88	0.00353177	0.027611	17	278	0.0612	26.4	0.095	-3.38	0.0500385	377	0.0451	0.0611511	0bp
mapping1.amnioserosa	imm	8	2845	2844	10829	10829	2327	7	0.875	0.2	0.025	-3.18	5.78e-62	307	0.1323	269.1	0.1156	1.63	0.000808862	0.0283498	17	278	0.0612	25.85	0.093	-3.18	0.0764746	381	0.0446	0.0611511	0bp
mapping1.amnioserosa	imm	8	2845	2844	10829	10829	2402	7	0.875	0.2	0.025	-4.05	5.78e-62	315	0.1315	282.35	0.1175	1.36	0.0228669	0.0290886	17	278	0.0612	28.25	0.1016	-4.05	0.0303728	382	0.0445	0.0611511	0bp
mapping1.amnioserosa	imm	8	2845	2844	10829	10829	2480	7	0.875	0.25	0.0312	-4.23	6.56e-35	323	0.1306	289.3	0.1167	1.36	0.00675121	0.0298273	17	278	0.0612	28.75	0.1034	-4.23	0.0598794	386	0.044	0.0611511	0bp
mapping1.amnioserosa	imm	8	2845	2844	10829	10829	2554	7	0.875	0.1	0.0125	-4.75	1.32e-111	329	0.1292	294.8	0.1154	1.34	0.0293778	0.0303814	18	278	0.0647	31.2	0.1122	-4.75	0.0382584	395	0.0456	0.0647482	0bp
mapping1.amnioserosa	imm	8	2845	2844	10829	10829	2628	7	0.875	0.15	0.0188	-4.62	2.57e-78	338	0.129	306.9	0.1168	1.18	0.00116881	0.0312125	18	278	0.0647	30.85	0.111	-4.62	0.0638779	400	0.045	0.0647482	0bp
mapping1.amnioserosa	imm	8	2845	2844	10829	10829	2698	7	0.875	0.2	0.025	-4.51	5.78e-62	347	0.1289	312.9	0.116	1.26	0.0560473	0.0320436	18	278	0.0647	30.55	0.1099	-4.51	0.0201024	407	0.0442	0.0647482	0bp
mapping1.amnioserosa	imm	8	2845	2844	10829	10829	2769	7	0.875	0.45	0.0562	-5.2	1.06e-15	359	0.13	327.7	0.1183	1.13	0.015539	0.0331517	19	278	0.0683	33.45	0.1203	-5.2	0.00554346	418	0.0455	0.0683453	0bp
mapping1.amnioserosa	imm	8	2845	2844	10829	10829	2848	7	0.875	0.2	0.025	-5.04	5.78e-62	368	0.1295	329.35	0.1156	1.36	0.00371422	0.0339828	20	278	0.0719	34	0.1223	-5.04	0.0224606	424	0.0472	0.0719424	0bp
mapping1.amnioserosa	imm	8	2845	2844	10829	10829	2920	7	0.875	0.1	0.0125	-5.25	1.32e-111	378	0.1298	340.6	0.1166	1.28	0.0490826	0.0349063	20	278	0.0719	34.6	0.1245	-5.25	0.01069	439	0.0456	0.0719424	0bp
mapping1.amnioserosa	imm	8	2845	2844	10829	10829	3002	7	0.875	0.3	0.0375	-5.29	4.53e-32	386	0.1289	346.3	0.1154	1.32	0.00279491	0.035645	21	278	0.0755	35.7	0.1284	-5.29	0.0337484	453	0.0464	0.0755396	0bp
mapping1.amnioserosa	imm	8	2845	2844	10829	10829	3067	7	0.875	0.15	0.0188	-5.99	2.57e-78	390	0.1275	358.55	0.1169	1.03	0.0093169	0.0360144	21	278	0.0755	37.65	0.1354	-5.99	0.027757	458	0.0459	0.0755396	0bp
mapping1.amnioserosa	imm	8	2845	2844	10829	10829	3146	7	0.875	0.15	0.0188	-5.11	2.57e-78	399	0.1271	368.15	0.117	0.98	0.0660056	0.0368455	22	278	0.0791	36.2	0.1302	-5.11	0.0100563	481	0.0457	0.0791367	0bp
mapping1.amnioserosa	imm	8	2845	2844	10829	10829	3225	7	0.875	0.4	0.05	-5.27	1.54e-22	409	0.1271	379.9	0.1178	0.9	0.00275129	0.037769	22	278	0.0791	36.65	0.1318	-5.27	0.0101261	486	0.0453	0.0791367	0bp
mapping1.amnioserosa	imm	8	2845	2844	10829	10829	3306	7	0.875	0.2	0.025	-6.85	5.78e-62	418	0.1267	391.25	0.1183	0.81	0.0797748	0.0386001	22	278	0.0791	41.05	0.1477	-6.85	0.00968269	495	0.0444	0.0791367	0bp
mapping1.amnioserosa	imm	8	2845	2844	10829	10829	3382	7	0.875	0.35	0.0438	-5.97	1.82e-23	427	0.1265	399.3	0.1181	0.82	0.0767754	0.0394312	22	278	0.0791	38.6	0.1388	-5.97	0.0590972	500	0.044	0.0791367	0bp
mapping1.amnioserosa	imm	8	2845	2844	10829	10829	3456	7	0.875	0.1	0.0125	-6.92	1.32e-111	431	0.125	412.6	0.1194	0.53	0.119734	0.0398005	22	278	0.0791	41.25	0.1484	-6.92	0.0199554	500	0.044	0.0791367	0bp
mapping1.amnioserosa	imm	8	2845	2844	10829	10829	3528	7	0.875	0.1	0.0125	-6.85	1.32e-111	436	0.1238	423.7	0.1201	0.35	0.275734	0.0402623	23	278	0.0827	42.05	0.1513	-6.85	0.0034538	510	0.0451	0.0827338	0bp
mapping1.amnioserosa	imm	8	2845	2844	10829	10829	3602	7	0.875	0.35	0.0438	-6.33	1.82e-23	445	0.1238	426.25	0.1183	0.52	0.220626	0.0410934	24	278	0.0863	41.6	0.1496	-6.33	0.0148375	512	0.0469	0.0863309	0bp
mapping1.amnioserosa	imm	8	2845	2844	10829	10829	3686	7	0.875	0.5	0.0625	-6.65	1.95e-15	449	0.122	431.3	0.117	0.48	0.15771	0.0414627	24	278	0.0863	42.5	0.1529	-6.65	0.00651975	515	0.0466	0.0863309	0bp
mapping1.amnioserosa	imm	8	2845	2844	10829	10829	3764	7	0.875	0.1	0.0125	-5.61	5.23e-54	453	0.1206	434.3	0.1154	0.5	0.112272	0.0418321	24	278	0.0863	39.6	0.1424	-5.61	0.0289093	515	0.0466	0.0863309	0bp
mapping1.amnioserosa	imm	8	2845	2844	10829	10829	3830	7	0.875	0.35	0.0438	-7.27	1.82e-23	460	0.1203	443.95	0.1159	0.42	0.191274	0.0424785	24	278	0.0863	44.2	0.159	-7.27	0.00654505	518	0.0463	0.0863309	0bp
mapping1.amnioserosa	imm	8	2845	2844	10829	10829	3859	7	0.875	0.3	0.0375	-7.09	4.53e-32	463	0.1202	453.3	0.1175	0.25	0.323183	0.0427556	24	278	0.0863	43.7	0.1572	-7.09	0.0145929	520	0.0462	0.0863309	0bp
mapping2.ectoderm	imm	75	2845	2836	10829	10824	91	17	0.2267	0.1	0.0013	2.47	0	27	0.3649	10.95	0.1203	17.64	7.43e-06	0.00249446	48	1693	0.0284	6.1	0.0036	2.47	1.78e-26	89	0.5393	0.028352	0bp
mapping2.ectoderm	imm	75	2845	2836	10829	10824	179	22	0.2933	0.15	0.002	2.96	0	49	0.3121	20.05	0.112	16.17	5.07e-10	0.00452698	66	1693	0.039	15.9	0.0094	2.96	2.88e-08	138	0.4783	0.0389841	0bp
mapping2.ectoderm	imm	75	2845	2836	10829	10824	257	25	0.3333	0.15	0.002	4.53	0	72	0.3103	27.05	0.1053	17.49	2.94e-36	0.00665188	95	1693	0.0561	18.35	0.0108	4.53	3.19e-30	218	0.4358	0.0561134	0bp
mapping2.ectoderm	imm	75	2845	2836	10829	10824	333	27	0.36	0.15	0.002	5.74	0	94	0.3072	40.7	0.1222	16.01	1.14e-18	0.00868441	118	1693	0.0697	20.75	0.0123	5.74	1.15e-40	309	0.3819	0.0696988	0bp
mapping2.ectoderm	imm	75	2845	2836	10829	10824	410	29	0.3867	0.15	0.002	5.34	0	111	0.2913	46.25	0.1128	15.79	1.31e-27	0.010255	122	1693	0.0721	31.55	0.0186	5.34	5.8e-25	325	0.3754	0.0720614	0bp
mapping2.ectoderm	imm	75	2845	2836	10829	10824	491	31	0.4133	0.25	0.0033	6.44	0	130	0.2826	55.25	0.1125	15.22	7.3e-29	0.0120103	145	1693	0.0856	35.95	0.0212	6.44	2.14e-38	394	0.368	0.0856468	0bp
mapping2.ectoderm	imm	75	2845	2836	10829	10824	566	34	0.4533	0.35	0.0047	6.77	0	145	0.2726	64.25	0.1135	14.27	6.29e-18	0.0133962	158	1693	0.0933	43.3	0.0256	6.77	1.52e-28	433	0.3649	0.0933255	0bp
mapping2.ectoderm	imm	75	2845	2836	10829	10824	637	36	0.48	0.45	0.006	7.78	4.46e-196	163	0.2712	73.15	0.1148	14.11	2.58e-54	0.0150591	181	1693	0.1069	49.25	0.0291	7.78	1.13e-22	507	0.357	0.106911	0bp
mapping2.ectoderm	imm	75	2845	2836	10829	10824	717	36	0.48	0.4	0.0053	7.74	0	178	0.2614	83.2	0.116	13.22	2.15e-18	0.0164449	186	1693	0.1099	54.9	0.0324	7.74	1.08e-26	532	0.3496	0.109864	0bp
mapping2.ectoderm	imm	75	2845	2836	10829	10824	793	36	0.48	0.65	0.0087	8.22	0	200	0.2642	90.8	0.1145	13.77	3e-32	0.0184775	196	1693	0.1158	56.8	0.0335	8.22	3.44e-57	580	0.3379	0.115771	0bp
mapping2.ectoderm	imm	75	2845	2836	10829	10824	871	37	0.4933	0.7	0.0093	8.51	0	220	0.2638	99.3	0.114	13.86	1.46e-34	0.0203252	208	1693	0.1229	64	0.0378	8.51	2.97e-22	613	0.3393	0.122859	0bp
mapping2.ectoderm	imm	75	2845	2836	10829	10824	944	37	0.4933	0.7	0.0093	9.33	8.3e-272	239	0.2635	110.45	0.117	13.62	1.2e-36	0.0220806	225	1693	0.1329	67.05	0.0396	9.33	9.71e-56	646	0.3483	0.1329	0bp
mapping2.ectoderm	imm	75	2845	2836	10829	10824	1018	37	0.4933	1.1	0.0147	9.33	1.44e-246	261	0.2661	118.4	0.1163	14.01	1.23e-56	0.0241131	238	1693	0.1406	80	0.0473	9.33	1.51e-24	686	0.3469	0.140579	0bp
mapping2.ectoderm	imm	75	2845	2836	10829	10824	1086	38	0.5067	0.8	0.0107	10.02	0	281	0.2681	124.5	0.1146	14.41	3.88e-40	0.0259608	249	1693	0.1471	79.4	0.0469	10.02	1.46e-34	718	0.3468	0.147076	0bp
mapping2.ectoderm	imm	75	2845	2836	10829	10824	1159	39	0.52	1.05	0.014	10.01	7.29e-208	296	0.2643	132.35	0.1142	14.12	1.39e-63	0.0273466	260	1693	0.1536	90.45	0.0534	10.01	1.4e-23	742	0.3504	0.153574	0bp
mapping2.ectoderm	imm	75	2845	2836	10829	10824	1235	41	0.5467	0.9	0.012	10.73	0	311	0.2605	146.4	0.1185	13.33	2.9e-37	0.0287324	273	1693	0.1613	91.4	0.054	10.73	6.68e-27	773	0.3532	0.161252	0bp
mapping2.ectoderm	imm	75	2845	2836	10829	10824	1307	41	0.5467	0.95	0.0127	11.44	0	328	0.2591	160.55	0.1228	12.81	1.15e-56	0.030303	294	1693	0.1737	100.3	0.0592	11.44	5.42e-59	813	0.3616	0.173656	0bp
mapping2.ectoderm	imm	75	2845	2836	10829	10824	1377	41	0.5467	0.85	0.0113	11.51	1.24e-297	344	0.2575	162.8	0.1182	13.16	1.71e-79	0.0317812	303	1693	0.179	108.2	0.0639	11.51	2.79e-22	845	0.3586	0.178972	0bp
mapping2.ectoderm	imm	75	2845	2836	10829	10824	1449	42	0.56	1	0.0133	12.33	0	361	0.2566	174.6	0.1205	12.86	1.04e-68	0.0333518	320	1693	0.189	111.3	0.0657	12.33	2.25e-31	871	0.3674	0.189014	0bp
mapping2.ectoderm	imm	75	2845	2836	10829	10824	1522	42	0.56	1.25	0.0167	13.09	2.08e-218	382	0.2581	181.2	0.1191	13.19	2.92e-64	0.0352919	337	1693	0.1991	115.45	0.0682	13.09	3.16e-37	923	0.3651	0.199055	0bp
mapping2.ectoderm	imm	75	2845	2836	10829	10824	1601	42	0.56	1.3	0.0173	12.97	5.3e-245	405	0.2598	188.85	0.118	13.5	2.29e-79	0.0374169	347	1693	0.205	127.45	0.0753	12.97	1.16e-35	952	0.3645	0.204962	0bp
mapping2.ectoderm	imm	75	2845	2836	10829	10824	1677	42	0.56	1.6	0.0213	13.31	0	417	0.255	194.55	0.116	13.26	2.23e-85	0.0385255	350	1693	0.2067	124.6	0.0736	13.31	3.8e-22	996	0.3514	0.206734	0bp
mapping2.ectoderm	imm	75	2845	2836	10829	10824	1746	43	0.5733	1.05	0.014	13.25	1.08e-293	433	0.2543	207.45	0.1188	12.92	1.69e-60	0.0400037	356	1693	0.2103	131.75	0.0778	13.25	1.99e-51	1039	0.3426	0.210278	0bp
mapping2.ectoderm	imm	75	2845	2836	10829	10824	1813	43	0.5733	1.5	0.02	13.84	8.75e-185	448	0.2531	212.95	0.1175	12.96	1.93e-91	0.0413895	376	1693	0.2221	141.75	0.0837	13.84	1.6e-34	1090	0.345	0.222091	0bp
mapping2.ectoderm	imm	75	2845	2836	10829	10824	1881	44	0.5867	1.95	0.026	14.66	9.85e-181	463	0.252	220.8	0.1174	12.88	3.68e-47	0.0427753	400	1693	0.2363	151.75	0.0896	14.66	7.55e-39	1153	0.3469	0.236267	0bp
mapping2.ectoderm	imm	75	2845	2836	10829	10824	1953	44	0.5867	1.45	0.0193	15.4	1.1e-260	479	0.2509	232.2	0.1189	12.64	1.37e-75	0.0442535	411	1693	0.2428	150.2	0.0887	15.4	2.24e-34	1175	0.3498	0.242764	0bp
mapping2.ectoderm	imm	75	2845	2836	10829	10824	2039	45	0.6	1.1	0.0147	15.83	1.07e-252	490	0.2457	241.75	0.1186	12.18	2.72e-75	0.0452698	423	1693	0.2499	155	0.0916	15.83	3.7e-53	1206	0.3507	0.249852	0bp
mapping2.ectoderm	imm	75	2845	2836	10829	10824	2112	45	0.6	1.75	0.0233	16.58	1.68e-218	512	0.2477	250.35	0.1185	12.39	4.23e-83	0.0473023	436	1693	0.2575	155.35	0.0918	16.58	4.57e-30	1243	0.3508	0.257531	0bp
mapping2.ectoderm	imm	75	2845	2836	10829	10824	2175	46	0.6133	1.45	0.0193	16.58	1.43e-202	525	0.2466	254.7	0.1171	12.43	3.02e-53	0.0485033	452	1693	0.267	171.3	0.1012	16.58	2.2e-35	1293	0.3496	0.266982	0bp
mapping2.ectoderm	imm	75	2845	2836	10829	10824	2238	46	0.6133	2.1	0.028	16.85	2.11e-116	538	0.2454	262.15	0.1171	12.33	8.98e-58	0.0497044	459	1693	0.2711	173.75	0.1026	16.85	1.64e-32	1307	0.3512	0.271116	0bp
mapping2.ectoderm	imm	75	2845	2836	10829	10824	2304	46	0.6133	1.55	0.0207	16.96	3.56e-305	556	0.2462	276.15	0.1199	12.15	1.36e-110	0.0513673	473	1693	0.2794	185.8	0.1097	16.96	2.97e-55	1336	0.354	0.279386	0bp
mapping2.ectoderm	imm	75	2845	2836	10829	10824	2382	46	0.6133	1.75	0.0233	17.93	4.2e-257	575	0.2461	281.6	0.1182	12.32	1.14e-51	0.0531227	484	1693	0.2859	180.4	0.1066	17.93	1.39e-65	1384	0.3497	0.285883	0bp
mapping2.ectoderm	imm	75	2845	2836	10829	10824	2443	46	0.6133	1.15	0.0153	17.11	0	585	0.2441	289.45	0.1185	12.1	3.02e-69	0.0540466	480	1693	0.2835	190.3	0.1124	17.11	7.09e-37	1383	0.3471	0.28352	0bp
mapping2.ectoderm	imm	75	2845	2836	10829	10824	2497	46	0.6133	1.65	0.022	17.51	1.6e-237	599	0.2444	298.2	0.1194	12.05	1.63e-75	0.05534	484	1693	0.2859	187.5	0.1108	17.51	8.09e-31	1396	0.3467	0.285883	0bp
mapping2.ectoderm	imm	75	2845	2836	10829	10824	2564	47	0.6267	2	0.0267	17.7	3.27e-184	620	0.2463	305.15	0.119	12.28	1.04e-79	0.0572801	500	1693	0.2953	200.3	0.1183	17.7	6.15e-46	1428	0.3501	0.295334	0bp
mapping2.ectoderm	imm	75	2845	2836	10829	10824	2637	48	0.64	2.25	0.03	18.26	1.94e-169	641	0.2476	309.15	0.1172	12.58	6.24e-115	0.0592203	505	1693	0.2983	195.8	0.1157	18.26	2.28e-91	1443	0.35	0.298287	0bp
mapping2.ectoderm	imm	75	2845	2836	10829	10824	2700	49	0.6533	1.55	0.0207	18.23	1.48e-145	650	0.2452	323.4	0.1198	12.1	3.85e-79	0.0600517	510	1693	0.3012	201.35	0.1189	18.23	9.2e-60	1467	0.3476	0.30124	0bp
mapping2.ectoderm	imm	75	2845	2836	10829	10824	2769	50	0.6667	2	0.0267	18.01	8.24e-253	668	0.2457	328.65	0.1187	12.26	5.13e-90	0.0617147	517	1693	0.3054	212.1	0.1253	18.01	1.2e-26	1483	0.3486	0.305375	0bp
mapping2.ectoderm	imm	75	2845	2836	10829	10824	2846	50	0.6667	1.9	0.0253	18.72	5.35e-231	684	0.2446	334	0.1174	12.3	5.16e-99	0.0631929	536	1693	0.3166	219.15	0.1294	18.72	1.04e-42	1515	0.3538	0.316598	0bp
mapping2.ectoderm	imm	75	2845	2836	10829	10824	2915	50	0.6667	2.65	0.0353	18.46	0	694	0.2422	352.05	0.1208	11.73	1.25e-86	0.0641168	541	1693	0.3196	228.5	0.135	18.46	9.06e-47	1528	0.3541	0.319551	0bp
mapping2.ectoderm	imm	75	2845	2836	10829	10824	2988	50	0.6667	2.45	0.0327	19.02	3.61e-193	702	0.2389	360.6	0.1207	11.43	6.09e-143	0.0648559	545	1693	0.3219	222.95	0.1317	19.02	1.24e-74	1538	0.3544	0.321914	0bp
mapping2.ectoderm	imm	75	2845	2836	10829	10824	3051	50	0.6667	2.15	0.0287	18.34	3.56e-197	717	0.2389	361.75	0.1186	11.64	2.96e-118	0.0662417	548	1693	0.3237	237.55	0.1403	18.34	2.79e-29	1552	0.3531	0.323686	0bp
mapping2.ectoderm	imm	75	2845	2836	10829	10824	3118	50	0.6667	2.35	0.0313	18.76	1.5e-195	735	0.2396	370.2	0.1187	11.7	8.76e-55	0.0679047	561	1693	0.3314	243.35	0.1437	18.76	7.47e-33	1577	0.3557	0.331364	0bp
mapping2.ectoderm	imm	75	2845	2836	10829	10824	3191	50	0.6667	2.75	0.0367	19.78	2.96e-223	747	0.2378	377.2	0.1182	11.59	4.49e-115	0.0690133	573	1693	0.3385	238.15	0.1407	19.78	1.5e-18	1609	0.3561	0.338452	0bp
mapping2.ectoderm	imm	75	2845	2836	10829	10824	3246	50	0.6667	2.4	0.032	20.57	2.13e-151	760	0.2378	393.1	0.1211	11.3	4.13e-174	0.0702143	601	1693	0.355	252.7	0.1493	20.57	1.04e-44	1657	0.3627	0.354991	0bp
mapping2.ectoderm	imm	75	2845	2836	10829	10824	3246	50	0.6667	2.6	0.0347	21.3	1.12e-200	760	0.2378	392.1	0.1208	11.33	3.24e-79	0.0702143	601	1693	0.355	240.45	0.142	21.3	1.14e-46	1657	0.3627	0.354991	0bp
mapping2.ectoderm	imm	75	2845	2836	10829	10824	3246	50	0.6667	2.3	0.0307	21.01	0	760	0.2378	389.3	0.1199	11.42	4.69e-92	0.0702143	601	1693	0.355	245.25	0.1449	21.01	4.58e-29	1657	0.3627	0.354991	0bp
mapping2.ectoderm	imm	75	2845	2836	10829	10824	3246	50	0.6667	2.05	0.0273	20.71	3.4e-246	760	0.2378	395.05	0.1217	11.24	7.45e-106	0.0702143	601	1693	0.355	250.4	0.1479	20.71	1.43e-40	1657	0.3627	0.354991	0bp
mapping2.ectoderm	imm	75	2845	2836	10829	10824	3246	50	0.6667	2.9	0.0387	21.14	3.02e-123	760	0.2378	383.9	0.1183	11.59	5.24e-108	0.0702143	601	1693	0.355	243.15	0.1436	21.14	4.66e-72	1657	0.3627	0.354991	0bp
mapping2.ectoderm	imm	75	2845	2836	10829	10824	3246	50	0.6667	2.2	0.0293	20.54	0	760	0.2378	381.1	0.1174	11.67	3.17e-70	0.0702143	601	1693	0.355	253.25	0.1496	20.54	1.54e-51	1657	0.3627	0.354991	0bp
mapping1.pns	imm	62	2845	2831	10829	10816	87	20	0.3226	0.05	0.0008	2.59	0	25	0.3731	11	0.1264	16.09	4.38e-07	0.00231139	18	612	0.0294	2.15	0.0035	2.59	7.05e-12	47	0.383	0.0294118	0bp
mapping1.pns	imm	62	2845	2831	10829	10816	165	23	0.371	0.15	0.0024	3.03	0	39	0.2746	19.8	0.12	11.64	4.01e-08	0.00360577	22	612	0.0359	3.45	0.0056	3.03	1.44e-21	76	0.2895	0.0359477	0bp
mapping1.pns	imm	62	2845	2831	10829	10816	248	27	0.4355	0.15	0.0024	3.15	0	60	0.2715	28.75	0.1159	12.6	2.65e-07	0.00554734	25	612	0.0408	5.7	0.0093	3.15	1.93e-08	103	0.2427	0.0408497	0bp
mapping1.pns	imm	62	2845	2831	10829	10816	323	28	0.4516	0.2	0.0032	2.98	0	78	0.2644	37.95	0.1175	12.4	4.47e-15	0.00721154	27	612	0.0441	8.75	0.0143	2.98	8.52e-05	120	0.225	0.0441176	0bp
mapping1.pns	imm	62	2845	2831	10829	10816	399	29	0.4677	0.25	0.004	3.22	0	93	0.2514	45.55	0.1142	11.89	7.74e-16	0.00859837	28	612	0.0458	8.3	0.0136	3.22	5.69e-08	127	0.2205	0.0457516	0bp
mapping1.pns	imm	62	2845	2831	10829	10816	463	31	0.5	0.3	0.0048	3.97	0	106	0.2454	55.8	0.1205	10.84	8.13e-12	0.0098003	35	612	0.0572	10.7	0.0175	3.97	6.09e-12	147	0.2381	0.0571895	0bp
mapping1.pns	imm	62	2845	2831	10829	10816	536	33	0.5323	0.25	0.004	4.31	0	117	0.2326	64.9	0.1211	9.72	1.4e-11	0.0108173	39	612	0.0637	12.65	0.0207	4.31	1.55e-08	179	0.2179	0.0637255	0bp
mapping1.pns	imm	62	2845	2831	10829	10816	601	33	0.5323	0.25	0.004	4.18	0	129	0.2271	73.55	0.1224	9.23	9.12e-08	0.0119268	40	612	0.0654	14.4	0.0235	4.18	4.81e-07	208	0.1923	0.0653595	0bp
mapping1.pns	imm	62	2845	2831	10829	10816	673	33	0.5323	0.25	0.004	4.43	0	142	0.2219	79.3	0.1178	9.32	1.52e-09	0.0131287	43	612	0.0703	15.9	0.026	4.43	2.43e-06	241	0.1784	0.0702614	0bp
mapping1.pns	imm	62	2845	2831	10829	10816	746	34	0.5484	0.55	0.0089	6.18	0	159	0.2233	85.85	0.1151	9.81	1.05e-15	0.0147004	55	612	0.0899	17.2	0.0281	6.18	8.65e-23	268	0.2052	0.0898693	0bp
mapping1.pns	imm	62	2845	2831	10829	10816	813	34	0.5484	0.5	0.0081	6.14	0	176	0.2259	95.35	0.1173	9.92	3.42e-24	0.0162722	56	612	0.0915	18.45	0.0301	6.14	3.94e-10	294	0.1905	0.0915033	0bp
mapping1.pns	imm	62	2845	2831	10829	10816	886	35	0.5645	0.65	0.0105	6.7	0	192	0.2256	105.9	0.1195	9.72	7.16e-20	0.0177515	59	612	0.0964	18	0.0294	6.7	1.03e-08	312	0.1891	0.0964052	0bp
mapping1.pns	imm	62	2845	2831	10829	10816	954	35	0.5645	0.65	0.0105	6.45	0	206	0.2242	116.3	0.1219	9.4	3.99e-10	0.0190459	61	612	0.0997	21.55	0.0352	6.45	2.2e-14	329	0.1854	0.0996732	0bp
mapping1.pns	imm	62	2845	2831	10829	10816	1022	35	0.5645	0.55	0.0089	6.22	0	220	0.2229	124.35	0.1217	9.36	7.52e-26	0.0203402	66	612	0.1078	27.95	0.0457	6.22	2.32e-11	381	0.1732	0.107843	0bp
mapping1.pns	imm	62	2845	2831	10829	10816	1090	35	0.5645	1.05	0.0169	7.52	8.01e-210	231	0.219	129.1	0.1184	9.35	2.28e-17	0.0213572	70	612	0.1144	23.95	0.0391	7.52	8.48e-13	391	0.179	0.114379	0bp
mapping1.pns	imm	62	2845	2831	10829	10816	1159	35	0.5645	0.85	0.0137	7.64	4.75e-262	247	0.2198	140.75	0.1214	9.17	2.18e-25	0.0228365	74	612	0.1209	27.25	0.0445	7.64	4.67e-15	423	0.1749	0.120915	0bp
mapping1.pns	imm	62	2845	2831	10829	10816	1236	35	0.5645	0.95	0.0153	7.88	0	262	0.2182	147.4	0.1193	9.27	2.26e-25	0.0242234	76	612	0.1242	27.75	0.0453	7.88	1.37e-27	439	0.1731	0.124183	0bp
mapping1.pns	imm	62	2845	2831	10829	10816	1308	36	0.5806	1.2	0.0194	8.01	2.76e-186	282	0.2217	157.85	0.1207	9.49	4.35e-26	0.0260725	82	612	0.134	33	0.0539	8.01	1.74e-13	485	0.1691	0.133987	0bp
mapping1.pns	imm	62	2845	2831	10829	10816	1377	36	0.5806	1.4	0.0226	8.31	8.24e-130	292	0.2177	162.2	0.1178	9.43	8.2e-23	0.026997	83	612	0.1356	32.15	0.0525	8.31	6.32e-10	492	0.1687	0.135621	0bp
mapping1.pns	imm	62	2845	2831	10829	10816	1451	36	0.5806	0.75	0.0121	8.44	0	309	0.2184	175.75	0.1211	9.18	2.75e-37	0.0285688	86	612	0.1405	34.35	0.0561	8.44	1.39e-09	539	0.1596	0.140523	0bp
mapping1.pns	imm	62	2845	2831	10829	10816	1527	36	0.5806	0.95	0.0153	9.24	0	330	0.2213	182.9	0.1198	9.63	1.37e-41	0.0305104	88	612	0.1438	31.45	0.0514	9.24	8.49e-19	558	0.1577	0.143791	0bp
mapping1.pns	imm	62	2845	2831	10829	10816	1606	38	0.6129	0.9	0.0145	8.73	2.99e-241	350	0.2232	193.2	0.1203	9.76	2.85e-42	0.0323595	91	612	0.1487	37.55	0.0614	8.73	5.12e-15	588	0.1548	0.148693	0bp
mapping1.pns	imm	62	2845	2831	10829	10816	1679	38	0.6129	0.9	0.0145	9.42	0	366	0.223	203.85	0.1214	9.66	1.12e-35	0.0338388	96	612	0.1569	38.35	0.0627	9.42	8.54e-22	617	0.1556	0.156863	0bp
mapping1.pns	imm	62	2845	2831	10829	10816	1748	38	0.6129	1.05	0.0169	9.2	0	385	0.2251	208.75	0.1194	10.08	2.25e-39	0.0355954	98	612	0.1601	41.7	0.0681	9.2	2.27e-18	622	0.1576	0.160131	0bp
mapping1.pns	imm	62	2845	2831	10829	10816	1816	38	0.6129	1.3	0.021	10.08	2.89e-232	402	0.2261	213.05	0.1173	10.4	1.18e-47	0.0371672	102	612	0.1667	40.3	0.0658	10.08	4.14e-16	646	0.1579	0.166667	0bp
mapping1.pns	imm	62	2845	2831	10829	10816	1884	38	0.6129	1.15	0.0185	9.84	1.07e-174	416	0.2254	229.6	0.1219	9.89	7.24e-46	0.0384615	104	612	0.1699	43.8	0.0716	9.84	3.13e-11	669	0.1555	0.169935	0bp
mapping1.pns	imm	62	2845	2831	10829	10816	1946	38	0.6129	1.3	0.021	10.29	8.92e-278	433	0.2269	231.05	0.1187	10.38	1.03e-44	0.0400333	107	612	0.1748	44	0.0719	10.29	6.69e-13	699	0.1531	0.174837	0bp
mapping1.pns	imm	62	2845	2831	10829	10816	2017	38	0.6129	1.6	0.0258	9.75	1.76e-265	441	0.2228	241.1	0.1195	9.91	2.21e-41	0.0407729	108	612	0.1765	48.3	0.0789	9.75	5.43e-10	707	0.1528	0.176471	0bp
mapping1.pns	imm	62	2845	2831	10829	10816	2085	39	0.629	1.4	0.0226	10.72	5.96e-113	457	0.2234	252.5	0.1211	9.81	1.29e-51	0.0422522	112	612	0.183	46.4	0.0758	10.72	8.09e-18	762	0.147	0.183007	0bp
mapping1.pns	imm	62	2845	2831	10829	10816	2151	39	0.629	2.05	0.0331	9.93	4.26e-248	473	0.224	258	0.1199	10	1.25e-74	0.0437315	112	612	0.183	51.2	0.0837	9.93	1.76e-14	769	0.1456	0.183007	0bp
mapping1.pns	imm	62	2845	2831	10829	10816	2218	39	0.629	1.55	0.025	11.09	2.47e-217	491	0.2253	263.55	0.1188	10.25	2.87e-42	0.0453957	119	612	0.1944	51.15	0.0836	11.09	2.94e-14	805	0.1478	0.194444	0bp
mapping1.pns	imm	62	2845	2831	10829	10816	2296	39	0.629	1.65	0.0266	11.4	5e-160	508	0.2251	275.2	0.1199	10.14	1.06e-34	0.0469675	123	612	0.201	53.25	0.087	11.4	1.84e-08	824	0.1493	0.20098	0bp
mapping1.pns	imm	62	2845	2831	10829	10816	2358	39	0.629	1.5	0.0242	11.9	0	523	0.2255	280.25	0.1189	10.29	3.08e-57	0.0483543	125	612	0.2042	52.15	0.0852	11.9	2.29e-16	839	0.149	0.204248	0bp
mapping1.pns	imm	62	2845	2831	10829	10816	2428	39	0.629	1.5	0.0242	11.46	6.48e-255	534	0.2235	293.9	0.121	9.89	8.84e-62	0.0493713	127	612	0.2075	56.85	0.0929	11.46	7.33e-13	852	0.1491	0.207516	0bp
mapping1.pns	imm	62	2845	2831	10829	10816	2498	40	0.6452	1.65	0.0266	12.12	9.93e-139	556	0.2262	300.4	0.1203	10.23	1.16e-94	0.0514053	134	612	0.219	59.85	0.0978	12.12	5.2e-11	891	0.1504	0.218954	0bp
mapping1.pns	imm	62	2845	2831	10829	10816	2560	40	0.6452	1.95	0.0315	12.47	2.08e-148	569	0.2258	308.05	0.1203	10.19	1.89e-46	0.0526072	137	612	0.2239	60.7	0.0992	12.47	8.47e-19	908	0.1509	0.223856	0bp
mapping1.pns	imm	62	2845	2831	10829	10816	2629	40	0.6452	1.75	0.0282	13.71	3.9e-119	581	0.2244	315.2	0.1199	10.11	7.38e-106	0.0537167	143	612	0.2337	59.1	0.0966	13.71	9.23e-18	928	0.1541	0.23366	0bp
mapping1.pns	imm	62	2845	2831	10829	10816	2697	40	0.6452	2	0.0323	13.83	8.32e-113	593	0.2232	324.05	0.1202	9.97	6.16e-57	0.0548262	146	612	0.2386	61.35	0.1002	13.83	7.9e-19	946	0.1543	0.238562	0bp
mapping1.pns	imm	62	2845	2831	10829	10816	2765	40	0.6452	1.5	0.0242	13.49	2.63e-177	604	0.2217	330.05	0.1194	9.91	4.05e-60	0.0558432	147	612	0.2402	64.45	0.1053	13.49	2.28e-14	996	0.1476	0.240196	0bp
mapping1.pns	imm	62	2845	2831	10829	10816	2832	42	0.6774	1.6	0.0258	14.17	1.61e-140	621	0.2226	337.3	0.1191	10.02	2.4e-67	0.0574149	150	612	0.2451	63.25	0.1033	14.17	2.83e-19	1011	0.1484	0.245098	0bp
mapping1.pns	imm	62	2845	2831	10829	10816	2904	42	0.6774	1.95	0.0315	14.84	1.02e-137	641	0.224	352.6	0.1214	9.93	1.31e-71	0.0592641	157	612	0.2565	66.2	0.1082	14.84	1.62e-19	1037	0.1514	0.256536	0bp
mapping1.pns	imm	62	2845	2831	10829	10816	2963	42	0.6774	2.35	0.0379	14.35	0	663	0.227	361.5	0.122	10.18	9.73e-105	0.0612981	157	612	0.2565	69.2	0.1131	14.35	1.51e-24	1078	0.1456	0.256536	0bp
mapping1.pns	imm	62	2845	2831	10829	10816	3018	42	0.6774	1.95	0.0315	15.64	1.24e-156	678	0.2278	366.6	0.1215	10.32	3.77e-84	0.0626849	168	612	0.2745	72.3	0.1181	15.64	1.71e-19	1128	0.1489	0.27451	0bp
mapping1.pns	imm	62	2845	2831	10829	10816	3082	42	0.6774	2.65	0.0427	15.33	1.32e-119	691	0.2273	374.8	0.1216	10.26	2.27e-33	0.0638868	168	612	0.2745	74.2	0.1212	15.33	8.04e-17	1150	0.1461	0.27451	0bp
mapping1.pns	imm	62	2845	2831	10829	10816	3147	42	0.6774	1.95	0.0315	17.47	3.61e-164	708	0.228	386.8	0.1229	10.21	2.44e-64	0.0654586	176	612	0.2876	69.1	0.1129	17.47	1.25e-25	1215	0.1449	0.287582	0bp
mapping1.pns	imm	62	2845	2831	10829	10816	3147	42	0.6774	2.45	0.0395	17.05	3.57e-129	708	0.228	384.8	0.1223	10.27	3.68e-41	0.0654586	176	612	0.2876	71.65	0.1171	17.05	6.14e-25	1215	0.1449	0.287582	0bp
mapping1.pns	imm	62	2845	2831	10829	10816	3147	42	0.6774	1.75	0.0282	16.73	1.47e-189	708	0.228	383.15	0.1218	10.32	1.47e-61	0.0654586	176	612	0.2876	73.6	0.1203	16.73	1.36e-22	1215	0.1449	0.287582	0bp
mapping1.pns	imm	62	2845	2831	10829	10816	3147	42	0.6774	2.2	0.0355	17.36	2.9e-178	708	0.228	380.85	0.121	10.4	2.52e-88	0.0654586	176	612	0.2876	69.75	0.114	17.36	5.99e-20	1215	0.1449	0.287582	0bp
mapping1.pns	imm	62	2845	2831	10829	10816	3147	42	0.6774	2.1	0.0339	16.54	1.34e-167	708	0.228	379.3	0.1205	10.44	1.04e-54	0.0654586	176	612	0.2876	74.8	0.1222	16.54	3.21e-19	1215	0.1449	0.287582	0bp
mapping1.pns	imm	62	2845	2831	10829	10816	3147	42	0.6774	2.05	0.0331	16.85	1.89e-202	708	0.228	370.9	0.1179	10.71	2.39e-71	0.0654586	176	612	0.2876	72.85	0.119	16.85	1.17e-18	1215	0.1449	0.287582	0bp
mapping1.visceral_mesoderm	imm	30	2845	2835	10829	10822	82	16	0.5333	0	0	4.53	0	39	0.5909	9.45	0.1152	36.04	4.02e-30	0.00360377	20	418	0.0478	1.05	0.0025	4.53	9.97e-62	76	0.2632	0.0478469	0bp
mapping1.visceral_mesoderm	imm	30	2845	2835	10829	10822	170	17	0.5667	0	0	6.22	0	74	0.4837	19.55	0.115	32.03	1.94e-30	0.00683792	29	418	0.0694	3	0.0072	6.22	2.52e-22	115	0.2522	0.069378	0bp
mapping1.visceral_mesoderm	imm	30	2845	2835	10829	10822	252	17	0.5667	0.3	0.01	9.57	3.52e-188	100	0.4255	29.85	0.1185	27.84	2e-31	0.00924044	44	418	0.1053	4	0.0096	9.57	1.42e-34	156	0.2821	0.105263	0bp
mapping1.visceral_mesoderm	imm	30	2845	2835	10829	10822	339	17	0.5667	0.15	0.005	9.68	0	126	0.3913	38.9	0.1147	25.69	1.09e-51	0.0116429	47	418	0.1124	6.55	0.0157	9.68	5.99e-18	203	0.2315	0.11244	0bp
mapping1.visceral_mesoderm	imm	30	2845	2835	10829	10822	426	18	0.6	0.1	0.0033	10.45	0	161	0.3946	50.4	0.1183	25.96	1.9e-64	0.0148771	51	418	0.122	7.3	0.0175	10.45	1.36e-10	268	0.1903	0.12201	0bp
mapping1.visceral_mesoderm	imm	30	2845	2835	10829	10822	510	19	0.6333	0.2	0.0067	10.44	4.64e-161	187	0.3809	57.1	0.112	25.47	2.43e-119	0.0172796	52	418	0.1244	8.35	0.02	10.44	9.06e-20	303	0.1716	0.124402	0bp
mapping1.visceral_mesoderm	imm	30	2845	2835	10829	10822	590	19	0.6333	0.15	0.005	10.71	0	215	0.3765	65.9	0.1117	25.27	5.06e-97	0.0198669	56	418	0.134	11.25	0.0269	10.71	3.53e-22	327	0.1713	0.133971	0bp
mapping1.visceral_mesoderm	imm	30	2845	2835	10829	10822	671	19	0.6333	0.15	0.005	11.12	0	235	0.3604	76.75	0.1144	23.58	7.93e-55	0.021715	58	418	0.1388	11.5	0.0275	11.12	3.86e-18	348	0.1667	0.138756	0bp
mapping1.visceral_mesoderm	imm	30	2845	2835	10829	10822	756	19	0.6333	0.25	0.0083	11.5	0	267	0.3623	88.75	0.1174	23.58	3.86e-67	0.024672	59	418	0.1411	10.95	0.0262	11.5	1.39e-18	383	0.154	0.141148	0bp
mapping1.visceral_mesoderm	imm	30	2845	2835	10829	10822	837	19	0.6333	0.2	0.0067	11.34	0	289	0.3533	97.5	0.1165	22.88	1.16e-184	0.0267049	60	418	0.1435	12.6	0.0301	11.34	1.16e-13	391	0.1535	0.143541	0bp
mapping1.visceral_mesoderm	imm	30	2845	2835	10829	10822	919	19	0.6333	0.1	0.0033	10.68	0	313	0.3478	103.75	0.1129	22.77	1.72e-148	0.0289226	61	418	0.1459	16.35	0.0391	10.68	7.73e-11	404	0.151	0.145933	0bp
mapping1.visceral_mesoderm	imm	30	2845	2835	10829	10822	1004	20	0.6667	0.1	0.0033	10.67	0	342	0.3476	114.6	0.1141	22.65	4.03e-197	0.0316023	62	418	0.1483	17.4	0.0416	10.67	7.79e-11	432	0.1435	0.148325	0bp
mapping1.visceral_mesoderm	imm	30	2845	2835	10829	10822	1083	21	0.7	0.25	0.0083	14.4	0	375	0.3531	120.7	0.1114	23.48	1.74e-101	0.0346516	80	418	0.1914	19.8	0.0474	14.4	9.7e-15	481	0.1663	0.191388	0bp
mapping1.visceral_mesoderm	imm	30	2845	2835	10829	10822	1159	21	0.7	0.25	0.0083	15.92	0	396	0.348	131.7	0.1136	22.8	3.79e-140	0.0365921	84	418	0.201	17.45	0.0417	15.92	8.96e-37	502	0.1673	0.200957	0bp
mapping1.visceral_mesoderm	imm	30	2845	2835	10829	10822	1245	21	0.7	0.4	0.0133	16.12	3.89e-260	423	0.3456	141.5	0.1137	22.61	3.24e-149	0.039087	86	418	0.2057	18.6	0.0445	16.12	4.25e-20	518	0.166	0.205742	0bp
mapping1.visceral_mesoderm	imm	30	2845	2835	10829	10822	1330	21	0.7	0.55	0.0183	17.03	3.96e-160	451	0.3445	150.9	0.1135	22.56	1.72e-103	0.0416744	88	418	0.2105	16.8	0.0402	17.03	1.41e-18	564	0.156	0.210526	0bp
mapping1.visceral_mesoderm	imm	30	2845	2835	10829	10822	1413	21	0.7	0.35	0.0117	16.73	2.2e-208	475	0.3412	166.95	0.1182	21.8	3.56e-129	0.0438921	89	418	0.2129	19.05	0.0456	16.73	1.16e-30	582	0.1529	0.212919	0bp
mapping1.visceral_mesoderm	imm	30	2845	2835	10829	10822	1489	21	0.7	0.5	0.0167	15.11	3.51e-160	497	0.3386	174.7	0.1173	21.65	2.66e-159	0.045925	90	418	0.2153	26.85	0.0642	15.11	2.24e-09	604	0.149	0.215311	0bp
mapping1.visceral_mesoderm	imm	30	2845	2835	10829	10822	1568	22	0.7333	0.75	0.025	14.88	5.1e-138	521	0.337	179.45	0.1144	21.78	5.08e-164	0.0481427	91	418	0.2177	28.8	0.0689	14.88	3.57e-13	618	0.1472	0.217703	0bp
mapping1.visceral_mesoderm	imm	30	2845	2835	10829	10822	1644	22	0.7333	0.5	0.0167	15.61	3.99e-275	546	0.3366	190.9	0.1161	21.6	6.62e-212	0.0504528	93	418	0.2225	27.75	0.0664	15.61	3.29e-13	647	0.1437	0.222488	0bp
mapping1.visceral_mesoderm	imm	30	2845	2835	10829	10822	1720	22	0.7333	0.25	0.0083	16.76	0	566	0.3333	196.6	0.1143	21.48	6.88e-171	0.0523009	97	418	0.2321	26.95	0.0645	16.76	3.41e-13	663	0.1463	0.232057	0bp
mapping1.visceral_mesoderm	imm	30	2845	2835	10829	10822	1800	22	0.7333	0.75	0.025	16.27	0	587	0.3301	202.45	0.1125	21.36	1.36e-197	0.0542414	99	418	0.2368	31	0.0742	16.27	7.55e-12	693	0.1429	0.236842	0bp
mapping1.visceral_mesoderm	imm	30	2845	2835	10829	10822	1880	22	0.7333	0.3	0.01	17.13	0	612	0.3294	212.9	0.1132	21.23	5.31e-142	0.0565515	104	418	0.2488	32.4	0.0775	17.13	5.63e-09	721	0.1442	0.248804	0bp
mapping1.visceral_mesoderm	imm	30	2845	2835	10829	10822	1956	22	0.7333	0.55	0.0183	18.4	1.01e-214	633	0.3273	226.45	0.1158	20.78	8.7e-103	0.058492	107	418	0.256	30.1	0.072	18.4	2.56e-21	737	0.1452	0.255981	0bp
mapping1.visceral_mesoderm	imm	30	2845	2835	10829	10822	2029	23	0.7667	0.65	0.0217	20.48	5.95e-198	655	0.3265	233.85	0.1153	20.76	2.75e-203	0.0605249	125	418	0.299	39.4	0.0943	20.48	6.04e-08	793	0.1576	0.299043	0bp
mapping1.visceral_mesoderm	imm	30	2845	2835	10829	10822	2104	23	0.7667	0.7	0.0233	20.91	3.7e-129	672	0.3229	239.3	0.1137	20.57	5.43e-117	0.0620957	126	418	0.3014	38.6	0.0923	20.91	6.33e-13	812	0.1552	0.301435	0bp
mapping1.visceral_mesoderm	imm	30	2845	2835	10829	10822	2170	23	0.7667	1.2	0.04	20.86	1.75e-116	690	0.3214	249.75	0.1151	20.29	1.18e-176	0.063759	127	418	0.3038	39.8	0.0952	20.86	2.49e-11	819	0.1551	0.303828	0bp
mapping1.visceral_mesoderm	imm	30	2845	2835	10829	10822	2248	23	0.7667	0.4	0.0133	23.34	0	710	0.3191	259.25	0.1153	20.05	3.46e-300	0.0656071	134	418	0.3206	36.45	0.0872	23.34	4e-17	859	0.156	0.320574	0bp
mapping1.visceral_mesoderm	imm	30	2845	2835	10829	10822	2325	23	0.7667	0.55	0.0183	22.67	1.28e-141	733	0.3184	273.35	0.1176	19.77	3.02e-213	0.0677324	135	418	0.323	40.25	0.0963	22.67	7.37e-13	875	0.1543	0.322967	0bp
mapping1.visceral_mesoderm	imm	30	2845	2835	10829	10822	2407	23	0.7667	0.7	0.0233	23.35	9.6e-171	757	0.3175	279.65	0.1162	19.83	1.69e-177	0.0699501	135	418	0.323	37.4	0.0895	23.35	8.11e-23	897	0.1505	0.322967	0bp
mapping1.visceral_mesoderm	imm	30	2845	2835	10829	10822	2486	23	0.7667	0.4	0.0133	22.73	0	778	0.3159	288.9	0.1162	19.67	6.73e-165	0.0718906	135	418	0.323	40	0.0957	22.73	1.93e-08	908	0.1487	0.322967	0bp
mapping1.visceral_mesoderm	imm	30	2845	2835	10829	10822	2557	23	0.7667	0.5	0.0167	25.39	1.02e-234	798	0.3149	295.2	0.1154	19.66	0	0.0737387	150	418	0.3589	43.85	0.1049	25.39	2.47e-16	947	0.1584	0.358852	0bp
mapping1.visceral_mesoderm	imm	30	2845	2835	10829	10822	2630	23	0.7667	1.05	0.035	26.29	1.75e-135	820	0.3145	304.4	0.1157	19.6	0	0.0757716	150	418	0.3589	40.1	0.0959	26.29	5.73e-33	982	0.1527	0.358852	0bp
mapping1.visceral_mesoderm	imm	30	2845	2835	10829	10822	2706	23	0.7667	0.8	0.0267	25.92	1.03e-120	839	0.3127	318.7	0.1178	19.23	0	0.0775273	150	418	0.3589	41.65	0.0996	25.92	1.45e-19	998	0.1503	0.358852	0bp
mapping1.visceral_mesoderm	imm	30	2845	2835	10829	10822	2779	23	0.7667	0.85	0.0283	24.43	1.19e-141	854	0.3099	324.2	0.1167	19.06	4.02e-195	0.0789133	153	418	0.366	50.9	0.1218	24.43	4.71e-14	1011	0.1513	0.366029	0bp
mapping1.visceral_mesoderm	imm	30	2845	2835	10829	10822	2854	23	0.7667	0.85	0.0283	27.05	1.34e-111	875	0.3091	336.05	0.1177	18.88	0	0.0808538	154	418	0.3684	40.95	0.098	27.05	1.61e-41	1035	0.1488	0.368421	0bp
mapping1.visceral_mesoderm	imm	30	2845	2835	10829	10822	2929	23	0.7667	1.1	0.0367	25.6	3.31e-93	897	0.3087	351.4	0.12	18.63	1.17e-225	0.0828867	155	418	0.3708	48	0.1148	25.6	6.49e-18	1056	0.1468	0.370813	0bp
mapping1.visceral_mesoderm	imm	30	2845	2835	10829	10822	3007	23	0.7667	0.75	0.025	27.44	1.47e-117	910	0.305	348.2	0.1158	18.68	5.88e-297	0.084088	164	418	0.3923	49.3	0.1179	27.44	7.63e-30	1074	0.1527	0.392344	0bp
mapping1.visceral_mesoderm	imm	30	2845	2835	10829	10822	3080	23	0.7667	0.9	0.03	27.83	2.42e-173	925	0.3026	361.25	0.1173	18.3	6.83e-181	0.085474	165	418	0.3947	48.65	0.1164	27.83	1.96e-11	1078	0.1531	0.394737	0bp
mapping1.visceral_mesoderm	imm	30	2845	2835	10829	10822	3145	23	0.7667	0.8	0.0267	26.64	2.31e-98	948	0.3037	369.6	0.1175	18.39	3.15e-206	0.0875993	166	418	0.3971	54.65	0.1307	26.64	1.3e-18	1105	0.1502	0.397129	0bp
mapping1.visceral_mesoderm	imm	30	2845	2835	10829	10822	3207	23	0.7667	0.85	0.0283	27.31	0	969	0.3043	372.5	0.1162	18.6	6.05e-212	0.0895398	168	418	0.4019	53.85	0.1288	27.31	1.1e-16	1128	0.1489	0.401914	0bp
mapping1.visceral_mesoderm	imm	30	2845	2835	10829	10822	3275	23	0.7667	0.95	0.0317	26.51	2.51e-108	990	0.3044	382.45	0.1168	18.55	1.52e-231	0.0914803	169	418	0.4043	58.2	0.1392	26.51	1.41e-09	1174	0.144	0.404306	0bp
mapping1.visceral_mesoderm	imm	30	2845	2835	10829	10822	3344	23	0.7667	0.95	0.0317	28.9	7.68e-121	1009	0.3038	391.5	0.1171	18.47	9.27e-204	0.093236	173	418	0.4139	52.2	0.1249	28.9	2.57e-31	1186	0.1459	0.413876	0bp
mapping1.visceral_mesoderm	imm	30	2845	2835	10829	10822	3418	23	0.7667	1.05	0.035	27.86	9.09e-120	1028	0.3028	402.6	0.1178	18.3	3.79e-286	0.0949917	174	418	0.4163	57.55	0.1377	27.86	3.72e-16	1219	0.1427	0.416268	0bp
mapping1.visceral_mesoderm	imm	30	2845	2835	10829	10822	3499	23	0.7667	0.75	0.025	27.39	1.47e-117	1046	0.3009	412.5	0.1179	18.11	1.06e-202	0.096655	174	418	0.4163	59.5	0.1423	27.39	3e-14	1225	0.142	0.416268	0bp
mapping1.visceral_mesoderm	imm	30	2845	2835	10829	10822	3568	23	0.7667	1.15	0.0383	28.17	2.67e-98	1066	0.3007	423.2	0.1186	18.02	0	0.098503	175	418	0.4187	57.25	0.137	28.17	3.35e-22	1228	0.1425	0.41866	0bp
mapping1.visceral_mesoderm	imm	30	2845	2835	10829	10822	3630	23	0.7667	1.05	0.035	29.04	9.09e-120	1086	0.3011	431.45	0.1189	18.03	1.39e-234	0.100351	177	418	0.4234	55.6	0.133	29.04	8.05e-20	1249	0.1417	0.423445	0bp
mapping1.visceral_mesoderm	imm	30	2845	2835	10829	10822	3630	23	0.7667	1.1	0.0367	28.11	1.47e-85	1086	0.3011	419.8	0.1156	18.35	9.01721938504999e-310	0.100351	177	418	0.4234	59.5	0.1423	28.11	2.2e-11	1249	0.1417	0.423445	0bp
mapping1.visceral_mesoderm	imm	30	2845	2835	10829	10822	3630	23	0.7667	1.1	0.0367	27.49	2.14e-102	1086	0.3011	427.25	0.1177	18.15	6.73e-137	0.100351	177	418	0.4234	62.1	0.1486	27.49	5.38e-16	1249	0.1417	0.423445	0bp
mapping1.visceral_mesoderm	imm	30	2845	2835	10829	10822	3630	23	0.7667	1.1	0.0367	28.04	1.47e-85	1086	0.3011	424.45	0.1169	18.22	5.41e-224	0.100351	177	418	0.4234	59.8	0.1431	28.04	1.62e-15	1249	0.1417	0.423445	0bp
mapping1.male_gonad	imm	17	2845	2841	10829	10829	84	8	0.4706	0.05	0.0029	-0.09	3.67e-277	21	0.2763	9.85	0.1173	13.27	0.000561198	0.00193924	0	57	0	0.05	0.0009	-0.09	0.411532	31	0	0	0bp
mapping1.male_gonad	imm	17	2845	2841	10829	10829	178	9	0.5294	0	0	0	0	40	0.2367	19.65	0.1104	11.43	2.57e-06	0.00369379	0	57	0	0	0	0	0	48	0	0	0bp
mapping1.male_gonad	imm	17	2845	2841	10829	10829	268	9	0.5294	0	0	0	0	59	0.2278	29.5	0.1101	11.01	2.54e-08	0.00544833	0	57	0	0	0	0	0	90	0	0	0bp
mapping1.male_gonad	imm	17	2845	2841	10829	10829	359	9	0.5294	0	0	0	0	68	0.1943	38.05	0.106	8.34	5.71e-06	0.00627943	0	57	0	0	0	0	0	95	0	0	0bp
mapping1.male_gonad	imm	17	2845	2841	10829	10829	449	9	0.5294	0.2	0.0118	-0.09	2.66e-102	75	0.1705	51.05	0.1137	5.33	7.92e-07	0.00692585	0	57	0	0.05	0.0009	-0.09	0.411532	101	0	0	0bp
mapping1.male_gonad	imm	17	2845	2841	10829	10829	540	9	0.5294	0.05	0.0029	0	0	87	0.1638	57.15	0.1058	5.53	0.000169696	0.00803398	0	57	0	0	0	0	0	105	0	0	0bp
mapping1.male_gonad	imm	17	2845	2841	10829	10829	621	9	0.5294	0	0	0	0	101	0.165	70.75	0.1139	4.87	7.33e-06	0.00932681	0	57	0	0	0	0	0	117	0	0	0bp
mapping1.male_gonad	imm	17	2845	2841	10829	10829	703	9	0.5294	0	0	1.75	0	111	0.1599	79.5	0.1131	4.48	0.000904962	0.0102503	1	57	0.0175	0	0	1.75	0	127	0.0079	0.0175439	0bp
mapping1.male_gonad	imm	17	2845	2841	10829	10829	794	9	0.5294	0.05	0.0029	1.75	0	119	0.1516	87.3	0.1099	3.99	1.18e-05	0.010989	1	57	0.0175	0	0	1.75	0	134	0.0075	0.0175439	0bp
mapping1.male_gonad	imm	17	2845	2841	10829	10829	876	9	0.5294	0	0	1.49	0	140	0.1615	101.2	0.1155	4.43	2.21e-06	0.0129282	1	57	0.0175	0.15	0.0026	1.49	0.041197	172	0.0058	0.0175439	0bp
mapping1.male_gonad	imm	17	2845	2841	10829	10829	961	9	0.5294	0.05	0.0029	1.67	0	153	0.1607	107.45	0.1118	4.74	1.66e-05	0.0141287	1	57	0.0175	0.05	0.0009	1.67	1.08e-05	178	0.0056	0.0175439	0bp
mapping1.male_gonad	imm	17	2845	2841	10829	10829	1051	9	0.5294	0	0	1.49	0	170	0.1631	118.55	0.1128	4.9	1.5e-06	0.0156986	1	57	0.0175	0.15	0.0026	1.49	0.041197	204	0.0049	0.0175439	0bp
mapping1.male_gonad	imm	17	2845	2841	10829	10829	1132	9	0.5294	0	0	1.67	0	175	0.1558	131.7	0.1163	3.83	0.00123878	0.0161603	1	57	0.0175	0.05	0.0009	1.67	1.08e-05	206	0.0049	0.0175439	0bp
mapping1.male_gonad	imm	17	2845	2841	10829	10829	1214	9	0.5294	0.1	0.0059	1.75	3.81e-184	191	0.1585	135.65	0.1117	4.56	5.54e-11	0.0176378	1	57	0.0175	0	0	1.75	0	224	0.0045	0.0175439	0bp
mapping1.male_gonad	imm	17	2845	2841	10829	10829	1301	9	0.5294	0.1	0.0059	1.05	3.81e-184	212	0.1641	148.3	0.114	4.9	2.64e-09	0.0195771	1	57	0.0175	0.4	0.007	1.05	0.328759	248	0.004	0.0175439	0bp
mapping1.male_gonad	imm	17	2845	2841	10829	10829	1387	9	0.5294	0	0	1.67	0	226	0.164	158.95	0.1146	4.83	8.74e-06	0.0208699	1	57	0.0175	0.05	0.0009	1.67	1.08e-05	259	0.0039	0.0175439	0bp
mapping1.male_gonad	imm	17	2845	2841	10829	10829	1473	9	0.5294	0.05	0.0029	12.11	0	244	0.1667	164.05	0.1114	5.43	1.69e-10	0.0225321	7	57	0.1228	0.1	0.0018	12.11	1.32e-111	298	0.0235	0.122807	0bp
mapping1.male_gonad	imm	17	2845	2841	10829	10829	1566	9	0.5294	0	0	11.84	0	256	0.1644	175.25	0.1119	5.16	8.16e-18	0.0236402	7	57	0.1228	0.25	0.0044	11.84	6.56e-35	310	0.0226	0.122807	0bp
mapping1.male_gonad	imm	17	2845	2841	10829	10829	1650	9	0.5294	0	0	11.75	0	266	0.1621	186.9	0.1133	4.79	9.54e-15	0.0245637	7	57	0.1228	0.3	0.0053	11.75	2.96e-07	329	0.0213	0.122807	0bp
mapping1.male_gonad	imm	17	2845	2841	10829	10829	1726	9	0.5294	0.05	0.0029	12.28	0	275	0.1602	196.7	0.114	4.54	3.09e-11	0.0253948	7	57	0.1228	0	0	12.28	0	340	0.0206	0.122807	0bp
mapping1.male_gonad	imm	17	2845	2841	10829	10829	1813	9	0.5294	0.1	0.0059	12.11	3.81e-184	287	0.1591	207.6	0.1145	4.38	3.15e-08	0.0265029	7	57	0.1228	0.1	0.0018	12.11	1.32e-111	345	0.0203	0.122807	0bp
mapping1.male_gonad	imm	17	2845	2841	10829	10829	1898	9	0.5294	0.15	0.0088	11.93	3.12e-129	302	0.1599	218.75	0.1153	4.39	4.05e-11	0.0278881	7	57	0.1228	0.2	0.0035	11.93	6.26e-39	358	0.0196	0.122807	0bp
mapping1.male_gonad	imm	17	2845	2841	10829	10829	1981	10	0.5882	0.3	0.0176	15.18	5.72e-65	315	0.1598	221.75	0.1119	4.71	1.16e-10	0.0290886	9	57	0.1579	0.35	0.0061	15.18	2.41e-38	373	0.0241	0.157895	0bp
mapping1.male_gonad	imm	17	2845	2841	10829	10829	2058	10	0.5882	0.25	0.0147	15.79	6.42e-53	329	0.1606	238.2	0.1157	4.41	7.83e-13	0.0303814	9	57	0.1579	0	0	15.79	0	392	0.023	0.157895	0bp
mapping1.male_gonad	imm	17	2845	2841	10829	10829	2135	10	0.5882	0.2	0.0118	15.7	2.49e-126	337	0.1586	236.8	0.1109	4.69	3.29e-10	0.0311201	9	57	0.1579	0.05	0.0009	15.7	0	414	0.0217	0.157895	0bp
mapping1.male_gonad	imm	17	2845	2841	10829	10829	2221	10	0.5882	0.2	0.0118	15.61	2.49e-126	351	0.1588	256.7	0.1156	4.25	9.06e-06	0.032413	9	57	0.1579	0.1	0.0018	15.61	3.81e-184	428	0.021	0.157895	0bp
mapping1.male_gonad	imm	17	2845	2841	10829	10829	2295	11	0.6471	0.05	0.0029	19.12	0	367	0.1607	260.7	0.1136	4.63	7.83e-10	0.0338905	11	57	0.193	0.1	0.0018	19.12	1.65e-131	464	0.0237	0.192982	0bp
mapping1.male_gonad	imm	17	2845	2841	10829	10829	2375	11	0.6471	0.05	0.0029	19.21	0	376	0.1591	272.65	0.1148	4.35	2.51e-18	0.0347216	11	57	0.193	0.05	0.0009	19.21	0	489	0.0225	0.192982	0bp
mapping1.male_gonad	imm	17	2845	2841	10829	10829	2451	11	0.6471	0.15	0.0088	18.77	4.56e-193	386	0.1582	283.05	0.1155	4.2	1.2e-12	0.035645	11	57	0.193	0.3	0.0053	18.77	1.33e-48	503	0.0219	0.192982	0bp
mapping1.male_gonad	imm	17	2845	2841	10829	10829	2532	11	0.6471	0.3	0.0176	19.21	1.38e-78	394	0.1563	290.6	0.1148	4.08	9.39e-12	0.0363838	11	57	0.193	0.05	0.0009	19.21	0	512	0.0215	0.192982	0bp
mapping1.male_gonad	imm	17	2845	2841	10829	10829	2611	11	0.6471	0.05	0.0029	18.95	0	407	0.1565	290.65	0.1113	4.46	1.24e-18	0.0375843	11	57	0.193	0.2	0.0035	18.95	5.5e-95	520	0.0212	0.192982	0bp
mapping1.male_gonad	imm	17	2845	2841	10829	10829	2685	11	0.6471	0.15	0.0088	19.21	3.21e-109	421	0.1574	305.9	0.1139	4.29	2.47e-08	0.0388771	11	57	0.193	0.05	0.0009	19.21	0	551	0.02	0.192982	0bp
mapping1.male_gonad	imm	17	2845	2841	10829	10829	2768	11	0.6471	0.1	0.0059	18.86	5.32e-275	435	0.1578	320.75	0.1159	4.13	1.35e-11	0.0401699	11	57	0.193	0.25	0.0044	18.86	7.12e-64	575	0.0191	0.192982	0bp
mapping1.male_gonad	imm	17	2845	2841	10829	10829	2847	11	0.6471	0.05	0.0029	18.68	0	451	0.159	327.55	0.1151	4.34	2.78e-15	0.0416474	11	57	0.193	0.35	0.0061	18.68	4.64e-57	589	0.0187	0.192982	0bp
mapping1.male_gonad	imm	17	2845	2841	10829	10829	2927	11	0.6471	0.2	0.0118	19.04	5.5e-95	457	0.1567	339.8	0.1161	4	2.55e-12	0.0422015	11	57	0.193	0.15	0.0026	19.04	3.21e-109	594	0.0185	0.192982	0bp
mapping1.male_gonad	imm	17	2845	2841	10829	10829	3015	11	0.6471	0.2	0.0118	18.51	6.23e-153	466	0.1551	341	0.1131	4.15	5.97e-11	0.0430326	11	57	0.193	0.45	0.0079	18.51	1.94e-14	608	0.0181	0.192982	0bp
mapping1.male_gonad	imm	17	2845	2841	10829	10829	3095	12	0.7059	0.45	0.0265	25.44	7.53e-64	481	0.156	356.75	0.1153	4.01	2.18e-22	0.0444178	15	57	0.2632	0.5	0.0088	25.44	2.89e-81	624	0.024	0.263158	0bp
mapping1.male_gonad	imm	17	2845	2841	10829	10829	3178	12	0.7059	0.15	0.0088	25.96	7.81e-230	494	0.156	370.35	0.1165	3.89	3.08e-17	0.0456182	15	57	0.2632	0.2	0.0035	25.96	2.28e-176	633	0.0237	0.263158	0bp
mapping1.male_gonad	imm	17	2845	2841	10829	10829	3257	12	0.7059	0.15	0.0088	26.14	7.81e-230	500	0.1541	373.8	0.1148	3.87	7.96e-10	0.0461723	15	57	0.2632	0.1	0.0018	26.14	1.08e-243	638	0.0235	0.263158	0bp
mapping1.male_gonad	imm	17	2845	2841	10829	10829	3322	12	0.7059	0.1	0.0059	24.56	0	511	0.1544	390.7	0.1176	3.62	1.79e-13	0.0471881	15	57	0.2632	1	0.0175	24.56	6.27e-11	653	0.023	0.263158	0bp
mapping1.male_gonad	imm	17	2845	2841	10829	10829	3400	12	0.7059	0.35	0.0206	26.05	6.48e-88	523	0.1544	398.35	0.1172	3.67	1.24e-08	0.0482962	15	57	0.2632	0.15	0.0026	26.05	0	654	0.0229	0.263158	0bp
mapping1.male_gonad	imm	17	2845	2841	10829	10829	3477	12	0.7059	0.05	0.0029	25.96	0	535	0.1544	398.7	0.1147	3.92	2.32e-10	0.0494044	15	57	0.2632	0.2	0.0035	25.96	2.28e-176	662	0.0227	0.263158	0bp
mapping1.male_gonad	imm	17	2845	2841	10829	10829	3549	12	0.7059	0.3	0.0176	25.7	5.4e-137	552	0.1561	405.1	0.1141	4.14	1.52e-15	0.0509742	15	57	0.2632	0.35	0.0061	25.7	6.12e-73	691	0.0217	0.263158	0bp
mapping1.male_gonad	imm	17	2845	2841	10829	10829	3631	12	0.7059	0.2	0.0118	26.14	5.9e-113	560	0.1547	428.25	0.1179	3.63	1.71e-11	0.051713	15	57	0.2632	0.1	0.0018	26.14	0	693	0.0216	0.263158	0bp
mapping1.male_gonad	imm	17	2845	2841	10829	10829	3710	12	0.7059	0.3	0.0176	26.05	2.97e-71	571	0.1544	425.8	0.1148	3.91	4.16e-13	0.0527288	15	57	0.2632	0.15	0.0026	26.05	1.43e-202	699	0.0215	0.263158	0bp
mapping1.male_gonad	imm	17	2845	2841	10829	10829	3790	12	0.7059	0.2	0.0118	26.05	5.9e-113	581	0.1538	432.9	0.1142	3.91	1.04e-12	0.0536522	15	57	0.2632	0.15	0.0026	26.05	1.43e-202	705	0.0213	0.263158	0bp
mapping1.male_gonad	imm	17	2845	2841	10829	10829	3871	12	0.7059	0.45	0.0265	26.05	8.95e-45	590	0.1529	447.95	0.1157	3.67	3.95e-22	0.0544833	15	57	0.2632	0.15	0.0026	26.05	1.43e-202	708	0.0212	0.263158	0bp
mapping1.male_gonad	imm	17	2845	2841	10829	10829	3909	12	0.7059	0.5	0.0294	26.05	2.37e-80	595	0.1527	454.9	0.1164	3.58	7.56e-13	0.0549451	15	57	0.2632	0.15	0.0026	26.05	1.43e-202	713	0.021	0.263158	0bp
mapping1.male_gonad	imm	17	2845	2841	10829	10829	3909	12	0.7059	0.4	0.0235	25.09	4.68e-84	595	0.1527	460.25	0.1177	3.45	4.4e-17	0.0549451	15	57	0.2632	0.7	0.0123	25.09	3.64e-15	713	0.021	0.263158	0bp
mapping1.male_gonad	imm	17	2845	2841	10829	10829	3909	12	0.7059	0.3	0.0176	25.79	5.4e-137	595	0.1527	450.8	0.1153	3.69	8.51e-13	0.0549451	15	57	0.2632	0.3	0.0053	25.79	2.47e-146	713	0.021	0.263158	0bp
mapping1.female_gonad	imm	13	2845	2839	10829	10824	89	5	0.3846	0	0	11.76	0	11	0.131	10	0.1124	1.12	0.378367	0.00101626	8	68	0.1176	0	0	11.76	0	25	0.32	0.117647	0bp
mapping1.female_gonad	imm	13	2845	2839	10829	10824	176	5	0.3846	0	0	11.76	0	25	0.1462	21.05	0.1196	2.24	0.171231	0.00230968	8	68	0.1176	0	0	11.76	0	40	0.2	0.117647	0bp
mapping1.female_gonad	imm	13	2845	2839	10829	10824	259	6	0.4615	0	0	14.71	0	32	0.1265	30.7	0.1185	0.5	0.398797	0.00295639	10	68	0.1471	0	0	14.71	0	44	0.2273	0.147059	0bp
mapping1.female_gonad	imm	13	2845	2839	10829	10824	343	6	0.4615	0.05	0.0038	14.41	2.66e-156	38	0.1128	40.6	0.1184	-0.76	0.295508	0.00351072	10	68	0.1471	0.2	0.0029	14.41	2.49e-126	50	0.2	0.147059	0bp
mapping1.female_gonad	imm	13	2845	2839	10829	10824	424	6	0.4615	0	0	14.49	0	47	0.1124	51.8	0.1222	-1.13	0.237421	0.0043422	10	68	0.1471	0.15	0.0022	14.49	1.56e-159	57	0.1754	0.147059	0bp
mapping1.female_gonad	imm	13	2845	2839	10829	10824	511	6	0.4615	0	0	14.71	0	59	0.1168	56.95	0.1114	0.4	0.393941	0.00545085	10	68	0.1471	0	0	14.71	0	65	0.1538	0.147059	0bp
mapping1.female_gonad	imm	13	2845	2839	10829	10824	599	6	0.4615	0	0	15.88	0	70	0.118	67.9	0.1134	0.35	0.399938	0.00646711	11	68	0.1618	0.2	0.0029	15.88	5.5e-95	73	0.1507	0.161765	0bp
mapping1.female_gonad	imm	13	2845	2839	10829	10824	689	6	0.4615	0	0	17.35	0	86	0.1259	79.65	0.1156	0.92	0.215043	0.00794531	12	68	0.1765	0.2	0.0029	17.35	4.83e-40	102	0.1176	0.176471	0bp
mapping1.female_gonad	imm	13	2845	2839	10829	10824	771	6	0.4615	0.05	0.0038	17.21	2.66e-156	88	0.115	84.4	0.1095	0.47	0.295514	0.00813008	12	68	0.1765	0.3	0.0044	17.21	1.75e-25	103	0.1165	0.176471	0bp
mapping1.female_gonad	imm	13	2845	2839	10829	10824	858	6	0.4615	0	0	17.5	0	96	0.1127	99.65	0.1161	-0.43	0.353384	0.00886918	12	68	0.1765	0.1	0.0015	17.5	0	105	0.1143	0.176471	0bp
mapping1.female_gonad	imm	13	2845	2839	10829	10824	945	6	0.4615	0.05	0.0038	17.5	2.66e-156	105	0.1118	106.2	0.1124	-0.13	0.445206	0.00970067	12	68	0.1765	0.1	0.0015	17.5	2.66e-156	117	0.1026	0.176471	0bp
mapping1.female_gonad	imm	13	2845	2839	10829	10824	1022	6	0.4615	0.05	0.0038	17.57	2.66e-156	113	0.1112	118.05	0.1155	-0.49	0.325609	0.0104398	12	68	0.1765	0.05	0.0007	17.57	0	119	0.1008	0.176471	0bp
mapping1.female_gonad	imm	13	2845	2839	10829	10824	1108	6	0.4615	0	0	17.5	0	121	0.1098	125.45	0.1132	-0.4	0.370008	0.0111789	12	68	0.1765	0.1	0.0015	17.5	0	131	0.0916	0.176471	0bp
mapping1.female_gonad	imm	13	2845	2839	10829	10824	1189	6	0.4615	0.05	0.0038	17.65	2.66e-156	128	0.1082	133.25	0.1121	-0.44	0.350575	0.0118256	12	68	0.1765	0	0	17.65	0	135	0.0889	0.176471	0bp
mapping1.female_gonad	imm	13	2845	2839	10829	10824	1267	6	0.4615	0	0	17.06	0	135	0.1071	141.2	0.1114	-0.49	0.231107	0.0124723	12	68	0.1765	0.4	0.0059	17.06	5.12e-18	140	0.0857	0.176471	0bp
mapping1.female_gonad	imm	13	2845	2839	10829	10824	1336	7	0.5385	0.05	0.0038	17.57	2.15e-212	142	0.1068	155	0.116	-0.97	0.125948	0.013119	12	68	0.1765	0.05	0.0007	17.57	0	146	0.0822	0.176471	0bp
mapping1.female_gonad	imm	13	2845	2839	10829	10824	1415	7	0.5385	0	0	17.5	0	147	0.1044	161.7	0.1143	-1.04	0.15101	0.0135809	12	68	0.1765	0.1	0.0015	17.5	0	147	0.0816	0.176471	0bp
mapping1.female_gonad	imm	13	2845	2839	10829	10824	1493	7	0.5385	0.05	0.0038	18.9	2.15e-212	162	0.109	171.1	0.1146	-0.61	0.240619	0.0149667	13	68	0.1912	0.15	0.0022	18.9	2.84e-152	165	0.0788	0.191176	0bp
mapping1.female_gonad	imm	13	2845	2839	10829	10824	1573	7	0.5385	0.05	0.0038	18.31	2.15e-212	171	0.1092	178.95	0.1138	-0.51	0.308236	0.0157982	13	68	0.1912	0.55	0.0081	18.31	2.88e-16	169	0.0769	0.191176	0bp
mapping1.female_gonad	imm	13	2845	2839	10829	10824	1655	7	0.5385	0.1	0.0077	18.75	1.32e-111	175	0.1062	192.25	0.1162	-1.04	0.130045	0.0161678	13	68	0.1912	0.25	0.0037	18.75	3.9e-119	179	0.0726	0.191176	0bp
mapping1.female_gonad	imm	13	2845	2839	10829	10824	1726	7	0.5385	0.1	0.0077	18.82	1.32e-111	184	0.107	195.5	0.1133	-0.67	0.174589	0.0169993	13	68	0.1912	0.2	0.0029	18.82	7.34e-214	185	0.0703	0.191176	0bp
mapping1.female_gonad	imm	13	2845	2839	10829	10824	1808	7	0.5385	0.05	0.0038	18.75	2.15e-212	201	0.1116	205.85	0.1139	-0.27	0.379772	0.0185698	13	68	0.1912	0.25	0.0037	18.75	3.9e-119	192	0.0677	0.191176	0bp
mapping1.female_gonad	imm	13	2845	2839	10829	10824	1885	7	0.5385	0.15	0.0115	19.12	2.57e-78	204	0.1086	210.55	0.1117	-0.35	0.29398	0.018847	13	68	0.1912	0	0	19.12	0	192	0.0677	0.191176	0bp
mapping1.female_gonad	imm	13	2845	2839	10829	10824	1960	7	0.5385	0.1	0.0077	18.97	1.32e-111	216	0.1106	219.45	0.112	-0.18	0.399405	0.0199557	13	68	0.1912	0.1	0.0015	18.97	0	203	0.064	0.191176	0bp
mapping1.female_gonad	imm	13	2845	2839	10829	10824	2034	7	0.5385	0.05	0.0038	18.68	2.15e-212	222	0.1095	237.2	0.1166	-0.75	0.147451	0.02051	13	68	0.1912	0.3	0.0044	18.68	1.12e-29	207	0.0628	0.191176	0bp
mapping1.female_gonad	imm	13	2845	2839	10829	10824	2112	7	0.5385	0.1	0.0077	18.53	1.32e-111	229	0.1088	247.6	0.1172	-0.88	0.132008	0.0211567	13	68	0.1912	0.4	0.0059	18.53	3.04e-41	214	0.0607	0.191176	0bp
mapping1.female_gonad	imm	13	2845	2839	10829	10824	2194	7	0.5385	0.1	0.0077	18.9	1.32e-111	240	0.1097	251.95	0.1148	-0.54	0.164559	0.0221729	13	68	0.1912	0.15	0.0022	18.9	7.83e-270	228	0.057	0.191176	0bp
mapping1.female_gonad	imm	13	2845	2839	10829	10824	2273	7	0.5385	0.05	0.0038	18.75	2.15e-212	245	0.1081	267.05	0.1175	-0.97	0.113789	0.0226349	13	68	0.1912	0.25	0.0037	18.75	1.95e-181	233	0.0558	0.191176	0bp
mapping1.female_gonad	imm	13	2845	2839	10829	10824	2352	7	0.5385	0.1	0.0077	18.24	1.32e-111	249	0.1062	276.8	0.1177	-1.18	0.0343197	0.0230044	13	68	0.1912	0.6	0.0088	18.24	2.03e-18	235	0.0553	0.191176	0bp
mapping1.female_gonad	imm	13	2845	2839	10829	10824	2431	7	0.5385	0.2	0.0154	18.46	5.78e-62	259	0.1068	283.6	0.1167	-1.01	0.113692	0.0239283	13	68	0.1912	0.45	0.0066	18.46	3.18e-33	240	0.0542	0.191176	0bp
mapping1.female_gonad	imm	13	2845	2839	10829	10824	2509	7	0.5385	0.15	0.0115	18.9	2.57e-78	265	0.1059	290.05	0.1156	-1	0.0304657	0.0244826	13	68	0.1912	0.15	0.0022	18.9	7.83e-270	247	0.0526	0.191176	0bp
mapping1.female_gonad	imm	13	2845	2839	10829	10824	2587	7	0.5385	0.15	0.0115	18.09	8.03e-45	276	0.107	300.1	0.116	-0.93	0.0629207	0.0254989	13	68	0.1912	0.7	0.0103	18.09	1.54e-15	259	0.0502	0.191176	0bp
mapping1.female_gonad	imm	13	2845	2839	10829	10824	2657	7	0.5385	0.2	0.0154	18.24	5.78e-62	280	0.1057	304.75	0.1147	-0.93	0.035131	0.0258684	13	68	0.1912	0.6	0.0088	18.24	3.69e-24	266	0.0489	0.191176	0bp
mapping1.female_gonad	imm	13	2845	2839	10829	10824	2734	7	0.5385	0.1	0.0077	18.38	1.32e-111	290	0.1063	319.25	0.1168	-1.07	0.0402835	0.0267923	13	68	0.1912	0.5	0.0074	18.38	1.66e-19	271	0.048	0.191176	0bp
mapping1.female_gonad	imm	13	2845	2839	10829	10824	2805	7	0.5385	0	0	18.46	0	296	0.1058	327.3	0.1167	-1.12	0.0094713	0.0273466	13	68	0.1912	0.45	0.0066	18.46	6.07e-96	273	0.0476	0.191176	0bp
mapping1.female_gonad	imm	13	2845	2839	10829	10824	2881	7	0.5385	0.05	0.0038	18.38	2.15e-212	303	0.1054	334.2	0.116	-1.08	0.0265131	0.0279933	13	68	0.1912	0.5	0.0074	18.38	5.02e-26	276	0.0471	0.191176	0bp
mapping1.female_gonad	imm	13	2845	2839	10829	10824	2952	7	0.5385	0.05	0.0038	18.01	2.15e-212	309	0.1049	342.4	0.116	-1.13	0.0296042	0.0285477	13	68	0.1912	0.75	0.011	18.01	5.74e-14	283	0.0459	0.191176	0bp
mapping1.female_gonad	imm	13	2845	2839	10829	10824	3027	7	0.5385	0.2	0.0154	17.94	5.78e-62	314	0.104	351.6	0.1162	-1.24	0.0263521	0.0290096	13	68	0.1912	0.8	0.0118	17.94	4.95e-15	292	0.0445	0.191176	0bp
mapping1.female_gonad	imm	13	2845	2839	10829	10824	3107	7	0.5385	0.1	0.0077	18.68	1.32e-111	320	0.1032	365.5	0.1176	-1.46	0.0238831	0.0295639	13	68	0.1912	0.3	0.0044	18.68	8.36e-110	294	0.0442	0.191176	0bp
mapping1.female_gonad	imm	13	2845	2839	10829	10824	3180	7	0.5385	0.2	0.0154	18.6	5.78e-62	331	0.1043	374.6	0.1178	-1.37	0.00234808	0.0305802	13	68	0.1912	0.35	0.0051	18.6	4.55e-29	303	0.0429	0.191176	0bp
mapping1.female_gonad	imm	13	2845	2839	10829	10824	3258	7	0.5385	0.1	0.0077	18.9	1.32e-111	335	0.103	378.65	0.1162	-1.34	0.0227875	0.0309497	13	68	0.1912	0.15	0.0022	18.9	2.84e-152	303	0.0429	0.191176	0bp
mapping1.female_gonad	imm	13	2845	2839	10829	10824	3324	7	0.5385	0.05	0.0038	18.9	2.15e-212	343	0.1034	390.65	0.1175	-1.43	0.0212077	0.0316888	13	68	0.1912	0.15	0.0022	18.9	7.83e-270	310	0.0419	0.191176	0bp
mapping1.female_gonad	imm	13	2845	2839	10829	10824	3394	7	0.5385	0.05	0.0038	16.84	2.15e-212	347	0.1025	398.05	0.1173	-1.5	0.000960159	0.0320584	13	68	0.1912	1.55	0.0228	16.84	2.16e-05	350	0.0371	0.191176	0bp
mapping1.female_gonad	imm	13	2845	2839	10829	10824	3458	7	0.5385	0.05	0.0038	17.87	2.15e-212	353	0.1023	404.1	0.1169	-1.48	0.00030033	0.0326127	13	68	0.1912	0.85	0.0125	17.87	3.73e-13	352	0.0369	0.191176	0bp
mapping1.female_gonad	imm	13	2845	2839	10829	10824	3527	7	0.5385	0.1	0.0077	18.9	1.32e-111	356	0.1011	414.5	0.1175	-1.66	1.21e-05	0.0328899	13	68	0.1912	0.15	0.0022	18.9	7.83e-270	355	0.0366	0.191176	0bp
mapping1.female_gonad	imm	13	2845	2839	10829	10824	3593	7	0.5385	0	0	17.79	0	363	0.1012	421.6	0.1173	-1.63	2.01e-05	0.0335366	13	68	0.1912	0.9	0.0132	17.79	2e-12	359	0.0362	0.191176	0bp
mapping1.female_gonad	imm	13	2845	2839	10829	10824	3666	7	0.5385	0.15	0.0115	18.9	2.57e-78	373	0.1019	434.95	0.1186	-1.69	2.54e-05	0.0344605	13	68	0.1912	0.15	0.0022	18.9	7.83e-270	364	0.0357	0.191176	0bp
mapping1.female_gonad	imm	13	2845	2839	10829	10824	3740	7	0.5385	0.15	0.0115	18.38	2.57e-78	379	0.1015	432.65	0.1157	-1.43	0.000212162	0.0350148	13	68	0.1912	0.5	0.0074	18.38	1.56e-94	366	0.0355	0.191176	0bp
mapping1.female_gonad	imm	13	2845	2839	10829	10824	3797	7	0.5385	0.15	0.0115	18.01	2.57e-78	384	0.1013	444	0.1169	-1.58	0.000918896	0.0354767	13	68	0.1912	0.75	0.011	18.01	1.75e-08	367	0.0354	0.191176	0bp
mapping1.female_gonad	imm	13	2845	2839	10829	10824	3797	7	0.5385	0.1	0.0077	17.79	1.32e-111	384	0.1013	452.1	0.1191	-1.79	0.000107968	0.0354767	13	68	0.1912	0.9	0.0132	17.79	3.26e-15	367	0.0354	0.191176	0bp
mapping1.fat_body	imm	9	2845	2841	10829	10824	89	7	0.7778	0	0	4.64	0	9	0.1098	9.8	0.1101	-0.9	0.400954	0.000831486	2	42	0.0476	0.05	0.0012	4.64	1.38e-18	10	0.2	0.047619	0bp
mapping1.fat_body	imm	9	2845	2841	10829	10824	172	7	0.7778	0	0	4.76	0	11	0.0667	19.8	0.1151	-5.12	0.0308096	0.00101626	2	42	0.0476	0	0	4.76	0	11	0.1818	0.047619	0bp
mapping1.fat_body	imm	9	2845	2841	10829	10824	240	8	0.8889	0	0	4.4	0	14	0.0603	27.8	0.1158	-5.75	0.0021363	0.00129342	2	42	0.0476	0.15	0.0036	4.4	2.21e-07	14	0.1429	0.047619	0bp
mapping1.fat_body	imm	9	2845	2841	10829	10824	314	8	0.8889	0	0	3.93	0	22	0.0719	36.1	0.115	-4.49	0.00108424	0.00203252	2	42	0.0476	0.35	0.0083	3.93	0.0134044	15	0.1333	0.047619	0bp
mapping1.fat_body	imm	9	2845	2841	10829	10824	399	8	0.8889	0	0	3.93	0	30	0.0767	45	0.1128	-3.76	0.00589317	0.00277162	2	42	0.0476	0.35	0.0083	3.93	0.0134044	19	0.1053	0.047619	0bp
mapping1.fat_body	imm	9	2845	2841	10829	10824	484	8	0.8889	0	0	3.57	0	36	0.0756	55.55	0.1148	-4.04	0.0113041	0.00332594	2	42	0.0476	0.5	0.0119	3.57	0.00172761	20	0.1	0.047619	0bp
mapping1.fat_body	imm	9	2845	2841	10829	10824	565	8	0.8889	0	0	3.93	0	46	0.0826	63.05	0.1116	-3.02	0.0705826	0.00424982	2	42	0.0476	0.35	0.0083	3.93	0.00247539	35	0.0571	0.047619	0bp
mapping1.fat_body	imm	9	2845	2841	10829	10824	645	8	0.8889	0	0	6.31	0	54	0.0848	74.25	0.1151	-3.14	0.000876841	0.00498891	3	42	0.0714	0.35	0.0083	6.31	3.19e-06	42	0.0714	0.0714286	0bp
mapping1.fat_body	imm	9	2845	2841	10829	10824	722	8	0.8889	0	0	6.19	0	60	0.084	85	0.1177	-3.46	0.00219946	0.00554324	3	42	0.0714	0.4	0.0095	6.19	0.000281788	49	0.0612	0.0714286	0bp
mapping1.fat_body	imm	9	2845	2841	10829	10824	808	8	0.8889	0	0	6.31	0	66	0.0825	92.65	0.1147	-3.3	0.00237438	0.00609756	3	42	0.0714	0.35	0.0083	6.31	3.06e-08	57	0.0526	0.0714286	0bp
mapping1.fat_body	imm	9	2845	2841	10829	10824	890	8	0.8889	0	0	5.48	0	75	0.085	106.25	0.1194	-3.51	3.7e-06	0.00692905	3	42	0.0714	0.7	0.0167	5.48	0.000231719	62	0.0484	0.0714286	0bp
mapping1.fat_body	imm	9	2845	2841	10829	10824	963	8	0.8889	0	0	5.95	0	78	0.0817	110.5	0.1147	-3.37	4.32e-07	0.00720621	3	42	0.0714	0.5	0.0119	5.95	0.00014039	66	0.0455	0.0714286	0bp
mapping1.fat_body	imm	9	2845	2841	10829	10824	1045	8	0.8889	0	0	5.48	0	84	0.081	122.8	0.1175	-3.71	3.42e-06	0.00776053	3	42	0.0714	0.7	0.0167	5.48	0.00390143	71	0.0423	0.0714286	0bp
mapping1.fat_body	imm	9	2845	2841	10829	10824	1121	8	0.8889	0	0	5.36	0	93	0.0836	129.2	0.1153	-3.23	2.58e-05	0.00859202	3	42	0.0714	0.75	0.0179	5.36	0.00673183	86	0.0349	0.0714286	0bp
mapping1.fat_body	imm	9	2845	2841	10829	10824	1207	8	0.8889	0.05	0.0056	5.12	3.67e-277	98	0.0817	144.8	0.12	-3.88	5.39e-05	0.00905395	3	42	0.0714	0.85	0.0202	5.12	0.00700749	87	0.0345	0.0714286	0bp
mapping1.fat_body	imm	9	2845	2841	10829	10824	1278	8	0.8889	0.05	0.0056	5.83	3.67e-277	111	0.0874	144.85	0.1133	-2.65	4.73e-05	0.010255	3	42	0.0714	0.55	0.0131	5.83	2.55e-05	96	0.0312	0.0714286	0bp
mapping1.fat_body	imm	9	2845	2841	10829	10824	1357	8	0.8889	0.05	0.0056	5	3.67e-277	118	0.0875	154.35	0.1137	-2.68	0.00283434	0.0109017	3	42	0.0714	0.9	0.0214	5	0.0150174	100	0.03	0.0714286	0bp
mapping1.fat_body	imm	9	2845	2841	10829	10824	1433	8	0.8889	0	0	4.4	0	126	0.0884	169.95	0.1186	-3.07	0.000485827	0.0116408	3	42	0.0714	1.15	0.0274	4.4	0.0911276	114	0.0263	0.0714286	0bp
mapping1.fat_body	imm	9	2845	2841	10829	10824	1502	8	0.8889	0.15	0.0167	5.36	3.68e-102	135	0.0904	176.65	0.1176	-2.77	0.000131331	0.0124723	3	42	0.0714	0.75	0.0179	5.36	0.000842087	117	0.0256	0.0714286	0bp
mapping1.fat_body	imm	9	2845	2841	10829	10824	1579	8	0.8889	0.05	0.0056	3.93	3.67e-277	146	0.0929	190	0.1203	-2.79	0.000253187	0.0134885	3	42	0.0714	1.35	0.0321	3.93	0.073312	120	0.025	0.0714286	0bp
mapping1.fat_body	imm	9	2845	2841	10829	10824	1656	8	0.8889	0.05	0.0056	3.81	3.67e-277	156	0.0947	193.25	0.1167	-2.25	0.00248656	0.0144124	3	42	0.0714	1.4	0.0333	3.81	0.0806877	126	0.0238	0.0714286	0bp
mapping1.fat_body	imm	9	2845	2841	10829	10824	1733	9	1	0.05	0.0056	7.38	0	166	0.0963	203	0.1171	-2.14	0.00561416	0.0153363	4	42	0.0952	0.9	0.0214	7.38	0.000680515	135	0.0296	0.0952381	0bp
mapping1.fat_body	imm	9	2845	2841	10829	10824	1813	9	1	0.05	0.0056	6.43	0	175	0.097	212.4	0.1172	-2.06	0.00131387	0.0161678	4	42	0.0952	1.3	0.031	6.43	0.00441491	136	0.0294	0.0952381	0bp
mapping1.fat_body	imm	9	2845	2841	10829	10824	1893	9	1	0	0	6.19	0	182	0.0966	224.9	0.1188	-2.27	0.00374575	0.0168145	4	42	0.0952	1.4	0.0333	6.19	0.0173516	166	0.0241	0.0952381	0bp
mapping1.fat_body	imm	9	2845	2841	10829	10824	1968	9	1	0	0	6.07	0	191	0.0975	230.3	0.117	-2	0.00907887	0.017646	4	42	0.0952	1.45	0.0345	6.07	0.0228605	180	0.0222	0.0952381	0bp
mapping1.fat_body	imm	9	2845	2841	10829	10824	2050	9	1	0	0	5.95	0	194	0.0951	241.95	0.118	-2.34	5.36e-14	0.0179231	4	42	0.0952	1.5	0.0357	5.95	0.00620966	180	0.0222	0.0952381	0bp
mapping1.fat_body	imm	9	2845	2841	10829	10824	2125	9	1	0.1	0.0111	5.83	3.81e-184	203	0.0959	247.45	0.1164	-2.09	0.00232221	0.0187546	4	42	0.0952	1.55	0.0369	5.83	0.00707899	184	0.0217	0.0952381	0bp
mapping1.fat_body	imm	9	2845	2841	10829	10824	2199	9	1	0.05	0.0056	5.83	0	206	0.0941	260.65	0.1185	-2.49	0.000194876	0.0190318	4	42	0.0952	1.55	0.0369	5.83	0.0673092	192	0.0208	0.0952381	0bp
mapping1.fat_body	imm	9	2845	2841	10829	10824	2270	9	1	0	0	6.31	0	210	0.0929	272.3	0.12	-2.74	6.05e-05	0.0194013	4	42	0.0952	1.35	0.0321	6.31	0.000188069	196	0.0204	0.0952381	0bp
mapping1.fat_body	imm	9	2845	2841	10829	10824	2338	9	1	0.1	0.0111	5.12	3.81e-184	219	0.094	275.7	0.1179	-2.43	8.71e-06	0.0202328	4	42	0.0952	1.85	0.044	5.12	0.0147805	204	0.0196	0.0952381	0bp
mapping1.fat_body	imm	9	2845	2841	10829	10824	2410	9	1	0.1	0.0111	6.31	3.81e-184	224	0.0933	290.1	0.1204	-2.74	1.16e-05	0.0206948	4	42	0.0952	1.35	0.0321	6.31	0.00365972	206	0.0194	0.0952381	0bp
mapping1.fat_body	imm	9	2845	2841	10829	10824	2484	9	1	0.05	0.0056	5.12	0	231	0.0933	296.45	0.1193	-2.63	7.44e-05	0.0213415	4	42	0.0952	1.85	0.044	5.12	0.0397213	219	0.0183	0.0952381	0bp
mapping1.fat_body	imm	9	2845	2841	10829	10824	2557	9	1	0	0	5.12	0	241	0.0946	299	0.1169	-2.27	0.00018762	0.0222653	4	42	0.0952	1.85	0.044	5.12	0.118018	244	0.0164	0.0952381	0bp
mapping1.fat_body	imm	9	2845	2841	10829	10824	2628	9	1	0.05	0.0056	5.12	0	253	0.0966	310.5	0.1182	-2.19	0.00276497	0.023374	4	42	0.0952	1.85	0.044	5.12	0.0397213	252	0.0159	0.0952381	0bp
mapping1.fat_body	imm	9	2845	2841	10829	10824	2705	9	1	0.15	0.0167	7.14	3.12e-129	262	0.0972	319.65	0.1182	-2.13	0.000183416	0.0242055	5	42	0.119	2	0.0476	7.14	0.0218072	262	0.0191	0.119048	0bp
mapping1.fat_body	imm	9	2845	2841	10829	10824	2778	9	1	0	0	7.62	0	264	0.0953	330.5	0.119	-2.39	2.22e-05	0.0243902	5	42	0.119	1.8	0.0429	7.62	0.0129456	262	0.0191	0.119048	0bp
mapping1.fat_body	imm	9	2845	2841	10829	10824	2854	9	1	0.05	0.0056	7.5	0	266	0.0935	341.4	0.1196	-2.64	3.12e-07	0.024575	5	42	0.119	1.85	0.044	7.5	0.0198365	262	0.0191	0.119048	0bp
mapping1.fat_body	imm	9	2845	2841	10829	10824	2929	9	1	0.1	0.0111	6.9	3.81e-184	275	0.0942	351.65	0.1201	-2.62	1.16e-05	0.0254065	5	42	0.119	2.1	0.05	6.9	0.0395147	286	0.0175	0.119048	0bp
mapping1.fat_body	imm	9	2845	2841	10829	10824	3001	9	1	0.1	0.0111	7.14	3.81e-184	288	0.0963	352.5	0.1175	-2.15	3.32e-06	0.0266075	5	42	0.119	2	0.0476	7.14	0.00516547	298	0.0168	0.119048	0bp
mapping1.fat_body	imm	9	2845	2841	10829	10824	3079	9	1	0	0	7.86	0	293	0.0954	360.85	0.1172	-2.2	1.35e-05	0.0270695	5	42	0.119	1.7	0.0405	7.86	0.000373464	300	0.0167	0.119048	0bp
mapping1.fat_body	imm	9	2845	2841	10829	10824	3149	9	1	0.2	0.0222	6.79	2.66e-102	298	0.0949	373.6	0.1186	-2.4	2.93e-14	0.0275314	5	42	0.119	2.15	0.0512	6.79	0.0123013	302	0.0166	0.119048	0bp
mapping1.fat_body	imm	9	2845	2841	10829	10824	3221	9	1	0.1	0.0111	6.19	3.81e-184	305	0.095	384.45	0.1194	-2.47	0.000239953	0.0281781	5	42	0.119	2.4	0.0571	6.19	0.0663227	307	0.0163	0.119048	0bp
mapping1.fat_body	imm	9	2845	2841	10829	10824	3291	9	1	0	0	7.86	0	310	0.0945	392	0.1191	-2.49	2.15e-05	0.0286401	5	42	0.119	1.7	0.0405	7.86	0.0541134	307	0.0163	0.119048	0bp
mapping1.fat_body	imm	9	2845	2841	10829	10824	3358	9	1	0	0	6.43	0	314	0.0938	400.4	0.1192	-2.57	0.000168018	0.0290096	5	42	0.119	2.3	0.0548	6.43	0.0646524	311	0.0161	0.119048	0bp
mapping1.fat_body	imm	9	2845	2841	10829	10824	3432	9	1	0.15	0.0167	6.31	3.12e-129	320	0.0935	405.6	0.1182	-2.49	2.26e-09	0.0295639	5	42	0.119	2.35	0.056	6.31	0.0246977	314	0.0159	0.119048	0bp
mapping1.fat_body	imm	9	2845	2841	10829	10824	3497	9	1	0	0	6.19	0	328	0.094	408.95	0.1169	-2.31	9.23e-07	0.030303	5	42	0.119	2.4	0.0571	6.19	0.0559087	325	0.0154	0.119048	0bp
mapping1.fat_body	imm	9	2845	2841	10829	10824	3578	9	1	0.1	0.0111	6.67	3.81e-184	334	0.0936	416.85	0.1165	-2.32	0.000205451	0.0308574	5	42	0.119	2.2	0.0524	6.67	0.00162594	325	0.0154	0.119048	0bp
mapping1.fat_body	imm	9	2845	2841	10829	10824	3649	9	1	0	0	6.43	0	342	0.094	435.25	0.1193	-2.56	1.06e-07	0.0315965	5	42	0.119	2.3	0.0548	6.43	0.0161131	327	0.0153	0.119048	0bp
mapping1.fat_body	imm	9	2845	2841	10829	10824	3720	9	1	0.1	0.0111	7.26	3.81e-184	351	0.0946	446.3	0.12	-2.56	0.000164416	0.0324279	5	42	0.119	1.95	0.0464	7.26	0.041677	330	0.0152	0.119048	0bp
mapping1.fat_body	imm	9	2845	2841	10829	10824	3724	9	1	0.15	0.0167	6.43	2.1e-73	352	0.0948	444.45	0.1193	-2.48	2.37e-05	0.0325203	5	42	0.119	2.3	0.0548	6.43	0.0107448	330	0.0152	0.119048	0bp
mapping1.neuroectoderm	imm	9	2845	2845	10829	10828	83	7	0.7778	0	0	5.32	0	24	0.3158	9.45	0.1139	17.53	1.06e-06	0.00221648	7	125	0.056	0.35	0.0028	5.32	2.24e-19	39	0.1795	0.056	0bp
mapping1.neuroectoderm	imm	9	2845	2845	10829	10828	174	7	0.7778	0	0	5.16	0	35	0.2096	21.1	0.1213	7.99	0.000745105	0.00323236	8	125	0.064	1.55	0.0124	5.16	0.0661538	60	0.1333	0.064	0bp
mapping1.neuroectoderm	imm	9	2845	2845	10829	10828	261	7	0.7778	0.05	0.0056	4.56	2.15e-212	44	0.1732	28.85	0.1105	5.8	0.00562044	0.00406354	8	125	0.064	2.3	0.0184	4.56	0.0824948	109	0.0734	0.064	0bp
mapping1.neuroectoderm	imm	9	2845	2845	10829	10828	344	7	0.7778	0.05	0.0056	3.8	2.15e-212	59	0.1751	39.8	0.1157	5.58	0.000152595	0.00544884	8	125	0.064	3.25	0.026	3.8	0.237199	132	0.0606	0.064	0bp
mapping1.neuroectoderm	imm	9	2845	2845	10829	10828	430	7	0.7778	0.05	0.0056	5	2.15e-212	72	0.1702	51.2	0.1191	4.84	0.00106416	0.00664943	9	125	0.072	2.75	0.022	5	0.10583	153	0.0588	0.072	0bp
mapping1.neuroectoderm	imm	9	2845	2845	10829	10828	515	7	0.7778	0.05	0.0056	4.76	2.15e-212	84	0.1654	58.7	0.114	4.91	0.000325417	0.00775767	9	125	0.072	3.05	0.0244	4.76	0.0568865	161	0.0559	0.072	0bp
mapping1.neuroectoderm	imm	9	2845	2845	10829	10828	597	7	0.7778	0.05	0.0056	4.6	2.15e-212	94	0.1593	66.15	0.1108	4.66	0.000461312	0.0086812	9	125	0.072	3.25	0.026	4.6	0.155448	169	0.0533	0.072	0bp
mapping1.neuroectoderm	imm	9	2845	2845	10829	10828	683	7	0.7778	0	0	5.6	0	106	0.1568	79.35	0.1162	3.9	0.000450733	0.00978943	9	125	0.072	2	0.016	5.6	0.0470084	170	0.0529	0.072	0bp
mapping1.neuroectoderm	imm	9	2845	2845	10829	10828	768	7	0.7778	0.1	0.0111	2.04	1.32e-111	115	0.1511	87.55	0.114	3.57	0.00361978	0.0106206	9	125	0.072	6.45	0.0516	2.04	0.401004	178	0.0506	0.072	0bp
mapping1.neuroectoderm	imm	9	2845	2845	10829	10828	852	7	0.7778	0.05	0.0056	4.12	2.15e-212	132	0.1562	97.8	0.1148	4.01	3.25e-05	0.0121906	9	125	0.072	3.85	0.0308	4.12	0.184907	189	0.0476	0.072	0bp
mapping1.neuroectoderm	imm	9	2845	2845	10829	10828	940	7	0.7778	0	0	3.92	0	138	0.1479	108.7	0.1156	3.12	0.000117836	0.0127447	9	125	0.072	4.1	0.0328	3.92	0.135915	192	0.0469	0.072	0bp
mapping1.neuroectoderm	imm	9	2845	2845	10829	10828	1026	7	0.7778	0.05	0.0056	4.8	2.15e-212	144	0.1413	113.2	0.1103	3	0.00671509	0.0132989	9	125	0.072	3	0.024	4.8	0.0355565	197	0.0457	0.072	0bp
mapping1.neuroectoderm	imm	9	2845	2845	10829	10828	1110	7	0.7778	0.3	0.0333	1.28	2.23e-46	152	0.1378	128.3	0.1156	2.14	0.0177161	0.0140377	9	125	0.072	7.4	0.0592	1.28	0.422264	201	0.0448	0.072	0bp
mapping1.neuroectoderm	imm	9	2845	2845	10829	10828	1193	7	0.7778	0.15	0.0167	1.36	2.57e-78	164	0.1383	132.05	0.1107	2.68	0.00350102	0.0151459	9	125	0.072	7.3	0.0584	1.36	0.409397	220	0.0409	0.072	0bp
mapping1.neuroectoderm	imm	9	2845	2845	10829	10828	1283	7	0.7778	0.1	0.0111	3.84	1.32e-111	178	0.1395	148.35	0.1156	2.31	0.00940586	0.0164389	9	125	0.072	4.2	0.0336	3.84	0.116291	234	0.0385	0.072	0bp
mapping1.neuroectoderm	imm	9	2845	2845	10829	10828	1368	7	0.7778	0.05	0.0056	2.04	2.15e-212	187	0.1374	156	0.114	2.27	0.00143409	0.01727	9	125	0.072	6.45	0.0516	2.04	0.351589	237	0.038	0.072	0bp
mapping1.neuroectoderm	imm	9	2845	2845	10829	10828	1451	7	0.7778	0.2	0.0222	-1.44	5.78e-62	196	0.1357	163.75	0.1129	2.22	0.0118452	0.0181012	9	125	0.072	10.8	0.0864	-1.44	0.409635	244	0.0369	0.072	0bp
mapping1.neuroectoderm	imm	9	2845	2845	10829	10828	1530	7	0.7778	0.2	0.0222	2.04	6.26e-39	206	0.1353	175.7	0.1148	1.98	0.0199825	0.0190248	9	125	0.072	6.45	0.0516	2.04	0.345221	256	0.0352	0.072	0bp
mapping1.neuroectoderm	imm	9	2845	2845	10829	10828	1607	7	0.7778	0.1	0.0111	2.08	1.32e-111	214	0.1338	186.5	0.1161	1.71	0.0183307	0.0197636	9	125	0.072	6.4	0.0512	2.08	0.370561	260	0.0346	0.072	0bp
mapping1.neuroectoderm	imm	9	2845	2845	10829	10828	1693	7	0.7778	0.2	0.0222	0.32	5.78e-62	222	0.1317	194.4	0.1148	1.63	0.0192695	0.0205024	9	125	0.072	8.6	0.0688	0.32	0.481053	264	0.0341	0.072	0bp
mapping1.neuroectoderm	imm	9	2845	2845	10829	10828	1778	7	0.7778	0.1	0.0111	3	1.32e-111	238	0.1344	203	0.1142	1.97	0.000652565	0.0219801	12	125	0.096	8.25	0.066	3	0.311041	280	0.0429	0.096	0bp
mapping1.neuroectoderm	imm	9	2845	2845	10829	10828	1864	7	0.7778	0.2	0.0222	2.04	5.78e-62	246	0.1325	210.25	0.1128	1.92	0.00281394	0.0227189	12	125	0.096	9.45	0.0756	2.04	0.379157	299	0.0401	0.096	0bp
mapping1.neuroectoderm	imm	9	2845	2845	10829	10828	1944	7	0.7778	0.1	0.0111	0.6	1.32e-111	257	0.1327	226.35	0.1164	1.58	0.0137844	0.0237348	12	125	0.096	11.25	0.09	0.6	0.470566	303	0.0396	0.096	0bp
mapping1.neuroectoderm	imm	9	2845	2845	10829	10828	2029	7	0.7778	0.15	0.0167	-0.96	2.57e-78	270	0.1335	228.35	0.1125	2.05	7.14e-05	0.0249354	12	125	0.096	13.2	0.1056	-0.96	0.456089	319	0.0376	0.096	0bp
mapping1.neuroectoderm	imm	9	2845	2845	10829	10828	2100	7	0.7778	0.25	0.0278	0.28	6.56e-35	280	0.1338	242.35	0.1154	1.79	0.00694687	0.0258589	12	125	0.096	11.65	0.0932	0.28	0.486562	321	0.0374	0.096	0bp
mapping1.neuroectoderm	imm	9	2845	2845	10829	10828	2180	7	0.7778	0.2	0.0222	-0.88	5.78e-62	296	0.1362	249.95	0.1147	2.11	5.59e-09	0.0273365	14	125	0.112	15.1	0.1208	-0.88	0.458568	340	0.0412	0.112	0bp
mapping1.neuroectoderm	imm	9	2845	2845	10829	10828	2258	7	0.7778	0.1	0.0111	1.48	1.32e-111	301	0.1337	258.1	0.1143	1.9	0.000179437	0.0277983	14	125	0.112	12.15	0.0972	1.48	0.413535	341	0.0411	0.112	0bp
mapping1.neuroectoderm	imm	9	2845	2845	10829	10828	2344	7	0.7778	0.1	0.0111	1.64	1.32e-111	309	0.1322	270.05	0.1152	1.66	0.00040449	0.0285371	14	125	0.112	11.95	0.0956	1.64	0.407139	348	0.0402	0.112	0bp
mapping1.neuroectoderm	imm	9	2845	2845	10829	10828	2426	7	0.7778	0.25	0.0278	0.04	6.56e-35	318	0.1315	277.6	0.1144	1.67	0.00323602	0.0293683	14	125	0.112	13.95	0.1116	0.04	0.497532	354	0.0395	0.112	0bp
mapping1.neuroectoderm	imm	9	2845	2845	10829	10828	2504	7	0.7778	0.1	0.0111	-1.16	1.32e-111	323	0.1294	289.65	0.1157	1.33	0.0102054	0.0298301	14	125	0.112	15.45	0.1236	-1.16	0.449103	357	0.0392	0.112	0bp
mapping1.neuroectoderm	imm	9	2845	2845	10829	10828	2576	7	0.7778	0.2	0.0222	-0.2	5.78e-62	332	0.1292	289.05	0.1122	1.67	0.00387409	0.0306612	14	125	0.112	14.25	0.114	-0.2	0.492232	360	0.0389	0.112	0bp
mapping1.neuroectoderm	imm	9	2845	2845	10829	10828	2654	7	0.7778	0.25	0.0278	-1.76	1.95e-52	342	0.1292	299.6	0.1129	1.6	0.0018137	0.0315848	14	125	0.112	16.2	0.1296	-1.76	0.431965	369	0.0379	0.112	0bp
mapping1.neuroectoderm	imm	9	2845	2845	10829	10828	2740	7	0.7778	0.25	0.0278	-0.52	1.95e-52	350	0.1281	315.45	0.1151	1.26	0.0237916	0.0323236	14	125	0.112	14.65	0.1172	-0.52	0.478212	376	0.0372	0.112	0bp
mapping1.neuroectoderm	imm	9	2845	2845	10829	10828	2817	7	0.7778	0.25	0.0278	-1.76	2.08e-26	355	0.1263	329.55	0.117	0.9	0.100658	0.0327854	14	125	0.112	16.2	0.1296	-1.76	0.426237	379	0.0369	0.112	0bp
mapping1.neuroectoderm	imm	9	2845	2845	10829	10828	2901	7	0.7778	0.25	0.0278	-1.32	1.95e-52	362	0.1251	336.9	0.1161	0.87	0.0173471	0.0334318	14	125	0.112	15.65	0.1252	-1.32	0.435871	379	0.0369	0.112	0bp
mapping1.neuroectoderm	imm	9	2845	2845	10829	10828	2978	7	0.7778	0.15	0.0167	-4.28	2.57e-78	371	0.1249	345.8	0.1161	0.85	0.12387	0.034263	14	125	0.112	19.35	0.1548	-4.28	0.357431	382	0.0366	0.112	0bp
mapping1.neuroectoderm	imm	9	2845	2845	10829	10828	3064	7	0.7778	0.4	0.0444	-3.4	1.33e-28	381	0.1246	349.1	0.1139	1.04	0.0270474	0.0351866	14	125	0.112	18.25	0.146	-3.4	0.387257	391	0.0358	0.112	0bp
mapping1.neuroectoderm	imm	9	2845	2845	10829	10828	3146	7	0.7778	0.05	0.0056	-5.52	2.15e-212	388	0.1236	364.1	0.1157	0.76	0.145749	0.035833	14	125	0.112	20.9	0.1672	-5.52	0.235178	395	0.0354	0.112	0bp
mapping1.neuroectoderm	imm	9	2845	2845	10829	10828	3228	7	0.7778	0.2	0.0222	-3.16	5.78e-62	406	0.126	370.25	0.1147	1.11	0.030719	0.0374954	14	125	0.112	17.95	0.1436	-3.16	0.370945	413	0.0339	0.112	0bp
mapping1.neuroectoderm	imm	9	2845	2845	10829	10828	3301	7	0.7778	0.25	0.0278	-2.68	1.95e-52	418	0.1269	382.4	0.1158	1.08	0.0440346	0.0386036	14	125	0.112	17.35	0.1388	-2.68	0.385093	414	0.0338	0.112	0bp
mapping1.neuroectoderm	imm	9	2845	2845	10829	10828	3378	7	0.7778	0.2	0.0222	-6.56	5.78e-62	425	0.1261	388.8	0.1151	1.07	0.0319396	0.0392501	14	125	0.112	22.2	0.1776	-6.56	0.221307	418	0.0335	0.112	0bp
mapping1.neuroectoderm	imm	9	2845	2845	10829	10828	3458	7	0.7778	0.25	0.0278	-7.4	1.95e-52	430	0.1246	403.15	0.1166	0.78	0.0555938	0.0397119	14	125	0.112	23.25	0.186	-7.4	0.303574	418	0.0335	0.112	0bp
mapping1.neuroectoderm	imm	9	2845	2845	10829	10828	3537	7	0.7778	0.3	0.0333	-0.88	4.53e-32	436	0.1235	407.8	0.1153	0.8	0.0842637	0.040266	14	125	0.112	15.1	0.1208	-0.88	0.4536	418	0.0335	0.112	0bp
mapping1.neuroectoderm	imm	9	2845	2845	10829	10828	3615	7	0.7778	0.4	0.0444	-6.68	1.09e-39	445	0.1233	415.45	0.1149	0.82	0.0416694	0.0410972	14	125	0.112	22.35	0.1788	-6.68	0.281516	420	0.0333	0.112	0bp
mapping1.neuroectoderm	imm	9	2845	2845	10829	10828	3697	7	0.7778	0.4	0.0444	-6.52	1.09e-39	451	0.1222	423.2	0.1145	0.75	0.0468642	0.0416513	14	125	0.112	22.15	0.1772	-6.52	0.26534	426	0.0329	0.112	0bp
mapping1.neuroectoderm	imm	9	2845	2845	10829	10828	3781	7	0.7778	0.2	0.0222	-7.12	5.78e-62	460	0.1219	436.75	0.1155	0.61	0.0766681	0.0424825	14	125	0.112	22.9	0.1832	-7.12	0.333002	431	0.0325	0.112	0bp
mapping1.neuroectoderm	imm	9	2845	2845	10829	10828	3860	7	0.7778	0.05	0.0056	-10.28	2.15e-212	473	0.1228	449.85	0.1165	0.6	0.123449	0.043683	14	125	0.112	26.85	0.2148	-10.28	0.1703	443	0.0316	0.112	0bp
mapping1.neuroectoderm	imm	9	2845	2845	10829	10828	3940	7	0.7778	0.4	0.0444	-5.08	1.54e-22	485	0.1233	457.7	0.1162	0.69	0.0503939	0.0447913	14	125	0.112	20.35	0.1628	-5.08	0.309167	471	0.0297	0.112	0bp
mapping1.neuroectoderm	imm	9	2845	2845	10829	10828	4013	7	0.7778	0.15	0.0167	-4.8	2.57e-78	492	0.1228	467.95	0.1166	0.6	0.0587497	0.0454378	14	125	0.112	20	0.16	-4.8	0.284464	473	0.0296	0.112	0bp
mapping1.neuroectoderm	imm	9	2845	2845	10829	10828	4074	7	0.7778	0.15	0.0167	-4.76	2.57e-78	495	0.1217	477.9	0.1173	0.42	0.200124	0.0457148	14	125	0.112	19.95	0.1596	-4.76	0.314537	473	0.0296	0.112	0bp
mapping1.ventral_ectoderm	imm	18	2845	2845	10829	10829	85	15	0.8333	0	0	6.34	0	44	0.6286	10.05	0.1182	39.94	1.05e-39	0.00406316	39	571	0.0683	2.8	0.0049	6.34	2.37e-60	240	0.1625	0.0683012	0bp
mapping1.ventral_ectoderm	imm	18	2845	2845	10829	10829	177	15	0.8333	0	0	7.34	0	63	0.3889	20.35	0.115	24.1	2.09e-33	0.00581771	48	571	0.0841	6.1	0.0107	7.34	1.98e-37	288	0.1667	0.084063	0bp
mapping1.ventral_ectoderm	imm	18	2845	2845	10829	10829	260	15	0.8333	0	0	8.1	0	91	0.3714	29.2	0.1123	23.77	2.46e-19	0.00840336	55	571	0.0963	8.75	0.0153	8.1	1.86e-28	348	0.158	0.0963222	0bp
mapping1.ventral_ectoderm	imm	18	2845	2845	10829	10829	348	15	0.8333	0	0	8.13	0	112	0.3363	41.15	0.1182	20.36	1.74e-36	0.0103426	58	571	0.1016	11.6	0.0203	8.13	2.46e-19	388	0.1495	0.101576	0bp
mapping1.ventral_ectoderm	imm	18	2845	2845	10829	10829	434	15	0.8333	0	0	8.8	0	129	0.3079	47.55	0.1096	18.77	2.44e-42	0.0119125	63	571	0.1103	12.75	0.0223	8.8	7.48e-18	414	0.1522	0.110333	0bp
mapping1.ventral_ectoderm	imm	18	2845	2845	10829	10829	519	15	0.8333	0	0	9.12	0	145	0.2877	61.5	0.1185	16.09	5.24e-32	0.01339	66	571	0.1156	13.95	0.0244	9.12	2.45e-23	432	0.1528	0.115587	0bp
mapping1.ventral_ectoderm	imm	18	2845	2845	10829	10829	609	15	0.8333	0.05	0.0028	9.33	0	170	0.2862	70.05	0.115	16.41	1.13e-24	0.0156986	68	571	0.1191	14.75	0.0258	9.33	1.56e-39	464	0.1466	0.119089	0bp
mapping1.ventral_ectoderm	imm	18	2845	2845	10829	10829	694	15	0.8333	0.15	0.0083	9.09	1.43e-202	190	0.2798	78.35	0.1129	16.09	1.7e-37	0.0175455	70	571	0.1226	18.1	0.0317	9.09	4.89e-16	480	0.1458	0.122592	0bp
mapping1.ventral_ectoderm	imm	18	2845	2845	10829	10829	777	15	0.8333	0.2	0.0111	8.66	2.28e-176	208	0.273	88.1	0.1134	15.43	2.82e-38	0.0192077	71	571	0.1243	21.55	0.0377	8.66	1.39e-18	501	0.1417	0.124343	0bp
mapping1.ventral_ectoderm	imm	18	2845	2845	10829	10829	864	15	0.8333	0.35	0.0194	9.38	1.03e-137	227	0.2674	95.5	0.1105	15.22	9.02e-49	0.0209622	75	571	0.1313	21.45	0.0376	9.38	1.86e-34	551	0.1361	0.131349	0bp
mapping1.ventral_ectoderm	imm	18	2845	2845	10829	10829	950	15	0.8333	0.5	0.0278	8.37	2.89e-81	238	0.2545	108.6	0.1143	13.62	4.62e-31	0.021978	77	571	0.1349	29.2	0.0511	8.37	2.7e-12	558	0.138	0.134851	0bp
mapping1.ventral_ectoderm	imm	18	2845	2845	10829	10829	1035	15	0.8333	0.25	0.0139	8.63	1.16e-158	259	0.2539	116.15	0.1122	13.8	5.14e-33	0.0239173	80	571	0.1401	30.7	0.0538	8.63	1.05e-14	592	0.1351	0.140105	0bp
mapping1.ventral_ectoderm	imm	18	2845	2845	10829	10829	1119	15	0.8333	0.3	0.0167	9.24	6.81e-215	280	0.2536	126.8	0.1133	13.69	1.16e-59	0.0258565	83	571	0.1454	30.25	0.053	9.24	1.77e-13	628	0.1322	0.145359	0bp
mapping1.ventral_ectoderm	imm	18	2845	2845	10829	10829	1201	15	0.8333	0.25	0.0139	8.76	5.18e-242	299	0.2521	134.75	0.1122	13.68	4.98e-38	0.027611	83	571	0.1454	33	0.0578	8.76	8.4e-11	635	0.1307	0.145359	0bp
mapping1.ventral_ectoderm	imm	18	2845	2845	10829	10829	1283	15	0.8333	0.2	0.0111	8.49	4.29e-285	314	0.2476	147.8	0.1152	12.95	3.33e-73	0.0289962	85	571	0.1489	36.55	0.064	8.49	7.9e-06	662	0.1284	0.148862	0bp
mapping1.ventral_ectoderm	imm	18	2845	2845	10829	10829	1364	16	0.8889	0.4	0.0222	8.96	1.39e-116	336	0.2493	153.35	0.1124	13.39	4.86e-45	0.0310278	92	571	0.1611	40.85	0.0715	8.96	5.36e-11	711	0.1294	0.161121	0bp
mapping1.ventral_ectoderm	imm	18	2845	2845	10829	10829	1444	16	0.8889	0.2	0.0111	10.33	0	351	0.2458	164.7	0.1141	12.9	5.22e-30	0.032413	97	571	0.1699	38	0.0665	10.33	2.4e-16	750	0.1293	0.169877	0bp
mapping1.ventral_ectoderm	imm	18	2845	2845	10829	10829	1527	16	0.8889	0.5	0.0278	9.83	1.2e-78	368	0.2435	172.25	0.1128	12.82	3.27e-60	0.0339828	98	571	0.1716	41.85	0.0733	9.83	2.77e-09	771	0.1271	0.171629	0bp
mapping1.ventral_ectoderm	imm	18	2845	2845	10829	10829	1600	16	0.8889	0.3	0.0167	8.98	8.74e-245	386	0.2437	181.2	0.1132	12.8	4.55e-71	0.035645	98	571	0.1716	46.75	0.0819	8.98	5.77e-12	785	0.1248	0.171629	0bp
mapping1.ventral_ectoderm	imm	18	2845	2845	10829	10829	1678	16	0.8889	0.4	0.0222	8.73	1.39e-116	399	0.2401	194.5	0.1159	12.19	1.65e-50	0.0368455	98	571	0.1716	48.15	0.0843	8.73	3.2e-09	797	0.123	0.171629	0bp
mapping1.ventral_ectoderm	imm	18	2845	2845	10829	10829	1765	16	0.8889	0.25	0.0139	8.7	1.41e-134	418	0.239	199.7	0.1131	12.37	1.07e-151	0.0386001	99	571	0.1734	49.3	0.0863	8.7	3.6e-06	827	0.1197	0.17338	0bp
mapping1.ventral_ectoderm	imm	18	2845	2845	10829	10829	1847	16	0.8889	0.25	0.0139	9.12	1.42e-180	435	0.2376	217.1	0.1175	11.8	8.69e-54	0.0401699	105	571	0.1839	52.95	0.0927	9.12	5.72e-08	868	0.121	0.183888	0bp
mapping1.ventral_ectoderm	imm	18	2845	2845	10829	10829	1934	16	0.8889	0.55	0.0306	9.5	1.9e-78	455	0.2372	222.9	0.1153	12	6.2e-54	0.0420168	109	571	0.1909	54.75	0.0959	9.5	5.46e-07	886	0.123	0.190893	0bp
mapping1.ventral_ectoderm	imm	18	2845	2845	10829	10829	2016	16	0.8889	0.3	0.0167	9.42	1.36e-166	472	0.236	233.5	0.1158	11.83	5.18e-47	0.0435867	112	571	0.1961	58.2	0.1019	9.42	9.58e-10	901	0.1243	0.196147	0bp
mapping1.ventral_ectoderm	imm	18	2845	2845	10829	10829	2099	16	0.8889	0.4	0.0222	10.33	1.39e-116	486	0.2333	237.6	0.1132	11.83	7.44e-41	0.0448795	119	571	0.2084	60	0.1051	10.33	1.15e-08	943	0.1262	0.208406	0bp
mapping1.ventral_ectoderm	imm	18	2845	2845	10829	10829	2172	16	0.8889	0.55	0.0306	11.55	1.9e-78	501	0.2324	248.9	0.1146	11.61	5.33e-94	0.0462647	124	571	0.2172	58.05	0.1017	11.55	1.47e-10	967	0.1282	0.217163	0bp
mapping1.ventral_ectoderm	imm	18	2845	2845	10829	10829	2249	16	0.8889	0.55	0.0306	11.39	3.04e-68	523	0.2342	256.3	0.114	11.86	1.2e-69	0.0482962	129	571	0.2259	63.95	0.112	11.39	1.09e-09	988	0.1306	0.225919	0bp
mapping1.ventral_ectoderm	imm	18	2845	2845	10829	10829	2328	16	0.8889	0.3	0.0167	12.01	1.59e-126	539	0.2331	267.45	0.1149	11.66	6.28e-69	0.0497738	132	571	0.2312	63.45	0.1111	12.01	2.26e-16	1004	0.1315	0.231173	0bp
mapping1.ventral_ectoderm	imm	18	2845	2845	10829	10829	2411	16	0.8889	0.6	0.0333	12.15	7.64e-79	562	0.2347	276.85	0.1148	11.83	7.23e-58	0.0518977	135	571	0.2364	65.6	0.1149	12.15	9.51e-15	1047	0.1289	0.236427	0bp
mapping1.ventral_ectoderm	imm	18	2845	2845	10829	10829	2484	16	0.8889	0.6	0.0333	11.02	1.98e-146	587	0.2378	282.3	0.1136	12.27	5.26e-95	0.0542063	137	571	0.2399	74.1	0.1298	11.02	1.14e-10	1074	0.1276	0.23993	0bp
mapping1.ventral_ectoderm	imm	18	2845	2845	10829	10829	2564	16	0.8889	0.45	0.025	13.06	4.43e-146	602	0.2363	295.8	0.1154	11.94	1.11e-87	0.0555915	145	571	0.2539	70.45	0.1234	13.06	1.71e-15	1148	0.1263	0.25394	0bp
mapping1.ventral_ectoderm	imm	18	2845	2845	10829	10829	2641	16	0.8889	0.6	0.0333	12.85	1.14e-113	619	0.2358	302.15	0.1144	12	1.41e-106	0.0571613	145	571	0.2539	71.65	0.1255	12.85	3.81e-10	1166	0.1244	0.25394	0bp
mapping1.ventral_ectoderm	imm	18	2845	2845	10829	10829	2716	16	0.8889	0.65	0.0361	12.08	3.48e-116	633	0.2344	315.2	0.1161	11.7	1.61e-84	0.0584542	149	571	0.2609	80.05	0.1402	12.08	1.03e-05	1191	0.1251	0.260946	0bp
mapping1.ventral_ectoderm	imm	18	2845	2845	10829	10829	2796	17	0.9444	0.6	0.0333	13.1	2.25e-77	655	0.2357	325.45	0.1164	11.79	4.37e-81	0.0604857	151	571	0.2644	76.2	0.1335	13.1	2.5e-08	1218	0.124	0.264448	0bp
mapping1.ventral_ectoderm	imm	18	2845	2845	10829	10829	2878	17	0.9444	0.7	0.0389	11.22	4.87e-70	675	0.2359	337.35	0.1172	11.73	9.42e-90	0.0623326	151	571	0.2644	86.95	0.1523	11.22	2.02e-08	1259	0.1199	0.264448	0bp
mapping1.ventral_ectoderm	imm	18	2845	2845	10829	10829	2952	17	0.9444	0.6	0.0333	12.77	3.27e-105	686	0.2337	340.55	0.1154	11.7	1.28e-176	0.0633484	155	571	0.2715	82.1	0.1438	12.77	3.98e-09	1273	0.1218	0.271454	0bp
mapping1.ventral_ectoderm	imm	18	2845	2845	10829	10829	3029	17	0.9444	0.8	0.0444	12.31	2.61e-65	700	0.2324	343.55	0.1134	11.77	2.41e-74	0.0646412	156	571	0.2732	85.7	0.1501	12.31	1.82e-08	1283	0.1216	0.273205	0bp
mapping1.ventral_ectoderm	imm	18	2845	2845	10829	10829	3104	17	0.9444	0.55	0.0306	13.67	1.22e-88	720	0.2332	356.25	0.1148	11.72	1.48e-102	0.0664881	162	571	0.2837	83.95	0.147	13.67	2.21e-13	1320	0.1227	0.283713	0bp
mapping1.ventral_ectoderm	imm	18	2845	2845	10829	10829	3186	17	0.9444	0.65	0.0361	12.97	5.21e-107	745	0.2351	368.85	0.1158	11.81	2.62e-77	0.0687967	167	571	0.2925	92.95	0.1628	12.97	5.13e-10	1354	0.1233	0.292469	0bp
mapping1.ventral_ectoderm	imm	18	2845	2845	10829	10829	3263	17	0.9444	0.45	0.025	13.38	8.98e-129	759	0.2338	375.2	0.115	11.76	6.35e-66	0.0700896	168	571	0.2942	91.6	0.1604	13.38	4.1e-10	1380	0.1217	0.294221	0bp
mapping1.ventral_ectoderm	imm	18	2845	2845	10829	10829	3345	17	0.9444	0.5	0.0278	13.24	2.78e-227	776	0.2332	378	0.113	11.9	6.15e-142	0.0716594	171	571	0.2995	95.4	0.1671	13.24	4.88e-08	1410	0.1213	0.299475	0bp
mapping1.ventral_ectoderm	imm	18	2845	2845	10829	10829	3421	17	0.9444	0.55	0.0306	13.19	3e-127	804	0.2362	398.65	0.1165	11.85	5.43e-94	0.0742451	174	571	0.3047	98.7	0.1729	13.19	1.17e-13	1449	0.1201	0.304729	0bp
mapping1.ventral_ectoderm	imm	18	2845	2845	10829	10829	3497	17	0.9444	0.55	0.0306	12.93	1.22e-88	824	0.2368	408.5	0.1168	11.88	2.08e-178	0.076092	182	571	0.3187	108.15	0.1894	12.93	2.81e-11	1522	0.1196	0.318739	0bp
mapping1.ventral_ectoderm	imm	18	2845	2845	10829	10829	3576	17	0.9444	0.75	0.0417	14.63	3.66e-95	836	0.2349	415.35	0.1161	11.76	3.03e-161	0.0772001	184	571	0.3222	100.45	0.1759	14.63	4.05e-09	1536	0.1198	0.322242	0bp
mapping1.ventral_ectoderm	imm	18	2845	2845	10829	10829	3656	17	0.9444	1.05	0.0583	14.74	3.87e-36	845	0.2322	424.55	0.1161	11.5	1.19e-115	0.0780312	190	571	0.3327	105.85	0.1854	14.74	5.15e-14	1553	0.1223	0.33275	0bp
mapping1.ventral_ectoderm	imm	18	2845	2845	10829	10829	3732	17	0.9444	0.5	0.0278	14.19	5.03e-163	855	0.2301	438.45	0.1175	11.16	3.8e-124	0.0789547	190	571	0.3327	109	0.1909	14.19	5.79e-06	1566	0.1213	0.33275	0bp
mapping1.ventral_ectoderm	imm	18	2845	2845	10829	10829	3803	17	0.9444	0.45	0.025	14.73	8.98e-129	869	0.2295	439.15	0.1155	11.3	7.37e-63	0.0802475	190	571	0.3327	105.9	0.1855	14.73	8.28e-10	1570	0.121	0.33275	0bp
mapping1.ventral_ectoderm	imm	18	2845	2845	10829	10829	3869	17	0.9444	0.65	0.0361	13.5	2.6e-90	876	0.2274	445.25	0.1151	11.13	4.08e-76	0.0808939	190	571	0.3327	112.9	0.1977	13.5	1.18e-08	1573	0.1208	0.33275	0bp
mapping1.ventral_ectoderm	imm	18	2845	2845	10829	10829	3869	17	0.9444	0.95	0.0528	14.87	1.33e-48	876	0.2274	451.7	0.1167	10.97	3.84e-133	0.0808939	190	571	0.3327	105.1	0.1841	14.87	2.53e-08	1573	0.1208	0.33275	0bp
mapping1.ventral_ectoderm	imm	18	2845	2845	10829	10829	3869	17	0.9444	0.85	0.0472	13.47	2.37e-76	876	0.2274	465.4	0.1203	10.61	1.21e-148	0.0808939	190	571	0.3327	113.1	0.1981	13.47	3.34e-08	1573	0.1208	0.33275	0bp
mapping1.tracheal_system	imm	22	2845	2836	10829	10822	78	14	0.6364	0	0	4.3	0	32	0.5	9.2	0.1179	29.23	2.04e-18	0.00295694	13	279	0.0466	1	0.0036	4.3	2.18e-14	64	0.2031	0.046595	0bp
mapping1.tracheal_system	imm	22	2845	2836	10829	10822	163	16	0.7273	0.05	0.0023	5.04	0	54	0.3673	18.65	0.1144	21.69	4.1e-24	0.00498984	16	279	0.0573	1.95	0.007	5.04	1.64e-10	93	0.172	0.0573477	0bp
mapping1.tracheal_system	imm	22	2845	2836	10829	10822	247	16	0.7273	0	0	5.39	0	84	0.3636	26.3	0.1065	23.36	6.18e-42	0.00776197	18	279	0.0645	2.95	0.0106	5.39	9.79e-08	154	0.1169	0.0645161	0bp
mapping1.tracheal_system	imm	22	2845	2836	10829	10822	333	16	0.7273	0.05	0.0023	8.41	0	102	0.3218	37.2	0.1117	19.46	3.32e-25	0.00942524	27	279	0.0968	3.55	0.0127	8.41	1.45e-22	190	0.1421	0.0967742	0bp
mapping1.tracheal_system	imm	22	2845	2836	10829	10822	422	16	0.7273	0.15	0.0068	9.55	0	127	0.3128	48.85	0.1158	18.52	1.05e-35	0.0117354	30	279	0.1075	3.35	0.012	9.55	1.84e-26	237	0.1266	0.107527	0bp
mapping1.tracheal_system	imm	22	2845	2836	10829	10822	504	18	0.8182	0.15	0.0068	9.75	0	152	0.3128	58.7	0.1165	18.51	9.97e-40	0.0140455	33	279	0.1183	5.8	0.0208	9.75	1.14e-14	281	0.1174	0.11828	0bp
mapping1.tracheal_system	imm	22	2845	2836	10829	10822	588	18	0.8182	0.25	0.0114	9.96	0	175	0.307	68.8	0.117	18.06	3.24e-48	0.0161708	35	279	0.1254	7.2	0.0258	9.96	1.45e-12	334	0.1048	0.125448	0bp
mapping1.tracheal_system	imm	22	2845	2836	10829	10822	670	18	0.8182	0.15	0.0068	10.99	0	198	0.3037	76.8	0.1146	18.09	2.13e-39	0.0182961	38	279	0.1362	7.35	0.0263	10.99	1.25e-21	359	0.1058	0.136201	0bp
mapping1.tracheal_system	imm	22	2845	2836	10829	10822	752	18	0.8182	0.1	0.0045	10.47	0	211	0.2875	89.65	0.1192	16.14	8.9e-21	0.0194973	38	279	0.1362	8.8	0.0315	10.47	4.03e-10	374	0.1016	0.136201	0bp
mapping1.tracheal_system	imm	22	2845	2836	10829	10822	840	18	0.8182	0.25	0.0114	10.84	0	236	0.2871	98.7	0.1175	16.35	1.17e-47	0.0218074	40	279	0.1434	9.75	0.0349	10.84	1.12e-17	406	0.0985	0.143369	0bp
mapping1.tracheal_system	imm	22	2845	2836	10829	10822	922	18	0.8182	0.1	0.0045	11.94	0	264	0.292	105.45	0.1144	17.2	5.89e-52	0.0243948	44	279	0.1577	10.7	0.0384	11.94	9.99e-27	439	0.1002	0.157706	0bp
mapping1.tracheal_system	imm	22	2845	2836	10829	10822	1006	18	0.8182	0.4	0.0182	14.66	9.11e-148	295	0.2986	113.2	0.1125	18.07	5.66e-70	0.0272593	52	279	0.1864	11.1	0.0398	14.66	6.58e-13	491	0.1059	0.18638	0bp
mapping1.tracheal_system	imm	22	2845	2836	10829	10822	1091	18	0.8182	0.45	0.0205	18.6	1.62e-144	317	0.2954	125.25	0.1148	17.58	7.68e-63	0.0292922	65	279	0.233	13.1	0.047	18.6	1.29e-14	535	0.1215	0.232975	0bp
mapping1.tracheal_system	imm	22	2845	2836	10829	10822	1174	18	0.8182	0.35	0.0159	19.01	7.88e-199	349	0.3019	132.2	0.1126	18.47	3.25e-62	0.0322491	67	279	0.2401	13.95	0.05	19.01	1.7e-35	596	0.1124	0.240143	0bp
mapping1.tracheal_system	imm	22	2845	2836	10829	10822	1258	18	0.8182	0.55	0.025	18.44	3.21e-117	363	0.2927	143.7	0.1142	17.43	7.05e-85	0.0335428	67	279	0.2401	15.55	0.0557	18.44	3.65e-21	609	0.11	0.240143	0bp
mapping1.tracheal_system	imm	22	2845	2836	10829	10822	1338	18	0.8182	0.35	0.0159	19.12	2.5e-124	387	0.2932	159.15	0.1189	17.03	7.05e-69	0.0357605	67	279	0.2401	13.65	0.0489	19.12	6.46e-15	673	0.0996	0.240143	0bp
mapping1.tracheal_system	imm	22	2845	2836	10829	10822	1421	18	0.8182	0.4	0.0182	19.86	7.91e-121	402	0.2865	161.4	0.1136	16.93	6.79e-68	0.0371466	70	279	0.2509	14.6	0.0523	19.86	1.81e-26	690	0.1014	0.250896	0bp
mapping1.tracheal_system	imm	22	2845	2836	10829	10822	1505	18	0.8182	0.25	0.0114	18.49	0	421	0.2831	167.65	0.1114	16.83	1.03e-118	0.0389022	70	279	0.2509	18.4	0.0659	18.49	9.77e-23	707	0.099	0.250896	0bp
mapping1.tracheal_system	imm	22	2845	2836	10829	10822	1585	18	0.8182	0.3	0.0136	17.99	4.27e-211	438	0.2795	184.1	0.1162	16.02	6.38e-98	0.0404731	70	279	0.2509	19.8	0.071	17.99	2.25e-22	731	0.0958	0.250896	0bp
mapping1.tracheal_system	imm	22	2845	2836	10829	10822	1669	18	0.8182	0.55	0.025	19.7	3.21e-117	458	0.2774	195.05	0.1169	15.75	9.51e-90	0.0423212	73	279	0.2616	18.05	0.0647	19.7	6.53e-20	787	0.0928	0.261649	0bp
mapping1.tracheal_system	imm	22	2845	2836	10829	10822	1749	18	0.8182	0.45	0.0205	18.8	1.62e-144	475	0.2744	201.3	0.1151	15.65	2.59e-148	0.0438921	73	279	0.2616	20.55	0.0737	18.8	1.13e-17	804	0.0908	0.261649	0bp
mapping1.tracheal_system	imm	22	2845	2836	10829	10822	1836	18	0.8182	0.75	0.0341	18.96	2.01e-128	495	0.2723	212.25	0.1156	15.4	2.15e-91	0.0457402	73	279	0.2616	20.1	0.072	18.96	5.05e-20	824	0.0886	0.261649	0bp
mapping1.tracheal_system	imm	22	2845	2836	10829	10822	1928	18	0.8182	0.65	0.0295	18.42	3.25e-120	521	0.2728	219.7	0.114	15.63	5.18e-102	0.0481427	74	279	0.2652	22.6	0.081	18.42	8.23e-23	877	0.0844	0.265233	0bp
mapping1.tracheal_system	imm	22	2845	2836	10829	10822	2006	18	0.8182	0.35	0.0159	18.51	3.67e-285	539	0.2711	229.7	0.1145	15.42	4.17e-147	0.049806	75	279	0.2688	23.35	0.0837	18.51	4.57e-16	887	0.0846	0.268817	0bp
mapping1.tracheal_system	imm	22	2845	2836	10829	10822	2083	18	0.8182	0.75	0.0341	19.21	1.62e-64	557	0.2697	235.8	0.1132	15.42	1.09e-116	0.0514692	78	279	0.2796	24.4	0.0875	19.21	2.27e-11	928	0.0841	0.27957	0bp
mapping1.tracheal_system	imm	22	2845	2836	10829	10822	2163	18	0.8182	0.35	0.0159	18.94	4.6e-80	580	0.2704	241.65	0.1117	15.64	1.03e-114	0.0535945	78	279	0.2796	25.15	0.0901	18.94	1.78e-19	941	0.0829	0.27957	0bp
mapping1.tracheal_system	imm	22	2845	2836	10829	10822	2234	18	0.8182	0.5	0.0227	19.95	2.36e-117	596	0.269	258.4	0.1157	15.11	1.94e-103	0.055073	80	279	0.2867	24.35	0.0873	19.95	5.5e-21	976	0.082	0.286738	0bp
mapping1.tracheal_system	imm	22	2845	2836	10829	10822	2320	18	0.8182	0.55	0.025	19.48	6.68e-143	614	0.2667	268.1	0.1156	14.91	2.06e-103	0.0567363	81	279	0.2903	26.65	0.0955	19.48	1.26e-12	1030	0.0786	0.290323	0bp
mapping1.tracheal_system	imm	22	2845	2836	10829	10822	2399	19	0.8636	0.6	0.0273	20.91	1.32e-111	631	0.2651	271.6	0.1132	14.98	2.36e-159	0.0583072	84	279	0.3011	25.65	0.0919	20.91	1.87e-19	1054	0.0797	0.301075	0bp
mapping1.tracheal_system	imm	22	2845	2836	10829	10822	2485	19	0.8636	0.25	0.0114	21.47	6.48e-255	649	0.2632	284.85	0.1146	14.65	6.69e-186	0.0599704	86	279	0.3082	26.1	0.0935	21.47	2.5e-20	1092	0.0788	0.308244	0bp
mapping1.tracheal_system	imm	22	2845	2836	10829	10822	2567	19	0.8636	1.15	0.0523	20.45	1.23e-60	664	0.2606	294.2	0.1146	14.41	3.33e-120	0.0613565	88	279	0.3154	30.95	0.1109	20.45	1.1e-13	1097	0.0802	0.315412	0bp
mapping1.tracheal_system	imm	22	2845	2836	10829	10822	2646	19	0.8636	0.8	0.0364	20.86	5.35e-106	685	0.2608	309.5	0.117	14.19	1.22e-111	0.063297	89	279	0.319	30.8	0.1104	20.86	6.75e-15	1114	0.0799	0.318996	0bp
mapping1.tracheal_system	imm	22	2845	2836	10829	10822	2720	19	0.8636	0.65	0.0295	20.68	3.36e-134	707	0.2618	317.15	0.1166	14.33	4.57e-106	0.0653299	89	279	0.319	31.3	0.1122	20.68	1.6e-17	1147	0.0776	0.318996	0bp
mapping1.tracheal_system	imm	22	2845	2836	10829	10822	2799	19	0.8636	0.55	0.025	20.52	1.78e-159	725	0.2608	327.05	0.1168	14.22	3.85e-177	0.0669932	89	279	0.319	31.75	0.1138	20.52	3.73e-15	1173	0.0759	0.318996	0bp
mapping1.tracheal_system	imm	22	2845	2836	10829	10822	2872	19	0.8636	0.7	0.0318	20.22	9.38e-100	749	0.2625	333.5	0.1161	14.47	1.95e-109	0.0692109	90	279	0.3226	33.6	0.1204	20.22	2.81e-13	1196	0.0753	0.322581	0bp
mapping1.tracheal_system	imm	22	2845	2836	10829	10822	2942	20	0.9091	0.85	0.0386	20.81	2.52e-59	759	0.2598	338.5	0.1151	14.29	5.24e-170	0.0701349	91	279	0.3262	32.95	0.1181	20.81	3.56e-21	1222	0.0745	0.326165	0bp
mapping1.tracheal_system	imm	22	2845	2836	10829	10822	3016	20	0.9091	0.65	0.0295	20.02	2.9e-183	775	0.2587	347.55	0.1152	14.17	2.84e-98	0.0716134	91	279	0.3262	35.15	0.126	20.02	2.14e-13	1250	0.0728	0.326165	0bp
mapping1.tracheal_system	imm	22	2845	2836	10829	10822	3093	20	0.9091	0.75	0.0341	19.77	1.6e-99	794	0.2584	355.7	0.115	14.17	8.58e-169	0.0733691	92	279	0.3297	36.85	0.1321	19.77	7.04e-14	1294	0.0711	0.329749	0bp
mapping1.tracheal_system	imm	22	2845	2836	10829	10822	3172	20	0.9091	1.6	0.0727	21.31	1.29e-63	810	0.257	363.6	0.1146	14.07	1.22e-140	0.0748475	93	279	0.3333	33.55	0.1203	21.31	1.95e-18	1326	0.0701	0.333333	0bp
mapping1.tracheal_system	imm	22	2845	2836	10829	10822	3242	20	0.9091	1.05	0.0477	19.48	7.73e-90	832	0.2582	373.5	0.1152	14.14	3.67e-121	0.0768804	94	279	0.3369	39.65	0.1421	19.48	7.11e-16	1354	0.0694	0.336918	0bp
mapping1.tracheal_system	imm	22	2845	2836	10829	10822	3323	20	0.9091	0.9	0.0409	20.56	1.04e-97	849	0.257	378.7	0.114	14.15	3.04e-171	0.0784513	94	279	0.3369	36.65	0.1314	20.56	1.08e-07	1364	0.0689	0.336918	0bp
mapping1.tracheal_system	imm	22	2845	2836	10829	10822	3406	20	0.9091	0.65	0.0295	21.81	1.21e-108	866	0.2558	400.95	0.1177	13.65	1.76e-165	0.0800222	95	279	0.3405	34.15	0.1224	21.81	1.47e-16	1382	0.0687	0.340502	0bp
mapping1.tracheal_system	imm	22	2845	2836	10829	10822	3485	20	0.9091	1.15	0.0523	19.5	5.19e-91	891	0.2571	401.95	0.1153	14.03	6.94e-239	0.0823323	95	279	0.3405	40.6	0.1455	19.5	9.42e-09	1402	0.0678	0.340502	0bp
mapping1.tracheal_system	imm	22	2845	2836	10829	10822	3567	20	0.9091	0.95	0.0432	19.77	2.33e-62	908	0.256	409.3	0.1147	13.98	1.52e-130	0.0839032	96	279	0.3441	40.85	0.1464	19.77	2.59e-11	1422	0.0675	0.344086	0bp
mapping1.tracheal_system	imm	22	2845	2836	10829	10822	3637	20	0.9091	0.8	0.0364	21.04	7.39e-91	924	0.2555	428.45	0.1178	13.63	5.05e-75	0.0853816	99	279	0.3548	40.3	0.1444	21.04	6.85e-12	1442	0.0687	0.354839	0bp
mapping1.tracheal_system	imm	22	2845	2836	10829	10822	3716	20	0.9091	1.1	0.05	21.68	1.01e-95	941	0.2546	430.95	0.116	13.73	7.3e-87	0.0869525	103	279	0.3692	42.5	0.1523	21.68	4.8e-18	1475	0.0698	0.369176	0bp
mapping1.tracheal_system	imm	22	2845	2836	10829	10822	3793	20	0.9091	1.25	0.0568	21.74	3.94e-84	953	0.2526	440.3	0.1161	13.52	2.1e-131	0.0880614	104	279	0.3728	43.35	0.1554	21.74	4.02e-14	1478	0.0704	0.37276	0bp
mapping1.tracheal_system	imm	22	2845	2836	10829	10822	3873	20	0.9091	1.4	0.0636	21.9	5.83e-65	969	0.2515	448	0.1157	13.45	1.54e-119	0.0895398	104	279	0.3728	42.9	0.1538	21.9	4.2e-13	1529	0.068	0.37276	0bp
mapping1.tracheal_system	imm	22	2845	2836	10829	10822	3917	20	0.9091	1.4	0.0636	20.93	7.22e-52	978	0.251	457.5	0.1168	13.29	2.68e-188	0.0903715	104	279	0.3728	45.6	0.1634	20.93	3.39e-09	1545	0.0673	0.37276	0bp
mapping1.tracheal_system	imm	22	2845	2836	10829	10822	3917	20	0.9091	1.1	0.05	22.17	2.81e-64	978	0.251	449.8	0.1148	13.48	2.22e-192	0.0903715	104	279	0.3728	42.15	0.1511	22.17	1.18e-12	1545	0.0673	0.37276	0bp
mapping2.reproductive_system	imm	32	2845	2835	10829	10823	73	6	0.1875	0.1	0.0031	-0.04	3.38e-82	20	0.2985	9.4	0.1288	14.52	0.000465716	0.00184792	0	138	0	0.05	0.0004	-0.04	0.411532	20	0	0	0bp
mapping2.reproductive_system	imm	32	2845	2835	10829	10823	156	8	0.25	0	0	0	0	41	0.277	17.75	0.1138	14.9	3.73e-13	0.00378823	0	138	0	0	0	0	0	61	0	0	0bp
mapping2.reproductive_system	imm	32	2845	2835	10829	10823	234	9	0.2812	0.05	0.0016	0	0	58	0.2578	28.1	0.1201	12.78	6.08e-10	0.00535896	0	138	0	0	0	0	0	79	0	0	0bp
mapping2.reproductive_system	imm	32	2845	2835	10829	10823	309	9	0.2812	0	0	-0.11	0	72	0.24	35.35	0.1144	11.86	4.77e-19	0.0066525	0	138	0	0.15	0.0011	-0.11	0.341106	91	0	0	0bp
mapping2.reproductive_system	imm	32	2845	2835	10829	10823	390	9	0.2812	0.05	0.0016	-0.22	0	91	0.2388	45.75	0.1173	11.6	9.06e-09	0.00840802	0	138	0	0.3	0.0022	-0.22	0.395188	117	0	0	0bp
mapping2.reproductive_system	imm	32	2845	2835	10829	10823	473	9	0.2812	0	0	-0.25	0	109	0.2349	54.45	0.1151	11.53	4.96e-18	0.0100711	0	138	0	0.35	0.0025	-0.25	0.300922	140	0	0	0bp
mapping2.reproductive_system	imm	32	2845	2835	10829	10823	548	9	0.2812	0.05	0.0016	-0.43	0	126	0.2338	61.5	0.1122	11.77	1.77e-14	0.0116419	0	138	0	0.6	0.0043	-0.43	0.347994	152	0	0	0bp
mapping2.reproductive_system	imm	32	2845	2835	10829	10823	627	10	0.3125	0	0	-0.43	0	148	0.2399	76.85	0.1226	11.35	2.05e-12	0.0136746	0	138	0	0.6	0.0043	-0.43	0.273193	170	0	0	0bp
mapping2.reproductive_system	imm	32	2845	2835	10829	10823	714	10	0.3125	0.2	0.0062	-0.18	2.49e-126	167	0.2372	81.5	0.1141	11.97	5.16e-18	0.0154301	0	138	0	0.25	0.0018	-0.18	0.286809	188	0	0	0bp
mapping2.reproductive_system	imm	32	2845	2835	10829	10823	798	10	0.3125	0.15	0.0047	-0.4	1.56e-159	189	0.2398	90.7	0.1137	12.32	1.06e-23	0.0174628	0	138	0	0.55	0.004	-0.4	0.252642	206	0	0	0bp
mapping2.reproductive_system	imm	32	2845	2835	10829	10823	883	10	0.3125	0.1	0.0031	-0.33	2.78e-227	206	0.236	105.25	0.1192	11.41	2.3e-49	0.0190335	0	138	0	0.45	0.0033	-0.33	0.256022	217	0	0	0bp
mapping2.reproductive_system	imm	32	2845	2835	10829	10823	968	10	0.3125	0.1	0.0031	-0.51	2.78e-227	233	0.2432	108.6	0.1122	12.85	1.38e-33	0.0215282	0	138	0	0.7	0.0051	-0.51	0.315173	268	0	0	0bp
mapping2.reproductive_system	imm	32	2845	2835	10829	10823	1053	10	0.3125	0.15	0.0047	-0.43	1.56e-159	252	0.2416	122.2	0.116	12.33	1.97e-26	0.0232837	0	138	0	0.6	0.0043	-0.43	0.273193	283	0	0	0bp
mapping2.reproductive_system	imm	32	2845	2835	10829	10823	1136	12	0.375	0.1	0.0031	0.94	0	271	0.2411	135.45	0.1192	11.93	2.49e-47	0.0250393	2	138	0.0145	0.7	0.0051	0.94	0.103691	306	0.0065	0.0144928	0bp
mapping2.reproductive_system	imm	32	2845	2835	10829	10823	1222	12	0.375	0.15	0.0047	0.94	7.81e-230	293	0.2421	138.6	0.1134	12.64	6.47e-84	0.027072	2	138	0.0145	0.7	0.0051	0.94	0.0920454	323	0.0062	0.0144928	0bp
mapping2.reproductive_system	imm	32	2845	2835	10829	10823	1302	12	0.375	0.2	0.0062	0.94	4.15e-182	312	0.2419	145.55	0.1118	12.78	3.54e-68	0.0288275	2	138	0.0145	0.7	0.0051	0.94	0.0795847	342	0.0058	0.0144928	0bp
mapping2.reproductive_system	imm	32	2845	2835	10829	10823	1378	12	0.375	0.15	0.0047	0.98	7.68e-130	328	0.2401	161.3	0.1171	12.1	1.79e-38	0.0303058	2	138	0.0145	0.65	0.0047	0.98	0.12672	352	0.0057	0.0144928	0bp
mapping2.reproductive_system	imm	32	2845	2835	10829	10823	1459	12	0.375	0.15	0.0047	1.01	7.81e-230	338	0.2336	169.95	0.1165	11.52	1.31e-41	0.0312298	2	138	0.0145	0.6	0.0043	1.01	0.0563403	364	0.0055	0.0144928	0bp
mapping2.reproductive_system	imm	32	2845	2835	10829	10823	1542	12	0.375	0.15	0.0047	0.62	7.81e-230	352	0.2301	182.45	0.1183	11	2.82e-40	0.0325233	2	138	0.0145	1.15	0.0083	0.62	0.319724	377	0.0053	0.0144928	0bp
mapping2.reproductive_system	imm	32	2845	2835	10829	10823	1621	12	0.375	0.25	0.0078	0.76	1.61e-101	367	0.2281	186.25	0.1149	11.15	4.21e-55	0.0339093	2	138	0.0145	0.95	0.0069	0.76	0.118264	392	0.0051	0.0144928	0bp
mapping2.reproductive_system	imm	32	2845	2835	10829	10823	1698	12	0.375	0.15	0.0047	0.83	7.68e-130	384	0.2278	202.95	0.1195	10.66	3.59e-28	0.03548	2	138	0.0145	0.85	0.0062	0.83	0.196883	399	0.005	0.0144928	0bp
mapping2.reproductive_system	imm	32	2845	2835	10829	10823	1777	13	0.4062	0.2	0.0062	0.43	7.34e-214	398	0.2256	202.35	0.1139	11.01	6.43e-55	0.0367735	2	138	0.0145	1.4	0.0101	0.43	0.377968	414	0.0048	0.0144928	0bp
mapping2.reproductive_system	imm	32	2845	2835	10829	10823	1858	13	0.4062	0.35	0.0109	0.87	2.95e-103	412	0.2233	211.3	0.1137	10.8	3.59e-45	0.0380671	2	138	0.0145	0.8	0.0058	0.87	0.116291	424	0.0047	0.0144928	0bp
mapping2.reproductive_system	imm	32	2845	2835	10829	10823	1938	13	0.4062	0.1	0.0031	0.51	0	426	0.2213	223	0.1151	10.47	7.9e-46	0.0393606	2	138	0.0145	1.3	0.0094	0.51	0.32675	450	0.0044	0.0144928	0bp
mapping2.reproductive_system	imm	32	2845	2835	10829	10823	2021	13	0.4062	0.3	0.0094	0.07	8.36e-110	440	0.2191	235.3	0.1164	10.13	3.47e-55	0.0406542	2	138	0.0145	1.9	0.0138	0.07	0.478891	462	0.0043	0.0144928	0bp
mapping2.reproductive_system	imm	32	2845	2835	10829	10823	2094	13	0.4062	0.15	0.0047	0.54	7.83e-270	455	0.2186	242.8	0.116	10.13	1.57e-73	0.0420401	2	138	0.0145	1.25	0.0091	0.54	0.259709	522	0.0038	0.0144928	0bp
mapping2.reproductive_system	imm	32	2845	2835	10829	10823	2175	13	0.4062	0.5	0.0156	0.18	3.6e-40	471	0.2179	254.5	0.117	9.95	8.17e-43	0.0435184	2	138	0.0145	1.75	0.0127	0.18	0.43457	531	0.0038	0.0144928	0bp
mapping2.reproductive_system	imm	32	2845	2835	10829	10823	2256	14	0.4375	0.35	0.0109	1.41	7.42e-120	489	0.2181	266.45	0.1181	9.86	2.62e-68	0.0451816	3	138	0.0217	1.05	0.0076	1.41	0.116866	551	0.0054	0.0217391	0bp
mapping2.reproductive_system	imm	32	2845	2835	10829	10823	2335	14	0.4375	0.4	0.0125	1.38	1.54e-161	506	0.218	273.7	0.1172	9.95	9.65e-43	0.0467523	3	138	0.0217	1.1	0.008	1.38	0.170738	576	0.0052	0.0217391	0bp
mapping2.reproductive_system	imm	32	2845	2835	10829	10823	2416	14	0.4375	0.4	0.0125	1.16	1.05e-114	524	0.2182	280.3	0.116	10.09	1.96e-49	0.0484154	3	138	0.0217	1.4	0.0101	1.16	0.173065	607	0.0049	0.0217391	0bp
mapping2.reproductive_system	imm	32	2845	2835	10829	10823	2498	14	0.4375	0.35	0.0109	1.12	2.96e-75	544	0.219	289.6	0.1159	10.18	4.42e-57	0.0502633	3	138	0.0217	1.45	0.0105	1.12	0.176578	640	0.0047	0.0217391	0bp
mapping2.reproductive_system	imm	32	2845	2835	10829	10823	2577	14	0.4375	0.3	0.0094	1.23	2.1e-127	565	0.2204	303.3	0.1177	10.16	2.92e-86	0.0522036	3	138	0.0217	1.3	0.0094	1.23	0.165693	662	0.0045	0.0217391	0bp
mapping2.reproductive_system	imm	32	2845	2835	10829	10823	2649	14	0.4375	0.5	0.0156	0.11	3.52e-60	586	0.2224	308.8	0.1166	10.46	2.34e-57	0.054144	3	138	0.0217	2.85	0.0207	0.11	0.474981	676	0.0044	0.0217391	0bp
mapping2.reproductive_system	imm	32	2845	2835	10829	10823	2736	14	0.4375	0.7	0.0219	1.05	1.04e-53	604	0.2219	317.15	0.1159	10.48	2.49e-58	0.0558071	3	138	0.0217	1.55	0.0112	1.05	0.178156	704	0.0043	0.0217391	0bp
mapping2.reproductive_system	imm	32	2845	2835	10829	10823	2810	15	0.4688	0.75	0.0234	3.62	1.7e-49	612	0.219	326.7	0.1163	10.15	3.91e-83	0.0565462	7	138	0.0507	2	0.0145	3.62	9.59e-06	714	0.0098	0.0507246	0bp
mapping2.reproductive_system	imm	32	2845	2835	10829	10823	2888	15	0.4688	0.45	0.0141	4.06	3.56e-82	626	0.2179	334.35	0.1158	10.1	6.09e-139	0.0578398	7	138	0.0507	1.4	0.0101	4.06	6.63e-05	726	0.0096	0.0507246	0bp
mapping2.reproductive_system	imm	32	2845	2835	10829	10823	2965	15	0.4688	0.45	0.0141	3.91	3.56e-82	639	0.2166	349.3	0.1178	9.77	2e-67	0.0590409	7	138	0.0507	1.6	0.0116	3.91	1.14e-06	742	0.0094	0.0507246	0bp
mapping2.reproductive_system	imm	32	2845	2835	10829	10823	3039	15	0.4688	0.5	0.0156	3.51	2e-126	657	0.2173	354.55	0.1167	9.95	4.65e-66	0.0607041	7	138	0.0507	2.15	0.0156	3.51	0.00717323	774	0.009	0.0507246	0bp
mapping2.reproductive_system	imm	32	2845	2835	10829	10823	3121	15	0.4688	0.25	0.0078	3.7	1.16e-158	674	0.217	370.9	0.1188	9.71	4.32e-58	0.0622748	7	138	0.0507	1.9	0.0138	3.7	6.57e-05	798	0.0088	0.0507246	0bp
mapping2.reproductive_system	imm	32	2845	2835	10829	10823	3190	15	0.4688	0.7	0.0219	3.91	9.26e-62	686	0.2161	374.2	0.1173	9.77	9.84e-66	0.0633835	7	138	0.0507	1.6	0.0116	3.91	5.22e-05	811	0.0086	0.0507246	0bp
mapping2.reproductive_system	imm	32	2845	2835	10829	10823	3275	15	0.4688	0.3	0.0094	3.48	6.81e-215	704	0.216	376.15	0.1149	10.01	3.91e-50	0.0650467	7	138	0.0507	2.2	0.0159	3.48	0.0423085	835	0.0084	0.0507246	0bp
mapping2.reproductive_system	imm	32	2845	2835	10829	10823	3350	15	0.4688	0.5	0.0156	3.19	3.6e-60	718	0.2153	397.1	0.1185	9.58	3.5e-48	0.0663402	7	138	0.0507	2.6	0.0188	3.19	0.00695315	848	0.0083	0.0507246	0bp
mapping2.reproductive_system	imm	32	2845	2835	10829	10823	3430	15	0.4688	0.8	0.025	3.19	7.3e-93	735	0.2152	402	0.1172	9.71	3.24e-143	0.0679109	7	138	0.0507	2.6	0.0188	3.19	0.0197668	863	0.0081	0.0507246	0bp
mapping2.reproductive_system	imm	32	2845	2835	10829	10823	3503	15	0.4688	0.6	0.0188	3.91	2.55e-128	752	0.2156	410.8	0.1173	9.74	3.04e-67	0.0694817	7	138	0.0507	1.6	0.0116	3.91	0.000160401	898	0.0078	0.0507246	0bp
mapping2.reproductive_system	imm	32	2845	2835	10829	10823	3581	15	0.4688	0.8	0.025	3.59	4.64e-57	764	0.2142	419.75	0.1172	9.61	7.13e-62	0.0705904	7	138	0.0507	2.05	0.0149	3.59	0.00634636	908	0.0077	0.0507246	0bp
mapping2.reproductive_system	imm	32	2845	2835	10829	10823	3658	15	0.4688	0.65	0.0203	3.44	4.53e-70	776	0.213	427.65	0.1169	9.52	2.41e-121	0.0716992	7	138	0.0507	2.25	0.0163	3.44	0.00725612	915	0.0077	0.0507246	0bp
mapping2.reproductive_system	imm	32	2845	2835	10829	10823	3727	16	0.5	0.75	0.0234	2.83	2.85e-63	787	0.2121	442.55	0.1187	9.24	3.2e-70	0.0727155	7	138	0.0507	3.1	0.0225	2.83	0.0539442	921	0.0076	0.0507246	0bp
mapping2.reproductive_system	imm	32	2845	2835	10829	10823	3794	16	0.5	0.7	0.0219	3.26	3.92e-97	799	0.2115	440.25	0.116	9.46	2.3e-166	0.0738243	7	138	0.0507	2.5	0.0181	3.26	0.0360799	947	0.0074	0.0507246	0bp
mapping2.reproductive_system	imm	32	2845	2835	10829	10823	3794	16	0.5	0.55	0.0172	3.66	1.62e-112	799	0.2115	440.65	0.1161	9.45	1.18e-131	0.0738243	7	138	0.0507	1.95	0.0141	3.66	1.12e-05	947	0.0074	0.0507246	0bp
mapping2.reproductive_system	imm	32	2845	2835	10829	10823	3794	16	0.5	0.3	0.0094	3.48	8.74e-245	799	0.2115	452.3	0.1192	9.14	2.34e-194	0.0738243	7	138	0.0507	2.2	0.0159	3.48	0.000928914	947	0.0074	0.0507246	0bp
mapping1.ectoderm	imm	53	2845	2839	10829	10826	89	13	0.2453	0	0	1.87	0	31	0.4079	10.35	0.1163	23.2	1.53e-09	0.00286348	28	1201	0.0233	5.55	0.0046	1.87	6.9e-10	74	0.3784	0.0233139	0bp
mapping1.ectoderm	imm	53	2845	2839	10829	10826	177	16	0.3019	0.15	0.0028	2.61	0	53	0.3292	19.1	0.1079	19.15	1.98e-15	0.00489562	41	1201	0.0341	9.65	0.008	2.61	3.92e-09	124	0.3306	0.0341382	0bp
mapping1.ectoderm	imm	53	2845	2839	10829	10826	263	19	0.3585	0.1	0.0019	3.89	0	81	0.332	29.65	0.1127	19.52	3.08e-21	0.00748199	61	1201	0.0508	14.3	0.0119	3.89	8.34e-58	199	0.3065	0.050791	0bp
mapping1.ectoderm	imm	53	2845	2839	10829	10826	347	21	0.3962	0.05	0.0009	4.8	0	106	0.3252	38.25	0.1102	19.52	1.44e-41	0.00979124	77	1201	0.0641	19.35	0.0161	4.8	1.3e-13	257	0.2996	0.0641132	0bp
mapping1.ectoderm	imm	53	2845	2839	10829	10826	421	24	0.4528	0.05	0.0009	5.31	0	127	0.3199	48.2	0.1145	18.72	2.69e-32	0.011731	90	1201	0.0749	26.2	0.0218	5.31	2.12e-10	293	0.3072	0.0749376	0bp
mapping1.ectoderm	imm	53	2845	2839	10829	10826	504	25	0.4717	0.35	0.0066	6.11	0	144	0.3006	59.7	0.1185	16.73	1.2e-30	0.0133013	102	1201	0.0849	28.65	0.0239	6.11	2.04e-23	341	0.2991	0.0849292	0bp
mapping1.ectoderm	imm	53	2845	2839	10829	10826	585	26	0.4906	0.35	0.0066	6.63	0	165	0.2952	67.5	0.1154	16.67	8.17e-34	0.0152411	114	1201	0.0949	34.35	0.0286	6.63	2.17e-14	397	0.2872	0.0949209	0bp
mapping1.ectoderm	imm	53	2845	2839	10829	10826	668	27	0.5094	0.6	0.0113	7.38	0	192	0.2995	78.85	0.118	16.94	5.8e-40	0.0177351	124	1201	0.1032	35.35	0.0294	7.38	2.45e-36	437	0.2838	0.103247	0bp
mapping1.ectoderm	imm	53	2845	2839	10829	10826	749	27	0.5094	0.45	0.0085	7.18	0	208	0.2881	83.95	0.1121	16.56	1.43e-58	0.019213	128	1201	0.1066	41.75	0.0348	7.18	1.01e-13	489	0.2618	0.106578	0bp
mapping1.ectoderm	imm	53	2845	2839	10829	10826	828	28	0.5283	0.35	0.0066	7.4	0	226	0.2825	96.55	0.1166	15.63	1.8e-36	0.0208757	135	1201	0.1124	46.15	0.0384	7.4	7.67e-19	513	0.2632	0.112406	0bp
mapping1.ectoderm	imm	53	2845	2839	10829	10826	912	28	0.5283	0.45	0.0085	8.08	1.15e-288	248	0.2805	104.4	0.1145	15.75	3.63e-71	0.0229078	144	1201	0.1199	46.95	0.0391	8.08	1.21e-15	553	0.2604	0.1199	0bp
mapping1.ectoderm	imm	53	2845	2839	10829	10826	991	29	0.5472	0.55	0.0104	7.66	0	270	0.2807	111.9	0.1129	15.95	4.2e-55	0.02494	149	1201	0.1241	57.05	0.0475	7.66	6.2e-30	581	0.2565	0.124063	0bp
mapping1.ectoderm	imm	53	2845	2839	10829	10826	1068	29	0.5472	0.4	0.0075	8.58	0	296	0.2849	124.7	0.1168	16.04	3.61e-59	0.0273416	158	1201	0.1316	55	0.0458	8.58	1.22e-32	627	0.252	0.131557	0bp
mapping1.ectoderm	imm	53	2845	2839	10829	10826	1146	31	0.5849	0.45	0.0085	8.51	0	319	0.2861	127.2	0.111	16.74	1.58e-67	0.0294661	168	1201	0.1399	65.8	0.0548	8.51	1.09e-15	656	0.2561	0.139883	0bp
mapping1.ectoderm	imm	53	2845	2839	10829	10826	1224	31	0.5849	1	0.0189	8.66	2.86e-157	338	0.2833	144.35	0.1179	15.82	2.82e-98	0.0312211	173	1201	0.144	68.95	0.0574	8.66	1e-21	670	0.2582	0.144047	0bp
mapping1.ectoderm	imm	53	2845	2839	10829	10826	1309	31	0.5849	0.6	0.0113	8.96	1.41e-300	359	0.2809	154.6	0.1181	15.61	1.21e-77	0.0331609	180	1201	0.1499	72.45	0.0603	8.96	3.12e-12	720	0.25	0.149875	0bp
mapping1.ectoderm	imm	53	2845	2839	10829	10826	1388	31	0.5849	0.35	0.0066	9.23	0	383	0.2822	164.6	0.1186	15.73	1.64e-73	0.0353778	190	1201	0.1582	79.15	0.0659	9.23	3.8e-18	766	0.248	0.158201	0bp
mapping1.ectoderm	imm	53	2845	2839	10829	10826	1463	31	0.5849	1	0.0189	9.8	0	402	0.2807	167.95	0.1148	16	9.25e-115	0.0371328	195	1201	0.1624	77.25	0.0643	9.8	9.07e-21	797	0.2447	0.162365	0bp
mapping1.ectoderm	imm	53	2845	2839	10829	10826	1543	31	0.5849	0.75	0.0142	9.53	9.34e-194	424	0.2804	179.85	0.1166	15.82	1.43e-86	0.039165	196	1201	0.1632	81.55	0.0679	9.53	7.35e-31	802	0.2444	0.163197	0bp
mapping1.ectoderm	imm	53	2845	2839	10829	10826	1609	31	0.5849	1.1	0.0208	9.73	4.32e-236	442	0.2801	183.35	0.114	16.08	7.39e-53	0.0408276	203	1201	0.169	86.15	0.0717	9.73	2.99e-12	827	0.2455	0.169026	0bp
mapping1.ectoderm	imm	53	2845	2839	10829	10826	1683	31	0.5849	0.8	0.0151	9.61	1.38e-198	456	0.276	200.05	0.1189	15.21	5.51e-93	0.0421208	211	1201	0.1757	95.55	0.0796	9.61	1.27e-12	841	0.2509	0.175687	0bp
mapping1.ectoderm	imm	53	2845	2839	10829	10826	1766	31	0.5849	1	0.0189	10.67	2.36e-171	476	0.2744	208.45	0.118	15.15	6.39e-60	0.0439682	219	1201	0.1823	90.85	0.0756	10.67	7.2e-15	898	0.2439	0.182348	0bp
mapping1.ectoderm	imm	53	2845	2839	10829	10826	1839	31	0.5849	0.85	0.016	9.49	1.55e-301	489	0.2705	214.4	0.1166	14.93	2.95e-61	0.045169	219	1201	0.1823	105.05	0.0875	9.49	2.27e-12	902	0.2428	0.182348	0bp
mapping1.ectoderm	imm	53	2845	2839	10829	10826	1921	31	0.5849	0.85	0.016	9.04	8.59e-144	503	0.2661	216.2	0.1125	14.93	1.51e-108	0.0464622	219	1201	0.1823	110.45	0.092	9.04	9.82e-13	905	0.242	0.182348	0bp
mapping1.ectoderm	imm	53	2845	2839	10829	10826	1987	31	0.5849	1.4	0.0264	8.9	2.09e-137	522	0.2669	231.8	0.1167	14.6	9.28e-147	0.0482173	220	1201	0.1832	113.15	0.0942	8.9	8.75e-13	911	0.2415	0.183181	0bp
mapping1.ectoderm	imm	53	2845	2839	10829	10826	2066	31	0.5849	1.15	0.0217	9.15	7.85e-123	540	0.2654	245.7	0.1189	14.24	6.84e-121	0.0498799	224	1201	0.1865	114.05	0.095	9.15	3.05e-10	946	0.2368	0.186511	0bp
mapping1.ectoderm	imm	53	2845	2839	10829	10826	2143	31	0.5849	1.25	0.0236	9.08	2.66e-156	555	0.2628	255.25	0.1191	13.99	3.53e-62	0.0512655	228	1201	0.1898	118.95	0.099	9.08	2.35e-15	965	0.2363	0.189842	0bp
mapping1.ectoderm	imm	53	2845	2839	10829	10826	2217	32	0.6038	1.35	0.0255	9.34	3.34e-191	573	0.2622	257.55	0.1162	14.23	6.8e-152	0.0529281	234	1201	0.1948	121.8	0.1014	9.34	1.37e-12	1025	0.2283	0.194838	0bp
mapping1.ectoderm	imm	53	2845	2839	10829	10826	2285	32	0.6038	1.2	0.0226	9.06	1.11e-107	585	0.2597	261.35	0.1144	14.16	7.72e-93	0.0540366	236	1201	0.1965	127.15	0.1059	9.06	1.97e-09	1042	0.2265	0.196503	0bp
mapping1.ectoderm	imm	53	2845	2839	10829	10826	2362	32	0.6038	1.3	0.0245	9.28	5.83e-151	604	0.2592	281.65	0.1192	13.65	5.46e-115	0.0557916	242	1201	0.2015	130.55	0.1087	9.28	8.43e-08	1069	0.2264	0.201499	0bp
mapping1.ectoderm	imm	53	2845	2839	10829	10826	2436	32	0.6038	1.05	0.0198	10.02	0	620	0.2579	288.65	0.1185	13.6	1.07e-76	0.0572695	255	1201	0.2123	134.6	0.1121	10.02	1.93e-11	1097	0.2325	0.212323	0bp
mapping1.ectoderm	imm	53	2845	2839	10829	10826	2506	33	0.6226	1.1	0.0208	10.72	0	635	0.2568	289.45	0.1155	13.79	1.02e-99	0.0586551	264	1201	0.2198	135.25	0.1126	10.72	1.05e-16	1115	0.2368	0.219817	0bp
mapping1.ectoderm	imm	53	2845	2839	10829	10826	2579	33	0.6226	1.15	0.0217	10.82	3.4e-160	654	0.2569	300.5	0.1165	13.71	1.35e-138	0.0604101	267	1201	0.2223	137.1	0.1142	10.82	1.55e-17	1135	0.2352	0.222315	0bp
mapping1.ectoderm	imm	53	2845	2839	10829	10826	2657	34	0.6415	1.25	0.0236	10.4	5.03e-162	667	0.2543	311.3	0.1172	13.39	7.16e-200	0.0616109	271	1201	0.2256	146.05	0.1216	10.4	4.6e-21	1148	0.2361	0.225645	0bp
mapping1.ectoderm	imm	53	2845	2839	10829	10826	2736	34	0.6415	1.75	0.033	9.85	2.12e-244	687	0.2543	314.6	0.115	13.61	1.61e-163	0.0634583	280	1201	0.2331	161.7	0.1346	9.85	2.41e-07	1170	0.2393	0.233139	0bp
mapping1.ectoderm	imm	53	2845	2839	10829	10826	2816	34	0.6415	1.15	0.0217	10.75	4.81e-200	702	0.2523	331.9	0.1179	13.14	2.21e-116	0.0648439	281	1201	0.234	151.95	0.1265	10.75	1.09e-13	1177	0.2387	0.233972	0bp
mapping1.ectoderm	imm	53	2845	2839	10829	10826	2894	34	0.6415	1.05	0.0198	11.68	2.87e-147	719	0.2514	341.05	0.1178	13.06	3.65e-118	0.0664142	294	1201	0.2448	153.75	0.128	11.68	3.03e-14	1212	0.2426	0.244796	0bp
mapping1.ectoderm	imm	53	2845	2839	10829	10826	2965	34	0.6415	1.25	0.0236	12.07	1.99e-174	736	0.2511	350.9	0.1183	12.99	9.06e-146	0.0679845	305	1201	0.254	160	0.1332	12.07	2.89e-16	1238	0.2464	0.253955	0bp
mapping1.ectoderm	imm	53	2845	2839	10829	10826	3033	34	0.6415	1.55	0.0292	11.84	6.67e-143	749	0.2497	358	0.118	12.89	8.81e-110	0.0691853	305	1201	0.254	162.85	0.1356	11.84	2.31e-17	1252	0.2436	0.253955	0bp
mapping1.ectoderm	imm	53	2845	2839	10829	10826	3100	34	0.6415	1.5	0.0283	11.26	8.31e-104	764	0.2492	366.8	0.1183	12.81	1.65e-143	0.0705708	308	1201	0.2565	172.75	0.1438	11.26	9.47e-16	1259	0.2446	0.256453	0bp
mapping1.ectoderm	imm	53	2845	2839	10829	10826	3178	34	0.6415	1.6	0.0302	11.24	5.13e-233	781	0.2484	375.5	0.1182	12.76	1.81e-107	0.0721411	310	1201	0.2581	175	0.1457	11.24	5.57e-11	1280	0.2422	0.258118	0bp
mapping1.ectoderm	imm	53	2845	2839	10829	10826	3257	37	0.6981	1.75	0.033	11.05	1.07e-201	803	0.2494	384.55	0.1181	12.85	5.6e-93	0.0741733	316	1201	0.2631	183.3	0.1526	11.05	7.72e-10	1299	0.2433	0.263114	0bp
mapping1.ectoderm	imm	53	2845	2839	10829	10826	3324	37	0.6981	1.75	0.033	11.62	7.96e-98	822	0.2501	392	0.1179	12.94	1.75e-175	0.0759283	325	1201	0.2706	185.5	0.1545	11.62	7.85e-16	1330	0.2444	0.270608	0bp
mapping1.ectoderm	imm	53	2845	2839	10829	10826	3394	37	0.6981	2.2	0.0415	11.86	5.06e-113	840	0.2502	402.6	0.1186	12.89	1.56e-110	0.077591	335	1201	0.2789	192.6	0.1604	11.86	6.36e-08	1357	0.2469	0.278934	0bp
mapping1.ectoderm	imm	53	2845	2839	10829	10826	3464	38	0.717	1.9	0.0358	12.87	1.18e-171	858	0.2504	407.15	0.1175	13.02	1.77e-104	0.0792536	343	1201	0.2856	188.45	0.1569	12.87	1.06e-11	1393	0.2462	0.285595	0bp
mapping1.ectoderm	imm	53	2845	2839	10829	10826	3526	38	0.717	1.55	0.0292	12.89	6.09e-192	875	0.2509	411.95	0.1168	13.13	8.71e-149	0.0808239	349	1201	0.2906	194.2	0.1617	12.89	4.51e-23	1415	0.2466	0.290591	0bp
mapping1.ectoderm	imm	53	2845	2839	10829	10826	3526	38	0.717	1.6	0.0302	12.48	2.68e-119	875	0.2509	417.65	0.1184	12.97	4.37e-175	0.0808239	349	1201	0.2906	199.1	0.1658	12.48	4.57e-22	1415	0.2466	0.290591	0bp
mapping1.ectoderm	imm	53	2845	2839	10829	10826	3526	38	0.717	1.25	0.0236	12.26	7.48e-259	875	0.2509	413.15	0.1172	13.1	7.58e-175	0.0808239	349	1201	0.2906	201.8	0.168	12.26	2.75e-12	1415	0.2466	0.290591	0bp
mapping1.ectoderm	imm	53	2845	2839	10829	10826	3526	38	0.717	1.2	0.0226	11.82	0	875	0.2509	416.65	0.1182	13	3.6e-146	0.0808239	349	1201	0.2906	207.05	0.1724	11.82	4.95e-09	1415	0.2466	0.290591	0bp
mapping1.ectoderm	imm	53	2845	2839	10829	10826	3526	38	0.717	2	0.0377	12.27	4.51e-151	875	0.2509	413.65	0.1173	13.08	1.51e-123	0.0808239	349	1201	0.2906	201.65	0.1679	12.27	2.82e-15	1415	0.2466	0.290591	0bp
mapping1.blastoderm	imm	85	2845	2834	10829	10818	65	29	0.3412	0	0	31.76	0	43	1.1944	7.95	0.1223	53.92	1.72e-43	0.00397486	156	486	0.321	1.65	0.0034	31.76	0	298	0.5235	0.320988	0bp
mapping1.blastoderm	imm	85	2845	2834	10829	10818	143	38	0.4471	0.15	0.0018	40.8	0	72	0.6857	17.45	0.122	38.15	1.59e-29	0.00665557	200	486	0.4115	1.7	0.0035	40.8	0	398	0.5025	0.411523	0bp
mapping1.blastoderm	imm	85	2845	2834	10829	10818	220	39	0.4588	0.1	0.0012	43.05	0	86	0.4751	27.75	0.1261	26.48	2.37e-27	0.00794971	214	486	0.4403	4.8	0.0099	43.05	0	444	0.482	0.440329	0bp
mapping1.blastoderm	imm	85	2845	2834	10829	10818	301	46	0.5412	0	0	66.81	0	108	0.4235	34.25	0.1138	24.5	2.25e-34	0.00998336	332	486	0.6831	7.3	0.015	66.81	0	697	0.4763	0.683128	0bp
mapping1.blastoderm	imm	85	2845	2834	10829	10818	376	48	0.5647	0.25	0.0029	67.84	0	130	0.3963	44.15	0.1174	22.83	2.98e-35	0.012017	338	486	0.6955	8.3	0.0171	67.84	0	770	0.439	0.695473	0bp
mapping1.blastoderm	imm	85	2845	2834	10829	10818	458	49	0.5765	0.25	0.0029	68.4	0	147	0.3594	53.45	0.1167	20.43	2.21e-59	0.0135885	342	486	0.7037	9.6	0.0198	68.4	0	820	0.4171	0.703704	0bp
mapping1.blastoderm	imm	85	2845	2834	10829	10818	527	50	0.5882	0.6	0.0071	70.99	0	162	0.3396	62.4	0.1184	18.9	3.76e-35	0.014975	355	486	0.7305	10	0.0206	70.99	0	864	0.4109	0.730453	0bp
mapping1.blastoderm	imm	85	2845	2834	10829	10818	604	53	0.6235	0.5	0.0059	68.94	0	179	0.3249	70.8	0.1172	17.91	1.88e-60	0.0165465	349	486	0.7181	13.95	0.0287	68.94	3.83e-262	871	0.4007	0.718107	0bp
mapping1.blastoderm	imm	85	2845	2834	10829	10818	679	53	0.6235	0.85	0.01	69.51	0	196	0.3131	79.7	0.1174	17.13	2.78e-38	0.018118	353	486	0.7263	15.2	0.0313	69.51	2.39e-296	897	0.3935	0.726337	0bp
mapping1.blastoderm	imm	85	2845	2834	10829	10818	755	54	0.6353	0.9	0.0106	71.37	0	217	0.3096	89.3	0.1183	16.91	5.55e-30	0.0200592	363	486	0.7469	16.15	0.0332	71.37	1.09e-302	962	0.3773	0.746914	0bp
mapping1.blastoderm	imm	85	2845	2834	10829	10818	824	54	0.6353	0.8	0.0094	72.09	0	231	0.3	98.55	0.1196	16.07	5.83e-49	0.0213533	365	486	0.751	14.65	0.0301	72.09	3.83e-300	988	0.3694	0.751029	0bp
mapping1.blastoderm	imm	85	2845	2834	10829	10818	899	54	0.6353	0.65	0.0076	70.88	0	242	0.2864	103.3	0.1149	15.43	2.27e-55	0.0223701	366	486	0.7531	21.5	0.0442	70.88	8.23e-117	1009	0.3627	0.753086	0bp
mapping1.blastoderm	imm	85	2845	2834	10829	10818	972	55	0.6471	0.85	0.01	72.4	0	259	0.2824	115.2	0.1185	14.79	1.26e-61	0.0239416	370	486	0.7613	18.15	0.0373	72.4	1.27e-282	1060	0.3491	0.761317	0bp
mapping1.blastoderm	imm	85	2845	2834	10829	10818	1041	55	0.6471	0.9	0.0106	71.54	0	267	0.2708	131	0.1258	13.06	1.57e-62	0.0246811	370	486	0.7613	22.3	0.0459	71.54	8.57e-145	1076	0.3439	0.761317	0bp
mapping1.blastoderm	imm	85	2845	2834	10829	10818	1107	55	0.6471	1.05	0.0124	72.48	0	283	0.269	136.9	0.1237	13.2	8.12e-66	0.0261601	375	486	0.7716	22.75	0.0468	72.48	2.21e-217	1104	0.3397	0.771605	0bp
mapping1.blastoderm	imm	85	2845	2834	10829	10818	1168	55	0.6471	1.1	0.0129	72.76	0	296	0.2659	142.5	0.122	13.14	1.44e-71	0.0273618	379	486	0.7798	25.4	0.0523	72.76	1.3e-228	1136	0.3336	0.779835	0bp
mapping1.blastoderm	imm	85	2845	2834	10829	10818	1244	55	0.6471	1.25	0.0147	72.5	3.99e-275	310	0.2607	150.8	0.1212	12.8	4.79e-70	0.0286559	377	486	0.7757	24.65	0.0507	72.5	2.25e-248	1155	0.3264	0.77572	0bp
mapping1.blastoderm	imm	85	2845	2834	10829	10818	1318	55	0.6471	1.45	0.0171	74.56	2.69e-179	327	0.2589	160.7	0.1219	12.62	4.96e-72	0.0302274	389	486	0.8004	26.65	0.0548	74.56	0	1200	0.3242	0.800412	0bp
mapping1.blastoderm	imm	85	2845	2834	10829	10818	1391	55	0.6471	0.85	0.01	78.34	0	336	0.2515	163	0.1172	12.44	3.06e-101	0.0310593	411	486	0.8457	30.25	0.0622	78.34	2.2e-115	1259	0.3264	0.845679	0bp
mapping1.blastoderm	imm	85	2845	2834	10829	10818	1457	55	0.6471	1.5	0.0176	77.94	0	344	0.2454	173.7	0.1192	11.69	4.25e-45	0.0317989	412	486	0.8477	33.2	0.0683	77.94	2.44e-172	1277	0.3226	0.847737	0bp
mapping1.blastoderm	imm	85	2845	2834	10829	10818	1528	55	0.6471	1.45	0.0171	77.9	0	352	0.239	181.5	0.1188	11.16	4.8e-33	0.0325384	412	486	0.8477	33.4	0.0687	77.9	5.99e-193	1288	0.3199	0.847737	0bp
mapping1.blastoderm	imm	85	2845	2834	10829	10818	1606	55	0.6471	1.75	0.0206	78.81	0	368	0.2373	193.1	0.1202	10.89	2.31e-34	0.0340174	414	486	0.8519	31	0.0638	78.81	7.24e-150	1325	0.3125	0.851852	0bp
mapping1.blastoderm	imm	85	2845	2834	10829	10818	1676	55	0.6471	1.25	0.0147	78.87	0	380	0.2344	194.55	0.1161	11.07	3.17e-48	0.0351266	417	486	0.858	33.7	0.0693	78.87	1.06e-153	1343	0.3105	0.858025	0bp
mapping1.blastoderm	imm	85	2845	2834	10829	10818	1739	55	0.6471	1.6	0.0188	78.81	1.88e-225	386	0.2292	209.35	0.1204	10.16	6e-43	0.0356813	419	486	0.8621	36	0.0741	78.81	1.71e-160	1355	0.3092	0.86214	0bp
mapping1.blastoderm	imm	85	2845	2834	10829	10818	1800	55	0.6471	1.85	0.0218	80	1.04e-242	397	0.2275	213.9	0.1188	10.17	4.73e-39	0.0366981	425	486	0.8745	36.2	0.0745	80	7.06e-148	1385	0.3069	0.874486	0bp
mapping1.blastoderm	imm	85	2845	2834	10829	10818	1865	56	0.6588	1.8	0.0212	79.29	5.36e-249	410	0.2266	224.75	0.1205	9.93	9.61e-42	0.0378998	426	486	0.8765	40.65	0.0836	79.29	1.93e-166	1410	0.3021	0.876543	0bp
mapping1.blastoderm	imm	85	2845	2834	10829	10818	1926	56	0.6588	2.2	0.0259	79.95	4.13e-279	417	0.223	232.2	0.1206	9.6	2.74e-33	0.0385469	422	486	0.8683	33.45	0.0688	79.95	1.71e-186	1429	0.2953	0.868313	0bp
mapping1.blastoderm	imm	85	2845	2834	10829	10818	1990	56	0.6588	1.7	0.02	78.35	0	433	0.2239	241.6	0.1214	9.62	2e-28	0.0400259	422	486	0.8683	41.2	0.0848	78.35	4.99e-151	1436	0.2939	0.868313	0bp
mapping1.blastoderm	imm	85	2845	2834	10829	10818	2059	57	0.6706	2	0.0235	79.41	0	445	0.2223	248.8	0.1208	9.53	3.87e-52	0.0411351	429	486	0.8827	43.05	0.0886	79.41	1.19e-143	1460	0.2938	0.882716	0bp
mapping1.blastoderm	imm	85	2845	2834	10829	10818	2121	58	0.6824	1.75	0.0206	79.41	0	458	0.222	258.85	0.122	9.39	6.9e-35	0.0423368	431	486	0.8868	45.05	0.0927	79.41	3.79e-173	1479	0.2914	0.886831	0bp
mapping1.blastoderm	imm	85	2845	2834	10829	10818	2188	58	0.6824	2.1	0.0247	78.99	0	471	0.2211	263.35	0.1204	9.49	3.06e-34	0.0435385	435	486	0.8951	51.1	0.1051	78.99	2.7e-79	1515	0.2871	0.895062	0bp
mapping1.blastoderm	imm	85	2845	2834	10829	10818	2254	59	0.6941	1.7	0.02	79.42	0	488	0.2223	272.35	0.1208	9.57	2.83e-73	0.04511	436	486	0.8971	50	0.1029	79.42	2.99e-125	1550	0.2813	0.897119	0bp
mapping1.blastoderm	imm	85	2845	2834	10829	10818	2328	60	0.7059	2.7	0.0318	80.99	2.15e-235	491	0.2165	277.35	0.1191	9.18	1.92e-48	0.0453873	436	486	0.8971	42.4	0.0872	80.99	2.89e-118	1555	0.2804	0.897119	0bp
mapping1.blastoderm	imm	85	2845	2834	10829	10818	2393	60	0.7059	2.75	0.0324	80.13	4.61e-191	506	0.2169	291.4	0.1218	8.97	4.94e-27	0.0467739	436	486	0.8971	46.55	0.0958	80.13	3.4e-149	1576	0.2766	0.897119	0bp
mapping1.blastoderm	imm	85	2845	2834	10829	10818	2457	60	0.7059	2.55	0.03	78.32	7.26e-281	516	0.2153	302.35	0.1231	8.7	1.38e-41	0.0476983	436	486	0.8971	55.35	0.1139	78.32	1.13e-90	1589	0.2744	0.897119	0bp
mapping1.blastoderm	imm	85	2845	2834	10829	10818	2524	61	0.7176	2.2	0.0259	80.7	0	530	0.2152	307.85	0.122	8.8	3.87e-59	0.0489924	441	486	0.9074	48.8	0.1004	80.7	3.82e-106	1635	0.2697	0.907407	0bp
mapping1.blastoderm	imm	85	2845	2834	10829	10818	2596	62	0.7294	2.65	0.0312	82.21	0	545	0.2151	317.45	0.1223	8.77	6.72e-72	0.050379	452	486	0.93	52.45	0.1079	82.21	6.3e-154	1676	0.2697	0.930041	0bp
mapping1.blastoderm	imm	85	2845	2834	10829	10818	2662	62	0.7294	2.5	0.0294	82.82	0	560	0.2154	317	0.1191	9.13	1.48e-48	0.0517656	454	486	0.9342	51.5	0.106	82.82	5.64e-114	1703	0.2666	0.934156	0bp
mapping1.blastoderm	imm	85	2845	2834	10829	10818	2728	63	0.7412	3.1	0.0365	82.11	0	569	0.2135	333.5	0.1223	8.63	4.74e-40	0.0525975	456	486	0.9383	56.95	0.1172	82.11	1.98e-139	1714	0.266	0.938272	0bp
mapping1.blastoderm	imm	85	2845	2834	10829	10818	2797	63	0.7412	3.2	0.0376	83.07	9.98e-244	588	0.2151	334	0.1194	9.08	4.32e-28	0.0543539	460	486	0.9465	56.3	0.1158	83.07	2.16e-84	1736	0.265	0.946502	0bp
mapping1.blastoderm	imm	85	2845	2834	10829	10818	2870	63	0.7412	2.95	0.0347	81.75	1.08e-294	605	0.2155	344.05	0.1199	9.09	8.85e-75	0.0559253	463	486	0.9527	65.7	0.1352	81.75	7.88e-120	1760	0.2631	0.952675	0bp
mapping1.blastoderm	imm	85	2845	2834	10829	10818	2937	64	0.7529	2.55	0.03	84.87	3.83e-250	614	0.2137	359.25	0.1223	8.67	8.98e-99	0.0567573	469	486	0.965	56.55	0.1164	84.87	2.89e-112	1772	0.2647	0.965021	0bp
mapping1.blastoderm	imm	85	2845	2834	10829	10818	3001	64	0.7529	2.95	0.0347	82.37	1.65e-304	622	0.2118	364.55	0.1215	8.58	2.7e-46	0.0574968	470	486	0.9671	69.7	0.1434	82.37	4.96e-113	1779	0.2642	0.967078	0bp
mapping1.blastoderm	imm	85	2845	2834	10829	10818	3059	64	0.7529	3	0.0353	87.31	2e-199	632	0.211	374.75	0.1225	8.41	1.12e-40	0.0584211	492	486	1.0123	67.65	0.1392	87.31	2.37e-169	1833	0.2684	1.01235	0bp
mapping1.blastoderm	imm	85	2845	2834	10829	10818	3124	64	0.7529	3.05	0.0359	91.24	2.3e-187	642	0.2098	380.15	0.1217	8.38	2.34e-41	0.0593455	513	486	1.0556	69.55	0.1431	91.24	4.32e-113	1875	0.2736	1.05556	0bp
mapping1.blastoderm	imm	85	2845	2834	10829	10818	3124	64	0.7529	2.75	0.0324	93.31	1.18e-290	642	0.2098	385.2	0.1233	8.22	8.61e-34	0.0593455	513	486	1.0556	59.5	0.1224	93.31	1.66e-273	1875	0.2736	1.05556	0bp
mapping1.blastoderm	imm	85	2845	2834	10829	10818	3124	64	0.7529	3	0.0353	91.6	1.3e-204	642	0.2098	376.9	0.1206	8.49	9.21e-102	0.0593455	513	486	1.0556	67.8	0.1395	91.6	8.65e-128	1875	0.2736	1.05556	0bp
mapping1.blastoderm	imm	85	2845	2834	10829	10818	3124	64	0.7529	3.85	0.0453	90.99	3.95e-179	642	0.2098	382.05	0.1223	8.32	2.29e-34	0.0593455	513	486	1.0556	70.8	0.1457	90.99	9.35e-100	1875	0.2736	1.05556	0bp
mapping1.blastoderm	imm	85	2845	2834	10829	10818	3124	64	0.7529	2.65	0.0312	92.97	0	642	0.2098	387.3	0.124	8.15	1.32e-39	0.0593455	513	486	1.0556	61.15	0.1258	92.97	4.92e-128	1875	0.2736	1.05556	0bp
mapping1.blastoderm	imm	85	2845	2834	10829	10818	3124	64	0.7529	3.65	0.0429	92.52	6.99e-243	642	0.2098	384.35	0.123	8.25	1.75e-44	0.0593455	513	486	1.0556	63.35	0.1303	92.52	5.4e-107	1875	0.2736	1.05556	0bp
mapping1.eye	imm	8	2845	2844	10829	10828	83	6	0.75	0	0	3.45	0	20	0.2597	8	0.0964	14.46	2.65e-06	0.00184706	2	55	0.0364	0.1	0.0018	3.45	1.08e-05	21	0.0952	0.0363636	0bp
mapping1.eye	imm	8	2845	2844	10829	10828	178	6	0.75	0	0	3.36	0	34	0.1977	20.25	0.1138	7.72	0.0020447	0.00314001	2	55	0.0364	0.15	0.0027	3.36	7.83e-05	33	0.0606	0.0363636	0bp
mapping1.eye	imm	8	2845	2844	10829	10828	267	6	0.75	0	0	3.45	0	53	0.2031	28.15	0.1054	9.31	2.47e-06	0.00489472	2	55	0.0364	0.1	0.0018	3.45	3.35e-10	43	0.0465	0.0363636	0bp
mapping1.eye	imm	8	2845	2844	10829	10828	359	6	0.75	0.05	0.0062	3.18	2.66e-156	71	0.2011	39.3	0.1095	8.83	4.29e-07	0.00655707	2	55	0.0364	0.25	0.0045	3.18	0.00307117	61	0.0328	0.0363636	0bp
mapping1.eye	imm	8	2845	2844	10829	10828	449	6	0.75	0	0	3.45	0	83	0.1874	50	0.1114	7.35	7.51e-08	0.00766531	2	55	0.0364	0.1	0.0018	3.45	1.08e-05	79	0.0253	0.0363636	0bp
mapping1.eye	imm	8	2845	2844	10829	10828	533	6	0.75	0	0	3.45	0	99	0.1879	58.3	0.1094	7.64	2.18e-10	0.00914296	2	55	0.0364	0.1	0.0018	3.45	1.08e-05	102	0.0196	0.0363636	0bp
mapping1.eye	imm	8	2845	2844	10829	10828	620	6	0.75	0	0	3.64	0	110	0.1792	68.15	0.1099	6.75	2.95e-09	0.0101588	2	55	0.0364	0	0	3.64	0	115	0.0174	0.0363636	0bp
mapping1.eye	imm	8	2845	2844	10829	10828	701	7	0.875	0.05	0.0062	5.36	2.15e-212	123	0.1772	77.7	0.1108	6.46	1.06e-06	0.0113594	3	55	0.0545	0.05	0.0009	5.36	4.83e-40	127	0.0236	0.0545455	0bp
mapping1.eye	imm	8	2845	2844	10829	10828	790	7	0.875	0.1	0.0125	4.73	1.32e-111	132	0.1686	89.35	0.1131	5.4	9.43e-06	0.0121906	3	55	0.0545	0.4	0.0073	4.73	0.0308662	129	0.0233	0.0545455	0bp
mapping1.eye	imm	8	2845	2844	10829	10828	877	7	0.875	0.15	0.0188	4.73	2.57e-78	141	0.1621	97.05	0.1107	5.01	3.7e-06	0.0130218	3	55	0.0545	0.4	0.0073	4.73	0.0142916	135	0.0222	0.0545455	0bp
mapping1.eye	imm	8	2845	2844	10829	10828	966	7	0.875	0.1	0.0125	4.55	1.32e-111	153	0.1595	110.15	0.114	4.44	1e-07	0.01413	3	55	0.0545	0.5	0.0091	4.55	0.00870402	158	0.019	0.0545455	0bp
mapping1.eye	imm	8	2845	2844	10829	10828	1048	7	0.875	0.1	0.0125	5	1.32e-111	167	0.1604	116.95	0.1116	4.78	2.51e-05	0.015423	3	55	0.0545	0.25	0.0045	5	8.32e-06	165	0.0182	0.0545455	0bp
mapping1.eye	imm	8	2845	2844	10829	10828	1129	7	0.875	0.05	0.0062	5	2.15e-212	177	0.1578	127.65	0.1131	4.37	6.05e-06	0.0163465	3	55	0.0545	0.25	0.0045	5	0.000235297	177	0.0169	0.0545455	0bp
mapping1.eye	imm	8	2845	2844	10829	10828	1212	7	0.875	0.05	0.0062	4.27	2.15e-212	184	0.1527	140.7	0.1161	3.57	0.000207501	0.016993	3	55	0.0545	0.65	0.0118	4.27	0.00590214	192	0.0156	0.0545455	0bp
mapping1.eye	imm	8	2845	2844	10829	10828	1291	7	0.875	0.1	0.0125	4.55	1.32e-111	191	0.1488	150.4	0.1165	3.14	8.95e-05	0.0176395	3	55	0.0545	0.5	0.0091	4.55	0.00410911	202	0.0149	0.0545455	0bp
mapping1.eye	imm	8	2845	2844	10829	10828	1373	7	0.875	0.1	0.0125	3.55	1.32e-111	204	0.1493	157.6	0.1148	3.38	3.53e-07	0.01884	3	55	0.0545	1.05	0.0191	3.55	0.0866086	214	0.014	0.0545455	0bp
mapping1.eye	imm	8	2845	2844	10829	10828	1450	7	0.875	0.1	0.0125	4.09	1.32e-111	215	0.149	163.2	0.1126	3.57	1.6e-07	0.0198559	3	55	0.0545	0.75	0.0136	4.09	0.0599047	218	0.0138	0.0545455	0bp
mapping1.eye	imm	8	2845	2844	10829	10828	1537	7	0.875	0.2	0.025	2.82	5.78e-62	236	0.1542	177.15	0.1153	3.83	4.25e-09	0.0217953	3	55	0.0545	1.45	0.0264	2.82	0.0792229	250	0.012	0.0545455	0bp
mapping1.eye	imm	8	2845	2844	10829	10828	1621	7	0.875	0.25	0.0312	4.73	6.56e-35	241	0.1493	188.85	0.1165	3.22	0.00047365	0.0222571	3	55	0.0545	0.4	0.0073	4.73	6.66e-05	261	0.0115	0.0545455	0bp
mapping1.eye	imm	8	2845	2844	10829	10828	1696	7	0.875	0.2	0.025	3.45	5.78e-62	249	0.1474	197.9	0.1167	3.01	0.00271112	0.0229959	3	55	0.0545	1.1	0.02	3.45	0.138	271	0.0111	0.0545455	0bp
mapping1.eye	imm	8	2845	2844	10829	10828	1781	7	0.875	0.2	0.025	4.27	5.78e-62	259	0.146	204.25	0.1147	3.07	9.2e-11	0.0239195	3	55	0.0545	0.65	0.0118	4.27	0.0119219	273	0.011	0.0545455	0bp
mapping1.eye	imm	8	2845	2844	10829	10828	1860	7	0.875	0.2	0.025	3.55	5.78e-62	271	0.1462	210.4	0.1131	3.26	4.54e-06	0.0250277	3	55	0.0545	1.05	0.0191	3.55	0.134135	287	0.0105	0.0545455	0bp
mapping1.eye	imm	8	2845	2844	10829	10828	1942	7	0.875	0.35	0.0438	3.09	1.82e-23	277	0.1432	225.9	0.1163	2.63	0.00012908	0.0255818	3	55	0.0545	1.3	0.0236	3.09	0.169775	287	0.0105	0.0545455	0bp
mapping1.eye	imm	8	2845	2844	10829	10828	2020	7	0.875	0.2	0.025	4	5.78e-62	287	0.1426	226.9	0.1123	2.98	5.01e-06	0.0265054	3	55	0.0545	0.8	0.0145	4	0.0857888	292	0.0103	0.0545455	0bp
mapping1.eye	imm	8	2845	2844	10829	10828	2100	7	0.875	0.05	0.0062	3.91	2.15e-212	297	0.1419	243.25	0.1158	2.56	0.000361933	0.0274289	3	55	0.0545	0.85	0.0155	3.91	0.0502297	297	0.0101	0.0545455	0bp
mapping1.eye	imm	8	2845	2844	10829	10828	2176	7	0.875	0.35	0.0438	3.45	2.32e-42	306	0.1411	255.25	0.1173	2.33	0.00678094	0.0282601	3	55	0.0545	1.1	0.02	3.45	0.11548	307	0.0098	0.0545455	0bp
mapping1.eye	imm	8	2845	2844	10829	10828	2257	7	0.875	0.25	0.0312	4.82	6.56e-35	311	0.1382	255.6	0.1132	2.45	2.55e-05	0.0287218	3	55	0.0545	0.35	0.0064	4.82	0.00122989	332	0.009	0.0545455	0bp
mapping1.eye	imm	8	2845	2844	10829	10828	2335	7	0.875	0.3	0.0375	3.55	4.53e-32	318	0.1366	268.95	0.1152	2.1	0.00133662	0.0293683	3	55	0.0545	1.05	0.0191	3.55	0.0570826	340	0.0088	0.0545455	0bp
mapping1.eye	imm	8	2845	2844	10829	10828	2418	7	0.875	0.15	0.0188	3.45	2.57e-78	321	0.1331	283.85	0.1174	1.54	0.00282037	0.0296454	3	55	0.0545	1.1	0.02	3.45	0.018601	352	0.0085	0.0545455	0bp
mapping1.eye	imm	8	2845	2844	10829	10828	2504	7	0.875	0.2	0.025	3.27	6.26e-39	331	0.1326	283.45	0.1132	1.9	0.00092154	0.0305689	3	55	0.0545	1.2	0.0218	3.27	0.110785	360	0.0083	0.0545455	0bp
mapping1.eye	imm	8	2845	2844	10829	10828	2579	7	0.875	0.1	0.0125	3.09	1.32e-111	336	0.1306	295.95	0.1148	1.55	0.00673519	0.0310307	3	55	0.0545	1.3	0.0236	3.09	0.137813	368	0.0082	0.0545455	0bp
mapping1.eye	imm	8	2845	2844	10829	10828	2657	7	0.875	0.1	0.0125	3	1.32e-111	343	0.1294	306.9	0.1155	1.36	0.0161214	0.0316771	3	55	0.0545	1.35	0.0245	3	0.073312	383	0.0078	0.0545455	0bp
mapping1.eye	imm	8	2845	2844	10829	10828	2736	7	0.875	0.25	0.0312	3.09	1.95e-52	351	0.1286	319.65	0.1168	1.15	0.0236576	0.032416	3	55	0.0545	1.3	0.0236	3.09	0.0887631	400	0.0075	0.0545455	0bp
mapping1.eye	imm	8	2845	2844	10829	10828	2815	7	0.875	0.4	0.05	3.55	1.03e-18	360	0.1282	317.9	0.1129	1.5	0.000377839	0.0332471	3	55	0.0545	1.05	0.0191	3.55	0.0444083	410	0.0073	0.0545455	0bp
mapping1.eye	imm	8	2845	2844	10829	10828	2894	7	0.875	0.3	0.0375	4.18	2.23e-46	369	0.1278	331.55	0.1146	1.29	0.00238255	0.0340783	4	55	0.0727	1.7	0.0309	4.18	0.098156	419	0.0095	0.0727273	0bp
mapping1.eye	imm	8	2845	2844	10829	10828	2972	7	0.875	0.35	0.0438	4.91	4.88e-30	380	0.1282	346.95	0.1167	1.11	0.04672	0.0350942	4	55	0.0727	1.3	0.0236	4.91	0.0220857	431	0.0093	0.0727273	0bp
mapping1.eye	imm	8	2845	2844	10829	10828	3053	7	0.875	0.4	0.05	5.73	1.33e-28	388	0.1274	348.35	0.1141	1.3	0.00108292	0.035833	4	55	0.0727	0.85	0.0155	5.73	0.00804993	437	0.0092	0.0727273	0bp
mapping1.eye	imm	8	2845	2844	10829	10828	3129	7	0.875	0.15	0.0188	5.27	2.57e-78	396	0.1268	367.25	0.1174	0.92	0.0977452	0.0365719	4	55	0.0727	1.1	0.02	5.27	0.0102896	443	0.009	0.0727273	0bp
mapping1.eye	imm	8	2845	2844	10829	10828	3210	7	0.875	0.05	0.0062	4.64	2.15e-212	410	0.128	373.15	0.1162	1.15	0.0363536	0.0378648	4	55	0.0727	1.45	0.0264	4.64	0.0228605	465	0.0086	0.0727273	0bp
mapping1.eye	imm	8	2845	2844	10829	10828	3286	7	0.875	0.2	0.025	4.91	5.78e-62	419	0.1278	370.9	0.1129	1.46	0.0105757	0.038696	4	55	0.0727	1.3	0.0236	4.91	0.0483494	473	0.0085	0.0727273	0bp
mapping1.eye	imm	8	2845	2844	10829	10828	3364	7	0.875	0.35	0.0438	5.27	4.88e-30	426	0.1269	381.95	0.1135	1.31	0.00150519	0.0393424	4	55	0.0727	1.1	0.02	5.27	0.033748	474	0.0084	0.0727273	0bp
mapping1.eye	imm	8	2845	2844	10829	10828	3446	7	0.875	0.25	0.0312	4.45	6.56e-35	433	0.1259	400.85	0.1163	0.93	0.0452841	0.0399889	4	55	0.0727	1.55	0.0282	4.45	0.0475741	479	0.0084	0.0727273	0bp
mapping1.eye	imm	8	2845	2844	10829	10828	3515	7	0.875	0.35	0.0438	3.18	4.88e-30	441	0.1257	411.15	0.117	0.85	0.0552753	0.0407277	4	55	0.0727	2.25	0.0409	3.18	0.231212	486	0.0082	0.0727273	0bp
mapping1.eye	imm	8	2845	2844	10829	10828	3597	7	0.875	0.15	0.0188	4.73	2.57e-78	446	0.1242	411.75	0.1145	0.95	0.0418642	0.0411895	4	55	0.0727	1.4	0.0255	4.73	0.0173516	497	0.008	0.0727273	0bp
mapping1.eye	imm	8	2845	2844	10829	10828	3672	7	0.875	0.3	0.0375	3	2.23e-46	450	0.1228	421.6	0.1148	0.77	0.0528769	0.0415589	4	55	0.0727	2.35	0.0427	3	0.214299	508	0.0079	0.0727273	0bp
mapping1.eye	imm	8	2845	2844	10829	10828	3749	7	0.875	0.3	0.0375	3	2.23e-46	458	0.1224	435.85	0.1163	0.59	0.144196	0.0422977	4	55	0.0727	2.35	0.0427	3	0.240905	517	0.0077	0.0727273	0bp
mapping1.eye	imm	8	2845	2844	10829	10828	3824	7	0.875	0.4	0.05	5	1.33e-28	468	0.1226	444.8	0.1163	0.61	0.141239	0.0432213	4	55	0.0727	1.25	0.0227	5	0.0635765	520	0.0077	0.0727273	0bp
mapping1.eye	imm	8	2845	2844	10829	10828	3901	7	0.875	0.3	0.0375	4.45	4.53e-32	478	0.1228	450.2	0.1154	0.71	0.0611371	0.0441448	4	55	0.0727	1.55	0.0282	4.45	0.0354262	529	0.0076	0.0727273	0bp
mapping1.eye	imm	8	2845	2844	10829	10828	3977	7	0.875	0.2	0.025	3.73	6.26e-39	484	0.1219	469.35	0.118	0.37	0.172389	0.0446989	4	55	0.0727	1.95	0.0355	3.73	0.0912983	534	0.0075	0.0727273	0bp
mapping1.eye	imm	8	2845	2844	10829	10828	4019	7	0.875	0.55	0.0688	3.36	7.45e-27	488	0.1216	470.2	0.117	0.44	0.154302	0.0450683	4	55	0.0727	2.15	0.0391	3.36	0.175164	537	0.0074	0.0727273	0bp
mapping1.somatic_muscle	imm	39	2845	2828	10829	10814	78	15	0.3846	0	0	10.14	0	28	0.4444	8.35	0.1071	25.19	5.15e-12	0.00258924	23	215	0.107	1.2	0.0056	10.14	1e-15	75	0.3067	0.106977	0bp
mapping1.somatic_muscle	imm	39	2845	2828	10829	10814	159	16	0.4103	0.1	0.0026	11.77	0	52	0.3636	18.9	0.1189	20.82	7.88e-17	0.00480858	28	215	0.1302	2.7	0.0126	11.77	3.16e-07	116	0.2414	0.130233	0bp
mapping1.somatic_muscle	imm	39	2845	2828	10829	10814	247	16	0.4103	0.05	0.0013	12.53	0	76	0.329	27.75	0.1123	19.53	8.95e-24	0.00702793	30	215	0.1395	3.05	0.0142	12.53	2.38e-08	142	0.2113	0.139535	0bp
mapping1.somatic_muscle	imm	39	2845	2828	10829	10814	325	16	0.4103	0.1	0.0026	12.65	0	97	0.3139	38.55	0.1186	17.98	5.71e-42	0.00896985	30	215	0.1395	2.8	0.013	12.65	7.69e-09	163	0.184	0.139535	0bp
mapping1.somatic_muscle	imm	39	2845	2828	10829	10814	410	16	0.4103	0.2	0.0051	13	0	120	0.3046	46.1	0.1124	18.02	5.62e-59	0.0110967	31	215	0.1442	3.05	0.0142	13	3.6e-10	192	0.1615	0.144186	0bp
mapping1.somatic_muscle	imm	39	2845	2828	10829	10814	499	17	0.4359	0	0	12.95	0	148	0.3071	56.15	0.1125	18.41	2.27e-25	0.013686	32	215	0.1488	4.15	0.0193	12.95	3.34e-07	223	0.1435	0.148837	0bp
mapping1.somatic_muscle	imm	39	2845	2828	10829	10814	579	18	0.4615	0.2	0.0051	22.65	0	169	0.3012	65.15	0.1125	17.94	2.1e-49	0.0156279	52	215	0.2419	3.3	0.0153	22.65	6.35e-46	303	0.1716	0.24186	0bp
mapping1.somatic_muscle	imm	39	2845	2828	10829	10814	657	18	0.4615	0.2	0.0051	22.93	4.79e-254	195	0.3052	76.1	0.1158	18.1	1.01e-47	0.0180322	55	215	0.2558	5.7	0.0265	22.93	6.96e-09	327	0.1682	0.255814	0bp
mapping1.somatic_muscle	imm	39	2845	2828	10829	10814	736	18	0.4615	0.35	0.009	22.56	3.67e-285	228	0.3175	87.25	0.1185	19.12	4.66e-40	0.0210838	55	215	0.2558	6.5	0.0302	22.56	5.13e-10	339	0.1622	0.255814	0bp
mapping1.somatic_muscle	imm	39	2845	2828	10829	10814	819	18	0.4615	0.3	0.0077	23.49	4.27e-211	255	0.3184	95.5	0.1166	19.47	1.52e-57	0.0235805	55	215	0.2558	4.5	0.0209	23.49	7.79e-32	364	0.1511	0.255814	0bp
mapping1.somatic_muscle	imm	39	2845	2828	10829	10814	898	19	0.4872	0.45	0.0115	23.67	1.71e-289	284	0.3231	100.3	0.1117	20.46	6.61e-73	0.0262623	56	215	0.2605	5.1	0.0237	23.67	2.86e-19	394	0.1421	0.260465	0bp
mapping1.somatic_muscle	imm	39	2845	2828	10829	10814	973	20	0.5128	0.35	0.009	22.02	0	309	0.3242	114.85	0.118	19.95	3.94e-117	0.0285741	60	215	0.2791	12.65	0.0588	22.02	5.48e-05	428	0.1402	0.27907	0bp
mapping1.somatic_muscle	imm	39	2845	2828	10829	10814	1051	20	0.5128	0.55	0.0141	25.05	3.29e-227	339	0.3288	122.9	0.1169	20.56	3.14e-69	0.0313483	62	215	0.2884	8.15	0.0379	25.05	6.79e-11	466	0.133	0.288372	0bp
mapping1.somatic_muscle	imm	39	2845	2828	10829	10814	1130	20	0.5128	0.55	0.0141	24.81	5.71e-177	358	0.3225	134.9	0.1194	19.74	1.06e-64	0.0331052	63	215	0.293	9.65	0.0449	24.81	6.89e-09	490	0.1286	0.293023	0bp
mapping1.somatic_muscle	imm	39	2845	2828	10829	10814	1204	20	0.5128	0.35	0.009	24.21	0	385	0.3252	141.55	0.1176	20.22	1.97e-115	0.035602	63	215	0.293	10.95	0.0509	24.21	2.92e-09	518	0.1216	0.293023	0bp
mapping1.somatic_muscle	imm	39	2845	2828	10829	10814	1288	20	0.5128	0.85	0.0218	24.7	5.97e-146	405	0.3194	147.6	0.1146	19.98	6.22e-98	0.0374515	64	215	0.2977	10.9	0.0507	24.7	3.4e-12	540	0.1185	0.297674	0bp
mapping1.somatic_muscle	imm	39	2845	2828	10829	10814	1369	20	0.5128	0.55	0.0141	25.37	5.71e-177	430	0.3188	157.75	0.1152	19.89	6.84e-83	0.0397633	64	215	0.2977	9.45	0.044	25.37	2e-12	567	0.1129	0.297674	0bp
mapping1.somatic_muscle	imm	39	2845	2828	10829	10814	1446	20	0.5128	0.35	0.009	25.88	7.25e-246	447	0.3135	171.2	0.1184	19.07	2.62e-90	0.0413353	68	215	0.3163	12.35	0.0574	25.88	5.88e-13	583	0.1166	0.316279	0bp
mapping1.somatic_muscle	imm	39	2845	2828	10829	10814	1524	20	0.5128	0.45	0.0115	25.88	9.06e-179	475	0.3158	176.8	0.116	19.57	1.5e-103	0.0439245	71	215	0.3302	15.35	0.0714	25.88	1.46e-08	638	0.1113	0.330233	0bp
mapping1.somatic_muscle	imm	39	2845	2828	10829	10814	1600	21	0.5385	0.3	0.0077	30.51	3.23e-218	498	0.3154	189.75	0.1186	19.27	9.94e-124	0.0460514	78	215	0.3628	12.4	0.0577	30.51	2.91e-11	666	0.1171	0.362791	0bp
mapping1.somatic_muscle	imm	39	2845	2828	10829	10814	1674	21	0.5385	0.65	0.0167	38.33	1.61e-263	516	0.3122	197.5	0.118	19.03	2.91e-95	0.0477159	96	215	0.4465	13.6	0.0633	38.33	2.49e-13	709	0.1354	0.446512	0bp
mapping1.somatic_muscle	imm	39	2845	2828	10829	10814	1749	21	0.5385	0.4	0.0103	39.6	1.45e-201	541	0.3131	204.15	0.1167	19.26	1.37e-283	0.0500277	99	215	0.4605	13.85	0.0644	39.6	9.82e-24	749	0.1322	0.460465	0bp
mapping1.somatic_muscle	imm	39	2845	2828	10829	10814	1825	22	0.5641	0.8	0.0205	40.23	2.78e-110	563	0.3123	217.4	0.1191	18.94	3.43e-175	0.0520621	100	215	0.4651	13.5	0.0628	40.23	4.22e-16	768	0.1302	0.465116	0bp
mapping1.somatic_muscle	imm	39	2845	2828	10829	10814	1903	23	0.5897	0.55	0.0141	39.77	5.61e-235	583	0.3101	224.8	0.1181	18.82	2e-134	0.0539116	100	215	0.4651	14.5	0.0674	39.77	2.56e-13	804	0.1244	0.465116	0bp
mapping1.somatic_muscle	imm	39	2845	2828	10829	10814	1976	23	0.5897	0.5	0.0128	37.63	1.77e-192	602	0.3082	232.55	0.1177	18.7	2.99e-151	0.0556686	100	215	0.4651	19.1	0.0888	37.63	1.91e-10	825	0.1212	0.465116	0bp
mapping1.somatic_muscle	imm	39	2845	2828	10829	10814	2059	23	0.5897	0.6	0.0154	39.91	6.88e-238	618	0.3035	235.75	0.1145	18.56	3.06e-202	0.0571481	101	215	0.4698	15.2	0.0707	39.91	1.01e-17	831	0.1215	0.469767	0bp
mapping1.somatic_muscle	imm	39	2845	2828	10829	10814	2139	24	0.6154	0.55	0.0141	40.35	3.73e-256	643	0.304	248.6	0.1162	18.44	3.61e-165	0.05946	101	215	0.4698	14.25	0.0663	40.35	4.18e-23	865	0.1168	0.469767	0bp
mapping1.somatic_muscle	imm	39	2845	2828	10829	10814	2219	24	0.6154	0.9	0.0231	40.53	1.14e-113	667	0.3039	257.4	0.116	18.46	6.44e-150	0.0616793	101	215	0.4698	13.85	0.0644	40.53	3.54e-27	900	0.1122	0.469767	0bp
mapping1.somatic_muscle	imm	39	2845	2828	10829	10814	2293	24	0.6154	1	0.0256	39.79	1.89e-158	686	0.3023	270.3	0.1179	18.13	3.53e-178	0.0634363	104	215	0.4837	18.45	0.0858	39.79	4.05e-12	933	0.1115	0.483721	0bp
mapping1.somatic_muscle	imm	39	2845	2828	10829	10814	2370	24	0.6154	0.65	0.0167	39.67	7.96e-182	700	0.2984	268.5	0.1133	18.21	3.48e-227	0.0647309	104	215	0.4837	18.7	0.087	39.67	4.87e-13	948	0.1097	0.483721	0bp
mapping1.somatic_muscle	imm	39	2845	2828	10829	10814	2452	24	0.6154	1	0.0256	39.93	1.89e-158	720	0.2965	283.2	0.1155	17.81	4.92e-151	0.0665804	108	215	0.5023	22.15	0.103	39.93	9.9e-12	975	0.1108	0.502326	0bp
mapping1.somatic_muscle	imm	39	2845	2828	10829	10814	2525	24	0.6154	1	0.0256	50.88	1.16e-101	737	0.2947	295.15	0.1169	17.5	1.94e-116	0.0681524	126	215	0.586	16.6	0.0772	50.88	4.88e-23	1015	0.1241	0.586047	0bp
mapping1.somatic_muscle	imm	39	2845	2828	10829	10814	2606	24	0.6154	0.75	0.0192	49.02	9.2e-165	754	0.292	300.6	0.1153	17.4	7.03e-229	0.0697244	126	215	0.586	20.6	0.0958	49.02	6.12e-21	1033	0.122	0.586047	0bp
mapping1.somatic_muscle	imm	39	2845	2828	10829	10814	2679	24	0.6154	0.95	0.0244	50.23	2.75e-90	774	0.2915	310.5	0.1159	17.3	2.19e-201	0.0715739	127	215	0.5907	19	0.0884	50.23	4.65e-20	1053	0.1206	0.590698	0bp
mapping1.somatic_muscle	imm	39	2845	2828	10829	10814	2754	25	0.641	0.55	0.0141	48.6	2.97e-278	797	0.292	321.95	0.1169	17.25	2.07e-148	0.0737008	127	215	0.5907	22.5	0.1047	48.6	3.65e-11	1073	0.1184	0.590698	0bp
mapping1.somatic_muscle	imm	39	2845	2828	10829	10814	2840	25	0.641	0.5	0.0128	47.19	7.61e-278	821	0.2917	325.25	0.1145	17.46	5.65e-244	0.0759201	127	215	0.5907	25.55	0.1188	47.19	2.09e-13	1101	0.1153	0.590698	0bp
mapping1.somatic_muscle	imm	39	2845	2828	10829	10814	2912	25	0.641	0.95	0.0244	48.65	3.5e-162	837	0.2899	343.65	0.118	16.94	2.44e-200	0.0773997	128	215	0.5953	23.4	0.1088	48.65	8.93e-19	1116	0.1147	0.595349	0bp
mapping1.somatic_muscle	imm	39	2845	2828	10829	10814	2983	26	0.6667	0.9	0.0231	48.88	6.58e-223	850	0.2875	344.05	0.1153	16.96	6.57e-152	0.0786018	132	215	0.614	26.9	0.1251	48.88	4.26e-19	1151	0.1147	0.613953	0bp
mapping1.somatic_muscle	imm	39	2845	2828	10829	10814	3055	26	0.6667	1.1	0.0282	50.09	1.05e-131	867	0.2862	360.7	0.1181	16.57	2.86e-139	0.0801738	132	215	0.614	24.3	0.113	50.09	5.02e-18	1170	0.1128	0.613953	0bp
mapping1.somatic_muscle	imm	39	2845	2828	10829	10814	3129	26	0.6667	0.8	0.0205	48.74	1.79e-287	886	0.2855	361.05	0.1154	16.78	0	0.0819308	132	215	0.614	27.2	0.1265	48.74	2.6e-12	1193	0.1106	0.613953	0bp
mapping1.somatic_muscle	imm	39	2845	2828	10829	10814	3196	27	0.6923	1	0.0256	55.81	5.55e-142	903	0.2849	373.45	0.1168	16.57	1.72e-111	0.0835029	151	215	0.7023	31	0.1442	55.81	1.23e-13	1234	0.1224	0.702326	0bp
mapping1.somatic_muscle	imm	39	2845	2828	10829	10814	3267	27	0.6923	0.75	0.0192	57.49	1.75e-146	925	0.2855	383.6	0.1174	16.57	1.61e-230	0.0855373	151	215	0.7023	27.4	0.1274	57.49	1.01e-16	1265	0.1194	0.702326	0bp
mapping1.somatic_muscle	imm	39	2845	2828	10829	10814	3340	27	0.6923	0.9	0.0231	55.07	1.88e-160	944	0.2849	396.35	0.1187	16.4	1.37e-266	0.0872942	151	215	0.7023	32.6	0.1516	55.07	1.97e-12	1278	0.1182	0.702326	0bp
mapping1.somatic_muscle	imm	39	2845	2828	10829	10814	3412	27	0.6923	0.85	0.0218	55.58	4.29e-270	961	0.2839	398.3	0.1167	16.49	2.19e-195	0.0888663	151	215	0.7023	31.5	0.1465	55.58	7.25e-10	1310	0.1153	0.702326	0bp
mapping1.somatic_muscle	imm	39	2845	2828	10829	10814	3478	27	0.6923	1.05	0.0269	57.28	9.68e-87	975	0.2825	405.95	0.1167	16.36	0	0.0901609	151	215	0.7023	27.85	0.1295	57.28	2.17e-21	1343	0.1124	0.702326	0bp
mapping1.somatic_muscle	imm	39	2845	2828	10829	10814	3544	28	0.7179	0.95	0.0244	53.95	1.7e-123	991	0.2819	415.15	0.1171	16.25	2.09e-207	0.0916405	151	215	0.7023	35	0.1628	53.95	5.28e-07	1373	0.11	0.702326	0bp
mapping1.somatic_muscle	imm	39	2845	2828	10829	10814	3551	28	0.7179	1.25	0.0321	56.7	8.23e-127	994	0.2821	417.65	0.1176	16.23	0	0.0919179	151	215	0.7023	29.1	0.1353	56.7	2.04e-12	1385	0.109	0.702326	0bp
mapping1.somatic_muscle	imm	39	2845	2828	10829	10814	3551	28	0.7179	0.95	0.0244	55.05	4.66e-134	994	0.2821	423.25	0.1192	16.07	1.32e-222	0.0919179	151	215	0.7023	32.65	0.1519	55.05	4.48e-17	1385	0.109	0.702326	0bp
mapping1.somatic_muscle	imm	39	2845	2828	10829	10814	3551	28	0.7179	1.25	0.0321	57.74	3.87e-117	994	0.2821	414.55	0.1167	16.32	1.13e-165	0.0919179	151	215	0.7023	26.85	0.1249	57.74	3.16e-19	1385	0.109	0.702326	0bp
mapping1.somatic_muscle	imm	39	2845	2828	10829	10814	3551	28	0.7179	1.35	0.0346	53.72	1.85e-132	994	0.2821	419.3	0.1181	16.18	9.18e-176	0.0919179	151	215	0.7023	35.5	0.1651	53.72	1.81e-10	1385	0.109	0.702326	0bp
mapping1.adult_mesoderm	imm	9	2845	2842	10829	10827	85	6	0.6667	0	0	15.09	0	30	0.3797	9.55	0.1124	24.06	3.36e-15	0.00277085	8	53	0.1509	0	0	15.09	0	36	0.2222	0.150943	0bp
mapping1.adult_mesoderm	imm	9	2845	2842	10829	10827	178	6	0.6667	0	0	20.09	0	43	0.25	20.15	0.1132	12.84	1.65e-07	0.00397155	11	53	0.2075	0.35	0.0066	20.09	3.66e-21	60	0.1833	0.207547	0bp
mapping1.adult_mesoderm	imm	9	2845	2842	10829	10827	269	6	0.6667	0	0	20.66	0	62	0.2357	30.15	0.1121	11.84	5.6e-08	0.00572642	11	53	0.2075	0.05	0.0009	20.66	0	71	0.1549	0.207547	0bp
mapping1.adult_mesoderm	imm	9	2845	2842	10829	10827	359	6	0.6667	0	0	20.19	0	87	0.2465	42.7	0.1189	12.34	4.74e-14	0.00803547	11	53	0.2075	0.3	0.0057	20.19	2.37e-31	91	0.1209	0.207547	0bp
mapping1.adult_mesoderm	imm	9	2845	2842	10829	10827	448	6	0.6667	0.1	0.0111	20.09	3.38e-82	105	0.2376	53.65	0.1198	11.46	2.98e-14	0.00969798	11	53	0.2075	0.35	0.0066	20.09	1.84e-30	99	0.1111	0.207547	0bp
mapping1.adult_mesoderm	imm	9	2845	2842	10829	10827	535	6	0.6667	0.05	0.0056	19.43	2.66e-156	126	0.2382	60.55	0.1132	12.23	1.01e-15	0.0116376	11	53	0.2075	0.7	0.0132	19.43	8.83e-19	122	0.0902	0.207547	0bp
mapping1.adult_mesoderm	imm	9	2845	2842	10829	10827	622	6	0.6667	0.1	0.0111	21.13	4.83e-40	146	0.237	71.55	0.115	11.97	1.63e-36	0.0134848	12	53	0.2264	0.8	0.0151	21.13	1.44e-26	164	0.0732	0.226415	0bp
mapping1.adult_mesoderm	imm	9	2845	2842	10829	10827	710	7	0.7778	0.05	0.0056	26.98	2.15e-212	169	0.2404	77.3	0.1089	12.92	5.14e-19	0.0156091	15	53	0.283	0.7	0.0132	26.98	4.08e-32	176	0.0852	0.283019	0bp
mapping1.adult_mesoderm	imm	9	2845	2842	10829	10827	799	7	0.7778	0.05	0.0056	27.74	2.15e-212	184	0.2323	89.95	0.1126	11.77	1.56e-18	0.0169946	15	53	0.283	0.3	0.0057	27.74	7.78e-90	184	0.0815	0.283019	0bp
mapping1.adult_mesoderm	imm	9	2845	2842	10829	10827	891	7	0.7778	0.05	0.0056	27.74	2.15e-212	198	0.224	99.05	0.1112	11.11	9.7e-14	0.0182876	15	53	0.283	0.3	0.0057	27.74	2.47e-146	197	0.0761	0.283019	0bp
mapping1.adult_mesoderm	imm	9	2845	2842	10829	10827	974	7	0.7778	0	0	28.02	0	211	0.2182	105.3	0.1081	10.85	7.4e-28	0.0194883	15	53	0.283	0.15	0.0028	28.02	0	222	0.0676	0.283019	0bp
mapping1.adult_mesoderm	imm	9	2845	2842	10829	10827	1060	7	0.7778	0.05	0.0056	27.08	2.15e-212	225	0.2137	123.8	0.1168	9.55	1.33e-21	0.0207814	15	53	0.283	0.65	0.0123	27.08	6.35e-40	235	0.0638	0.283019	0bp
mapping1.adult_mesoderm	imm	9	2845	2842	10829	10827	1142	7	0.7778	0.1	0.0111	26.04	1.32e-111	234	0.2062	127.1	0.1113	9.36	2.01e-34	0.0216126	15	53	0.283	1.2	0.0226	26.04	8.12e-17	237	0.0633	0.283019	0bp
mapping1.adult_mesoderm	imm	9	2845	2842	10829	10827	1225	7	0.7778	0.05	0.0056	25.47	2.15e-212	251	0.2061	136.2	0.1112	9.37	1.16e-17	0.0231828	15	53	0.283	1.5	0.0283	25.47	2.22e-10	253	0.0593	0.283019	0bp
mapping1.adult_mesoderm	imm	9	2845	2842	10829	10827	1306	7	0.7778	0.05	0.0056	26.6	2.15e-212	262	0.2017	148.95	0.1141	8.66	6.54e-22	0.0241988	15	53	0.283	0.9	0.017	26.6	4.71e-25	266	0.0564	0.283019	0bp
mapping1.adult_mesoderm	imm	9	2845	2842	10829	10827	1381	7	0.7778	0.1	0.0111	25.85	1.32e-111	274	0.1994	153.3	0.111	8.74	4.49e-20	0.0253071	15	53	0.283	1.3	0.0245	25.85	1.07e-13	276	0.0543	0.283019	0bp
mapping1.adult_mesoderm	imm	9	2845	2842	10829	10827	1461	7	0.7778	0.1	0.0111	26.04	1.32e-111	288	0.1981	165.75	0.1134	8.37	1.44e-20	0.0266002	15	53	0.283	1.2	0.0226	26.04	9.07e-16	316	0.0475	0.283019	0bp
mapping1.adult_mesoderm	imm	9	2845	2842	10829	10827	1539	7	0.7778	0.1	0.0111	25.75	1.32e-111	299	0.1952	176.15	0.1145	7.98	3.1e-21	0.0276161	15	53	0.283	1.35	0.0255	25.75	1.38e-18	324	0.0463	0.283019	0bp
mapping1.adult_mesoderm	imm	9	2845	2842	10829	10827	1614	7	0.7778	0.2	0.0222	26.98	7.41e-23	312	0.1942	185.6	0.115	7.83	2.93e-32	0.0288168	15	53	0.283	0.7	0.0132	26.98	4.29e-37	334	0.0449	0.283019	0bp
mapping1.adult_mesoderm	imm	9	2845	2842	10829	10827	1691	7	0.7778	0.05	0.0056	26.98	2.15e-212	323	0.1918	191.9	0.1135	7.75	3.15e-33	0.0298328	15	53	0.283	0.7	0.0132	26.98	4.08e-32	341	0.044	0.283019	0bp
mapping1.adult_mesoderm	imm	9	2845	2842	10829	10827	1767	7	0.7778	0.1	0.0111	25	1.32e-111	333	0.1892	202.5	0.1146	7.39	3.89e-22	0.0307564	15	53	0.283	1.75	0.033	25	2.58e-20	346	0.0434	0.283019	0bp
mapping1.adult_mesoderm	imm	9	2845	2842	10829	10827	1855	7	0.7778	0.3	0.0333	24.62	4.53e-32	344	0.1861	209.75	0.1131	7.24	8.69e-23	0.0317724	15	53	0.283	1.95	0.0368	24.62	2.65e-09	350	0.0429	0.283019	0bp
mapping1.adult_mesoderm	imm	9	2845	2842	10829	10827	1938	7	0.7778	0.05	0.0056	25.85	2.15e-212	349	0.1807	228.65	0.118	6.21	1.01e-13	0.0322342	15	53	0.283	1.3	0.0245	25.85	2.48e-15	355	0.0423	0.283019	0bp
mapping1.adult_mesoderm	imm	9	2845	2842	10829	10827	2016	7	0.7778	0.1	0.0111	25.47	5.23e-54	357	0.1777	229.05	0.1136	6.35	1.83e-15	0.0329731	15	53	0.283	1.5	0.0283	25.47	1.44e-12	358	0.0419	0.283019	0bp
mapping1.adult_mesoderm	imm	9	2845	2842	10829	10827	2097	7	0.7778	0.15	0.0167	25.94	2.57e-78	366	0.1751	239.45	0.1142	6.03	9.51e-20	0.0338044	15	53	0.283	1.25	0.0236	25.94	1.66e-08	370	0.0405	0.283019	0bp
mapping1.adult_mesoderm	imm	9	2845	2842	10829	10827	2182	8	0.8889	0.05	0.0056	24.06	3.67e-277	383	0.1762	249.1	0.1142	6.14	4.34e-20	0.0353745	15	53	0.283	2.25	0.0425	24.06	6.43e-07	383	0.0392	0.283019	0bp
mapping1.adult_mesoderm	imm	9	2845	2842	10829	10827	2260	8	0.8889	0.2	0.0222	33.3	7.57e-81	395	0.1754	262.15	0.116	5.88	1.09e-12	0.0364829	19	53	0.3585	1.35	0.0255	33.3	7.22e-25	389	0.0488	0.358491	0bp
mapping1.adult_mesoderm	imm	9	2845	2842	10829	10827	2336	8	0.8889	0.25	0.0278	32.26	2.26e-45	400	0.1718	266.3	0.114	5.72	8.64e-13	0.0369447	19	53	0.3585	1.9	0.0358	32.26	2.15e-11	392	0.0485	0.358491	0bp
mapping1.adult_mesoderm	imm	9	2845	2842	10829	10827	2416	8	0.8889	0.05	0.0056	30.38	3.67e-277	414	0.1719	274.45	0.1136	5.78	5e-16	0.0382377	19	53	0.3585	2.9	0.0547	30.38	1.2e-13	397	0.0479	0.358491	0bp
mapping1.adult_mesoderm	imm	9	2845	2842	10829	10827	2498	8	0.8889	0.35	0.0389	32.17	2.18e-55	429	0.1723	287.25	0.115	5.67	4.85e-22	0.0396232	19	53	0.3585	1.95	0.0368	32.17	1.84e-22	403	0.0471	0.358491	0bp
mapping1.adult_mesoderm	imm	9	2845	2842	10829	10827	2578	8	0.8889	0	0	32.17	0	441	0.1716	298.7	0.1159	5.52	1.76e-26	0.0407315	19	53	0.3585	1.95	0.0368	32.17	1.09e-25	409	0.0465	0.358491	0bp
mapping1.adult_mesoderm	imm	9	2845	2842	10829	10827	2649	8	0.8889	0.15	0.0167	36.7	3.68e-102	452	0.1711	307.4	0.116	5.46	6.49e-13	0.0417475	21	53	0.3962	1.55	0.0292	36.7	4.26e-34	417	0.0504	0.396226	0bp
mapping1.adult_mesoderm	imm	9	2845	2842	10829	10827	2731	8	0.8889	0.2	0.0222	35.75	7.57e-81	465	0.1708	317.2	0.1161	5.41	7.75e-18	0.0429482	21	53	0.3962	2.05	0.0387	35.75	7.37e-14	422	0.0498	0.396226	0bp
mapping1.adult_mesoderm	imm	9	2845	2842	10829	10827	2807	8	0.8889	0.3	0.0333	36.32	4.98e-32	483	0.1726	323.4	0.1152	5.69	9.18e-15	0.0446107	21	53	0.3962	1.75	0.033	36.32	8.77e-17	436	0.0482	0.396226	0bp
mapping1.adult_mesoderm	imm	9	2845	2842	10829	10827	2885	8	0.8889	0.05	0.0056	35.09	3.67e-277	491	0.1707	337	0.1168	5.34	8.06e-28	0.0453496	22	53	0.4151	3.4	0.0642	35.09	2.96e-12	439	0.0501	0.415094	0bp
mapping1.adult_mesoderm	imm	9	2845	2842	10829	10827	2970	8	0.8889	0.1	0.0111	36.23	1.38e-145	505	0.1705	339.1	0.1142	5.59	3.55e-19	0.0466427	22	53	0.4151	2.8	0.0528	36.23	5.35e-15	453	0.0486	0.415094	0bp
mapping1.adult_mesoderm	imm	9	2845	2842	10829	10827	3046	8	0.8889	0.2	0.0222	36.13	7.57e-81	510	0.1679	350.8	0.1152	5.23	6.93e-20	0.0471045	22	53	0.4151	2.85	0.0538	36.13	8.77e-19	462	0.0476	0.415094	0bp
mapping1.adult_mesoderm	imm	9	2845	2842	10829	10827	3125	8	0.8889	0.2	0.0222	35.28	7.57e-81	521	0.1671	364.4	0.1166	5.01	2.27e-29	0.0481204	22	53	0.4151	3.3	0.0623	35.28	1.5e-21	472	0.0466	0.415094	0bp
mapping1.adult_mesoderm	imm	9	2845	2842	10829	10827	3199	8	0.8889	0.25	0.0278	38.58	1.89e-68	529	0.1658	373.4	0.1167	4.86	1.35e-15	0.0488593	22	53	0.4151	1.55	0.0292	38.58	1.4e-46	474	0.0464	0.415094	0bp
mapping1.adult_mesoderm	imm	9	2845	2842	10829	10827	3273	8	0.8889	0.25	0.0278	38.21	1.89e-68	546	0.1672	382.9	0.117	4.98	4.05e-24	0.0504295	22	53	0.4151	1.75	0.033	38.21	2.44e-23	494	0.0445	0.415094	0bp
mapping1.adult_mesoderm	imm	9	2845	2842	10829	10827	3351	8	0.8889	0.35	0.0389	36.04	4.17e-39	559	0.1672	393.3	0.1174	4.94	1.2e-19	0.0516302	22	53	0.4151	2.9	0.0547	36.04	3.02e-38	501	0.0439	0.415094	0bp
mapping1.adult_mesoderm	imm	9	2845	2842	10829	10827	3425	8	0.8889	0.1	0.0111	37.08	1.38e-145	570	0.1668	397.1	0.1159	5.05	1.39e-19	0.0526462	22	53	0.4151	2.35	0.0443	37.08	6.33e-19	508	0.0433	0.415094	0bp
mapping1.adult_mesoderm	imm	9	2845	2842	10829	10827	3495	8	0.8889	0.1	0.0111	36.6	1.38e-145	577	0.1655	405.45	0.116	4.91	1.82e-15	0.0532927	22	53	0.4151	2.6	0.0491	36.6	1.39e-16	535	0.0411	0.415094	0bp
mapping1.adult_mesoderm	imm	9	2845	2842	10829	10827	3577	8	0.8889	0.35	0.0389	36.7	4.17e-39	588	0.1648	421.25	0.1178	4.66	8.33e-16	0.0543087	22	53	0.4151	2.55	0.0481	36.7	1.24e-19	541	0.0407	0.415094	0bp
mapping1.adult_mesoderm	imm	9	2845	2842	10829	10827	3654	8	0.8889	0.25	0.0278	37.36	1.89e-68	593	0.1626	429.3	0.1175	4.48	1.54e-19	0.0547705	22	53	0.4151	2.2	0.0415	37.36	1.97e-17	548	0.0401	0.415094	0bp
mapping1.adult_mesoderm	imm	9	2845	2842	10829	10827	3725	8	0.8889	0.3	0.0333	45.19	1.39e-60	607	0.1633	425.2	0.1141	4.88	4.68e-18	0.0560635	26	53	0.4906	2.05	0.0387	45.19	3.94e-60	563	0.0462	0.490566	0bp
mapping1.adult_mesoderm	imm	9	2845	2842	10829	10827	3803	8	0.8889	0.2	0.0222	42.64	7.57e-81	622	0.1639	441.8	0.1162	4.74	7.25e-18	0.057449	26	53	0.4906	3.4	0.0642	42.64	1.08e-17	570	0.0456	0.490566	0bp
mapping1.adult_mesoderm	imm	9	2845	2842	10829	10827	3882	8	0.8889	0.2	0.0222	45.09	7.57e-81	630	0.1626	453.5	0.1168	4.55	1.52e-11	0.0581879	26	53	0.4906	2.1	0.0396	45.09	1.15e-41	582	0.0447	0.490566	0bp
mapping1.adult_mesoderm	imm	9	2845	2842	10829	10827	3959	8	0.8889	0.3	0.0333	44.15	1.39e-60	636	0.161	455.1	0.115	4.57	2.31e-20	0.058742	26	53	0.4906	2.6	0.0491	44.15	6.06e-15	584	0.0445	0.490566	0bp
mapping1.adult_mesoderm	imm	9	2845	2842	10829	10827	3993	8	0.8889	0.1	0.0111	43.58	1.38e-145	639	0.1604	469.95	0.1177	4.23	1.54e-15	0.0590191	26	53	0.4906	2.9	0.0547	43.58	9.46e-34	584	0.0445	0.490566	0bp
mapping2.neuronal	imm	102	2845	2825	10829	10814	91	21	0.2059	0	0	0.81	0	22	0.3143	11.05	0.1214	12.03	5.12e-05	0.0020344	29	2452	0.0118	9.05	0.0037	0.81	4.42e-07	51	0.5686	0.0118271	0bp
mapping2.neuronal	imm	102	2845	2825	10829	10814	174	25	0.2451	0.1	0.001	0.9	0	36	0.2416	18.4	0.1057	10.11	1.16e-05	0.00332902	40	2452	0.0163	18	0.0073	0.9	0.00215011	75	0.5333	0.0163132	0bp
mapping2.neuronal	imm	102	2845	2825	10829	10814	246	30	0.2941	0.25	0.0025	1.12	0	50	0.2315	28.1	0.1142	8.9	4.83e-07	0.00462364	53	2452	0.0216	25.5	0.0104	1.12	0.000473914	90	0.5889	0.021615	0bp
mapping2.neuronal	imm	102	2845	2825	10829	10814	319	31	0.3039	0.25	0.0025	1.4	0	66	0.2292	36.05	0.113	9.39	2.46e-08	0.0061032	68	2452	0.0277	33.7	0.0137	1.4	7.1e-05	117	0.5812	0.0277325	0bp
mapping2.neuronal	imm	102	2845	2825	10829	10814	391	32	0.3137	0.75	0.0074	2.34	0	74	0.2061	44.7	0.1143	7.49	1.98e-06	0.00684298	101	2452	0.0412	43.55	0.0178	2.34	9.97e-10	201	0.5025	0.0411909	0bp
mapping2.neuronal	imm	102	2845	2825	10829	10814	448	33	0.3235	0.25	0.0025	2.65	0	88	0.212	51.45	0.1148	8.16	3.84e-09	0.0081376	113	2452	0.0461	47.9	0.0195	2.65	3.72e-08	219	0.516	0.0460848	0bp
mapping2.neuronal	imm	102	2845	2825	10829	10814	516	33	0.3235	0.65	0.0064	2.4	9.97e-213	94	0.1946	63.65	0.1234	5.88	2.74e-08	0.00869244	114	2452	0.0465	55.05	0.0225	2.4	4.52e-07	221	0.5158	0.0464927	0bp
mapping2.neuronal	imm	102	2845	2825	10829	10814	580	37	0.3627	1.05	0.0103	2.89	5.58e-235	112	0.2063	69.4	0.1197	7.34	2.7e-06	0.0103569	132	2452	0.0538	61.25	0.025	2.89	3.76e-08	264	0.5	0.0538336	0bp
mapping2.neuronal	imm	102	2845	2825	10829	10814	643	37	0.3627	1.2	0.0118	2.98	5.25e-197	134	0.2211	78.6	0.1222	8.62	1.49e-16	0.0123913	143	2452	0.0583	70.05	0.0286	2.98	1.13e-06	292	0.4897	0.0583197	0bp
mapping2.neuronal	imm	102	2845	2825	10829	10814	704	39	0.3824	1.2	0.0118	2.99	9.27e-257	146	0.2195	83.1	0.118	8.93	4.1e-17	0.013501	152	2452	0.062	78.65	0.0321	2.99	3.1e-06	303	0.5017	0.0619902	0bp
mapping2.neuronal	imm	102	2845	2825	10829	10814	763	40	0.3922	0.95	0.0093	3.26	0	159	0.2199	96.55	0.1265	8.18	2.01e-09	0.0147032	163	2452	0.0665	83.1	0.0339	3.26	2.98e-07	342	0.4766	0.0664763	0bp
mapping2.neuronal	imm	102	2845	2825	10829	10814	827	40	0.3922	0.8	0.0078	3.9	0	172	0.2186	98.7	0.1193	8.86	2.42e-21	0.0159053	181	2452	0.0738	85.35	0.0348	3.9	7.28e-10	414	0.4372	0.0738173	0bp
mapping2.neuronal	imm	102	2845	2825	10829	10814	893	41	0.402	0.95	0.0093	4.33	4.81e-291	187	0.2195	107.5	0.1204	8.9	1.61e-14	0.0172924	196	2452	0.0799	89.95	0.0367	4.33	2.11e-09	469	0.4179	0.0799347	0bp
mapping2.neuronal	imm	102	2845	2825	10829	10814	957	43	0.4216	0.7	0.0069	4.57	0	208	0.2276	120	0.1254	9.2	2.28e-16	0.0192343	214	2452	0.0873	101.9	0.0416	4.57	4.18e-11	494	0.4332	0.0872757	0bp
mapping2.neuronal	imm	102	2845	2825	10829	10814	1025	43	0.4216	1.6	0.0157	4.83	7.98e-288	227	0.2312	121	0.118	10.34	1.49e-26	0.0209913	230	2452	0.0938	111.55	0.0455	4.83	1.51e-07	517	0.4449	0.093801	0bp
mapping2.neuronal	imm	102	2845	2825	10829	10814	1090	43	0.4216	1.6	0.0157	4.77	9.29e-195	245	0.234	134.7	0.1236	10.12	3.83e-17	0.0226558	238	2452	0.0971	120.95	0.0493	4.77	7.21e-08	532	0.4474	0.0970636	0bp
mapping2.neuronal	imm	102	2845	2825	10829	10814	1149	44	0.4314	1.7	0.0167	6.42	0	265	0.2398	139.05	0.121	10.96	1.35e-25	0.0245053	265	2452	0.1081	107.6	0.0439	6.42	2.4e-28	592	0.4476	0.108075	0bp
mapping2.neuronal	imm	102	2845	2825	10829	10814	1216	44	0.4314	1.55	0.0152	5.92	0	279	0.2381	146.15	0.1202	10.93	3.47e-48	0.0257999	272	2452	0.1109	126.8	0.0517	5.92	3.56e-07	617	0.4408	0.11093	0bp
mapping2.neuronal	imm	102	2845	2825	10829	10814	1289	44	0.4314	1.25	0.0123	7.18	0	296	0.2378	155.55	0.1207	10.9	7.41e-43	0.0273719	310	2452	0.1264	134.05	0.0547	7.18	4.94e-18	663	0.4676	0.126427	0bp
mapping2.neuronal	imm	102	2845	2825	10829	10814	1366	45	0.4412	1.35	0.0132	6.94	0	314	0.2377	170.45	0.1248	10.51	5.33e-39	0.0290364	319	2452	0.1301	148.8	0.0607	6.94	7.03e-15	679	0.4698	0.130098	0bp
mapping2.neuronal	imm	102	2845	2825	10829	10814	1433	46	0.451	1.05	0.0103	8.23	0	327	0.2358	177.15	0.1236	10.46	1.13e-42	0.0302386	355	2452	0.1448	153.25	0.0625	8.23	2.01e-34	736	0.4823	0.14478	0bp
mapping2.neuronal	imm	102	2845	2825	10829	10814	1503	47	0.4608	1.8	0.0176	8.02	0	337	0.2315	182.25	0.1213	10.3	3.14e-25	0.0311633	359	2452	0.1464	162.3	0.0662	8.02	8.68e-10	747	0.4806	0.146411	0bp
mapping2.neuronal	imm	102	2845	2825	10829	10814	1571	48	0.4706	1.5	0.0147	8.33	0	353	0.2318	189.3	0.1205	10.42	1.39e-38	0.0326429	372	2452	0.1517	167.85	0.0685	8.33	2.32e-19	763	0.4875	0.151713	0bp
mapping2.neuronal	imm	102	2845	2825	10829	10814	1642	49	0.4804	2.35	0.023	8.3	1.24e-213	368	0.231	203.65	0.124	10.01	1.39e-24	0.03403	389	2452	0.1586	185.55	0.0757	8.3	2.41e-09	789	0.493	0.158646	0bp
mapping2.neuronal	imm	102	2845	2825	10829	10814	1707	51	0.5	2.1	0.0206	8.48	1.55e-250	390	0.2355	213.95	0.1253	10.31	6.74e-41	0.0360644	396	2452	0.1615	188.15	0.0767	8.48	1.61e-14	801	0.4944	0.161501	0bp
mapping2.neuronal	imm	102	2845	2825	10829	10814	1774	53	0.5196	2.6	0.0255	9.26	1.44e-150	410	0.2382	214.8	0.1211	11	2.55e-43	0.0379138	409	2452	0.1668	182	0.0742	9.26	1.29e-28	831	0.4922	0.166803	0bp
mapping2.neuronal	imm	102	2845	2825	10829	10814	1845	53	0.5196	2.15	0.0211	9.12	1.27e-205	424	0.2366	222.75	0.1207	10.91	3.09e-49	0.0392084	419	2452	0.1709	195.4	0.0797	9.12	4.25e-16	852	0.4918	0.170881	0bp
mapping2.neuronal	imm	102	2845	2825	10829	10814	1917	54	0.5294	2.4	0.0235	9.31	1.04e-157	438	0.2351	233.75	0.1219	10.65	7.01e-39	0.0405031	432	2452	0.1762	203.7	0.0831	9.31	7.14e-21	904	0.4779	0.176183	0bp
mapping2.neuronal	imm	102	2845	2825	10829	10814	1981	54	0.5294	1.85	0.0181	9.97	0	454	0.2356	241.4	0.1219	10.73	5.65e-53	0.0419826	444	2452	0.1811	199.45	0.0813	9.97	3.07e-25	948	0.4684	0.181077	0bp
mapping2.neuronal	imm	102	2845	2825	10829	10814	2054	55	0.5392	1.55	0.0152	9.79	0	468	0.2341	257.25	0.1252	10.26	7.81e-41	0.0432772	469	2452	0.1913	228.85	0.0933	9.79	6.23e-13	1005	0.4667	0.191272	0bp
mapping2.neuronal	imm	102	2845	2825	10829	10814	2123	55	0.5392	3.2	0.0314	10.07	7.6e-219	480	0.2321	260.75	0.1228	10.33	2.29e-88	0.0443869	481	2452	0.1962	234.1	0.0955	10.07	1.72e-18	1033	0.4656	0.196166	0bp
mapping2.neuronal	imm	102	2845	2825	10829	10814	2193	55	0.5392	2.85	0.0279	10.8	5.7e-182	491	0.2297	266.1	0.1213	10.26	5e-71	0.0454041	491	2452	0.2002	226.25	0.0923	10.8	1.43e-39	1059	0.4636	0.200245	0bp
mapping2.neuronal	imm	102	2845	2825	10829	10814	2265	55	0.5392	2.25	0.0221	10.58	3.29e-216	505	0.2285	275.15	0.1215	10.15	4.16e-86	0.0466987	500	2452	0.2039	240.55	0.0981	10.58	2.3e-16	1080	0.463	0.203915	0bp
mapping2.neuronal	imm	102	2845	2825	10829	10814	2331	55	0.5392	2.7	0.0265	10.64	0	515	0.2263	281.45	0.1207	10.02	3.29e-59	0.0476235	506	2452	0.2064	245.15	0.1	10.64	3.21e-29	1089	0.4646	0.206362	0bp
mapping2.neuronal	imm	102	2845	2825	10829	10814	2398	55	0.5392	2.95	0.0289	11.24	1.24e-275	532	0.2271	290.85	0.1213	10.06	5.42e-47	0.0491955	525	2452	0.2141	249.45	0.1017	11.24	2.14e-17	1124	0.4671	0.214111	0bp
mapping2.neuronal	imm	102	2845	2825	10829	10814	2471	55	0.5392	3.15	0.0309	10.72	9.68e-144	543	0.2248	298.4	0.1208	9.9	4.63e-47	0.0502127	534	2452	0.2178	271.15	0.1106	10.72	9.11e-26	1138	0.4692	0.217781	0bp
mapping2.neuronal	imm	102	2845	2825	10829	10814	2535	56	0.549	3.4	0.0333	10.94	1.84e-282	554	0.2235	302.75	0.1194	9.91	1.87e-52	0.0512299	539	2452	0.2198	270.85	0.1105	10.94	1.15e-12	1145	0.4707	0.219821	0bp
mapping2.neuronal	imm	102	2845	2825	10829	10814	2604	56	0.549	2.7	0.0265	11.06	3.58e-227	569	0.2233	316.6	0.1216	9.69	5.34e-76	0.052617	548	2452	0.2235	276.8	0.1129	11.06	2.27e-17	1170	0.4684	0.223491	0bp
mapping2.neuronal	imm	102	2845	2825	10829	10814	2666	56	0.549	3.25	0.0319	10.64	4.5e-243	577	0.2211	325.5	0.1221	9.43	7.68e-76	0.0533568	555	2452	0.2263	294	0.1199	10.64	6.59e-13	1186	0.468	0.226346	0bp
mapping2.neuronal	imm	102	2845	2825	10829	10814	2742	57	0.5588	3.8	0.0373	11.54	1.11e-181	595	0.2216	336.3	0.1226	9.43	1.4e-82	0.0550213	570	2452	0.2325	286.95	0.117	11.54	1.04e-21	1208	0.4719	0.232463	0bp
mapping2.neuronal	imm	102	2845	2825	10829	10814	2809	57	0.5588	3.45	0.0338	12.01	4.6e-122	609	0.2213	344.5	0.1226	9.42	9.15e-56	0.0563159	592	2452	0.2414	297.45	0.1213	12.01	1.11e-19	1245	0.4755	0.241436	0bp
mapping2.neuronal	imm	102	2845	2825	10829	10814	2872	60	0.5882	2.8	0.0275	11.98	3.36e-223	620	0.2205	344.6	0.12	9.59	5.36e-88	0.0573331	597	2452	0.2435	303.15	0.1236	11.98	2.15e-55	1264	0.4723	0.243475	0bp
mapping2.neuronal	imm	102	2845	2825	10829	10814	2930	60	0.5882	3.25	0.0319	12.35	4.78e-211	631	0.2199	357.5	0.122	9.33	6.19e-160	0.0583503	608	2452	0.248	305.3	0.1245	12.35	7.57e-23	1292	0.4706	0.247961	0bp
mapping2.neuronal	imm	102	2845	2825	10829	10814	2992	60	0.5882	4.15	0.0407	12.01	5.62e-202	645	0.22	363.85	0.1216	9.4	1.09e-83	0.0596449	623	2452	0.2541	328.6	0.134	12.01	1.94e-35	1317	0.473	0.254078	0bp
mapping2.neuronal	imm	102	2845	2825	10829	10814	3038	60	0.5882	3.7	0.0363	12.65	2.48e-227	657	0.2206	364.6	0.12	9.62	1.97e-62	0.0607546	634	2452	0.2586	323.75	0.132	12.65	4.85e-30	1336	0.4746	0.258564	0bp
mapping2.neuronal	imm	102	2845	2825	10829	10814	3038	60	0.5882	3.55	0.0348	12.3	2.49e-218	657	0.2206	374.7	0.1233	9.29	2.53e-54	0.0607546	634	2452	0.2586	332.5	0.1356	12.3	5.64e-17	1336	0.4746	0.258564	0bp
mapping2.neuronal	imm	102	2845	2825	10829	10814	3038	60	0.5882	3.75	0.0368	12.22	5.02e-214	657	0.2206	362.7	0.1194	9.69	1.68e-72	0.0607546	634	2452	0.2586	334.35	0.1364	12.22	2.09e-19	1336	0.4746	0.258564	0bp
mapping2.neuronal	imm	102	2845	2825	10829	10814	3038	60	0.5882	3.2	0.0314	12.42	1.22e-262	657	0.2206	376.7	0.124	9.23	2.22e-54	0.0607546	634	2452	0.2586	329.45	0.1344	12.42	1.27e-24	1336	0.4746	0.258564	0bp
mapping2.neuronal	imm	102	2845	2825	10829	10814	3038	60	0.5882	3.25	0.0319	12	0	657	0.2206	366.5	0.1206	9.56	9.04e-45	0.0607546	634	2452	0.2586	339.7	0.1385	12	1.25e-16	1336	0.4746	0.258564	0bp
mapping2.neuronal	imm	102	2845	2825	10829	10814	3038	60	0.5882	3.45	0.0338	12.53	2.88e-117	657	0.2206	373.05	0.1228	9.35	1.8e-77	0.0607546	634	2452	0.2586	326.85	0.1333	12.53	1.03e-21	1336	0.4746	0.258564	0bp
mapping1.male_gonad	imm	17	2845	2841	10829	10829	83	8	0.470588	0	0	0	0	17	0.204819	8.05	0.097	-9.7	0.000217143	0.00156986	0	57	0	0	0	0	0	17	0	0	5bp
mapping1.male_gonad	imm	17	2845	2841	10829	10829	175	9	0.529412	0	0	0	0	43	0.245714	21	0.12	-12	1.37e-07	0.00397082	0	57	0	0	0	0	0	47	0	0	5bp
mapping1.male_gonad	imm	17	2845	2841	10829	10829	263	9	0.529412	0	0	0	0	53	0.201521	30.2	0.1148	-11.48	5.31e-06	0.00489427	0	57	0	0	0	0	0	58	0	0	5bp
mapping1.male_gonad	imm	17	2845	2841	10829	10829	353	9	0.529412	0.2	0.0118	0	8.53e-64	66	0.186969	38.75	0.1098	-10.98	3.45e-06	0.00609475	0	57	0	0	0	0	0	82	0	0	5bp
mapping1.male_gonad	imm	17	2845	2841	10829	10829	444	9	0.529412	0.05	0.0029	0	0	79	0.177928	48.75	0.1098	-10.98	4.45e-09	0.00729523	0	57	0	0	0	0	0	105	0	0	5bp
mapping1.male_gonad	imm	17	2845	2841	10829	10829	533	9	0.529412	0	0	0	0	83	0.155722	60.75	0.114	-11.4	0.00158109	0.0076646	0	57	0	0	0	0	0	106	0	0	5bp
mapping1.male_gonad	imm	17	2845	2841	10829	10829	620	9	0.529412	0.05	0.0029	-0.18	0	98	0.158065	72.9	0.1176	-11.76	0.0013289	0.00904977	0	57	0	0.1	0.0018	-0.18	0.411532	109	0	0	5bp
mapping1.male_gonad	imm	17	2845	2841	10829	10829	702	9	0.529412	0	0	-0.18	0	110	0.156695	77.2	0.11	-11	4.64e-07	0.0101579	0	57	0	0.1	0.0018	-0.18	0.411532	117	0	0	5bp
mapping1.male_gonad	imm	17	2845	2841	10829	10829	790	9	0.529412	0	0	-0.09	0	119	0.150633	90.5	0.1146	-11.46	0.00528406	0.010989	0	57	0	0.05	0.0009	-0.09	0.411532	122	0	0	5bp
mapping1.male_gonad	imm	17	2845	2841	10829	10829	874	9	0.529412	0.05	0.0029	0	0	129	0.147597	94.3	0.1079	-10.79	3.65e-05	0.0119125	0	57	0	0	0	0	0	134	0	0	5bp
mapping1.male_gonad	imm	17	2845	2841	10829	10829	960	9	0.529412	0	0	0	0	142	0.147917	108.2	0.1127	-11.27	0.000334134	0.0131129	0	57	0	0	0	0	0	148	0	0	5bp
mapping1.male_gonad	imm	17	2845	2841	10829	10829	1051	9	0.529412	0.1	0.0059	0	1.99e-88	155	0.147479	121.1	0.1152	-11.52	7.3e-05	0.0143134	0	57	0	0	0	0	0	161	0	0	5bp
mapping1.male_gonad	imm	17	2845	2841	10829	10829	1137	9	0.529412	0.15	0.0088	-0.79	3.12e-129	161	0.141601	130.75	0.115	-11.5	0.000457594	0.0148675	0	57	0	0.45	0.0079	-0.79	0.373466	165	0	0	5bp
mapping1.male_gonad	imm	17	2845	2841	10829	10829	1219	9	0.529412	0.1	0.0059	-0.09	3.81e-184	171	0.140279	135.8	0.1114	-11.14	0.0041521	0.0157909	0	57	0	0.05	0.0009	-0.09	0.411532	175	0	0	5bp
mapping1.male_gonad	imm	17	2845	2841	10829	10829	1302	9	0.529412	0.05	0.0029	-0.18	0	190	0.145929	145.7	0.1119	-11.19	1.94e-05	0.0175455	0	57	0	0.1	0.0018	-0.18	0.411532	193	0	0	5bp
mapping1.male_gonad	imm	17	2845	2841	10829	10829	1385	9	0.529412	0	0	-0.09	0	204	0.147292	157.9	0.114	-11.4	9.82e-08	0.0188383	6	57	0.105263	0.05	0.0009	-0.09	2.66e-156	224	0.0267857	0.105263	5bp
mapping1.male_gonad	imm	17	2845	2841	10829	10829	1470	9	0.529412	0.1	0.0059	0	3.81e-184	224	0.152381	171.55	0.1167	-11.67	0.000280912	0.0206852	6	57	0.105263	0	0	0	0	242	0.0247934	0.105263	5bp
mapping1.male_gonad	imm	17	2845	2841	10829	10829	1559	9	0.529412	0.1	0.0059	-0.26	3.81e-184	240	0.153945	176.1	0.113	-11.3	2.05e-09	0.0221627	6	57	0.105263	0.15	0.0026	-0.26	1.06e-57	276	0.0217391	0.105263	5bp
mapping1.male_gonad	imm	17	2845	2841	10829	10829	1640	9	0.529412	0	0	-0.18	0	257	0.156707	188	0.1146	-11.46	7.61e-10	0.0237326	6	57	0.105263	0.1	0.0018	-0.18	3.38e-82	296	0.0202703	0.105263	5bp
mapping1.male_gonad	imm	17	2845	2841	10829	10829	1718	9	0.529412	0.05	0.0029	0	0	270	0.157159	195.2	0.1136	-11.36	8.44e-08	0.0249331	6	57	0.105263	0	0	0	0	306	0.0196078	0.105263	5bp
mapping1.male_gonad	imm	17	2845	2841	10829	10829	1802	9	0.529412	0.25	0.0147	-0.26	2.9e-57	282	0.156493	202.2	0.1122	-11.22	2.48e-08	0.0260412	7	57	0.122807	0.15	0.0026	-0.26	8.03e-45	319	0.0219436	0.122807	5bp
mapping1.male_gonad	imm	17	2845	2841	10829	10829	1885	9	0.529412	0.1	0.0059	-0.26	3.81e-184	294	0.155968	216.6	0.1149	-11.49	9.94e-09	0.0271493	7	57	0.122807	0.15	0.0026	-0.26	8.03e-45	333	0.021021	0.122807	5bp
mapping1.male_gonad	imm	17	2845	2841	10829	10829	1968	10	0.588235	0	0	0	0	309	0.157012	224.3	0.114	-11.4	2.1e-12	0.0285345	9	57	0.157895	0	0	0	0	364	0.0247253	0.157895	5bp
mapping1.male_gonad	imm	17	2845	2841	10829	10829	2047	10	0.588235	0.1	0.0059	-0.18	2.78e-227	323	0.157792	237.1	0.1158	-11.58	1.57e-11	0.0298273	9	57	0.157895	0.1	0.0018	-0.18	3.81e-184	394	0.0228426	0.157895	5bp
mapping1.male_gonad	imm	17	2845	2841	10829	10829	2125	10	0.588235	0.15	0.0088	-0.53	2.08e-90	332	0.156235	243	0.1144	-11.44	5e-10	0.0306584	9	57	0.157895	0.3	0.0053	-0.53	2.47e-40	410	0.0219512	0.157895	5bp
mapping1.male_gonad	imm	17	2845	2841	10829	10829	2205	11	0.647059	0.25	0.0147	-0.35	1.18e-129	346	0.156916	247.5	0.1122	-11.22	3.01e-10	0.0319512	11	57	0.192982	0.2	0.0035	-0.35	5.5e-95	426	0.0258216	0.192982	5bp
mapping1.male_gonad	imm	17	2845	2841	10829	10829	2291	11	0.647059	0.1	0.0059	-0.18	5.32e-275	358	0.156264	261.2	0.114	-11.4	7.29e-12	0.0330594	11	57	0.192982	0.1	0.0018	-0.18	1.65e-131	446	0.0246637	0.192982	5bp
mapping1.male_gonad	imm	17	2845	2841	10829	10829	2370	11	0.647059	0.25	0.0147	-0.18	2.45e-85	368	0.155274	274.95	0.116	-11.6	6.31e-09	0.0339828	11	57	0.192982	0.1	0.0018	-0.18	1.65e-131	456	0.0241228	0.192982	5bp
mapping1.male_gonad	imm	17	2845	2841	10829	10829	2453	11	0.647059	0.1	0.0059	-0.35	1.65e-131	379	0.154505	283.45	0.1156	-11.56	1.17e-10	0.0349986	11	57	0.192982	0.2	0.0035	-0.35	5.5e-95	468	0.0235043	0.192982	5bp
mapping1.male_gonad	imm	17	2845	2841	10829	10829	2537	11	0.647059	0.25	0.0147	-0.18	2.45e-85	387	0.152542	286.85	0.1131	-11.31	4.55e-09	0.0357374	11	57	0.192982	0.1	0.0018	-0.18	1.65e-131	516	0.0213178	0.192982	5bp
mapping1.male_gonad	imm	17	2845	2841	10829	10829	2622	11	0.647059	0.25	0.0147	-0.61	1.18e-129	400	0.152555	300.9	0.1148	-11.48	4.28e-09	0.0369379	11	57	0.192982	0.35	0.0061	-0.61	1.42e-15	529	0.020794	0.192982	5bp
mapping1.male_gonad	imm	17	2845	2841	10829	10829	2699	11	0.647059	0.1	0.0059	-0.44	5.32e-275	409	0.151538	311.9	0.1156	-11.56	1.79e-06	0.037769	11	57	0.192982	0.25	0.0044	-0.44	2.45e-85	538	0.0204461	0.192982	5bp
mapping1.male_gonad	imm	17	2845	2841	10829	10829	2773	11	0.647059	0.15	0.0088	-0.53	4.56e-193	426	0.153624	317.3	0.1144	-11.44	1.52e-11	0.0393388	11	57	0.192982	0.3	0.0053	-0.53	7.6e-16	549	0.0200364	0.192982	5bp
mapping1.male_gonad	imm	17	2845	2841	10829	10829	2855	11	0.647059	0.1	0.0059	-0.09	5.32e-275	440	0.154116	330.15	0.1156	-11.56	2.46e-11	0.0406316	11	57	0.192982	0.05	0.0009	-0.09	0	597	0.0184255	0.192982	5bp
mapping1.male_gonad	imm	17	2845	2841	10829	10829	2933	11	0.647059	0.15	0.0088	-0.7	4.56e-193	448	0.152745	338.95	0.1156	-11.56	9.83e-11	0.0413704	11	57	0.192982	0.4	0.007	-0.7	2.39e-15	610	0.0180328	0.192982	5bp
mapping1.male_gonad	imm	17	2845	2841	10829	10829	3016	11	0.647059	0.25	0.0147	-0.79	1.18e-129	460	0.15252	350.15	0.1161	-11.61	2.9e-08	0.0424785	11	57	0.192982	0.45	0.0079	-0.79	1.94e-14	620	0.0177419	0.192982	5bp
mapping1.male_gonad	imm	17	2845	2841	10829	10829	3101	12	0.705882	0.2	0.0118	-0.18	4.15e-182	471	0.151886	357.3	0.1152	-11.52	7.18e-12	0.0434943	15	57	0.263158	0.1	0.0018	-0.18	0	642	0.0233645	0.263158	5bp
mapping1.male_gonad	imm	17	2845	2841	10829	10829	3181	12	0.705882	0.1	0.0059	-0.61	0	487	0.153097	368.95	0.116	-11.6	2.39e-10	0.0449718	15	57	0.263158	0.35	0.0061	-0.61	2.36e-86	663	0.0226244	0.263158	5bp
mapping1.male_gonad	imm	17	2845	2841	10829	10829	3262	12	0.705882	0.2	0.0118	0	4.15e-182	496	0.152054	382.15	0.1172	-11.72	6.77e-08	0.0458029	15	57	0.263158	0	0	0	0	667	0.0224888	0.263158	5bp
mapping1.male_gonad	imm	17	2845	2841	10829	10829	3339	12	0.705882	0.25	0.0147	-0.79	1.9e-154	503	0.150644	384.45	0.1151	-11.51	4.19e-14	0.0464493	15	57	0.263158	0.45	0.0079	-0.79	8.71e-26	674	0.0222552	0.263158	5bp
mapping1.male_gonad	imm	17	2845	2841	10829	10829	3417	13	0.764706	0.35	0.0206	-0.26	2.95e-103	513	0.150132	388.75	0.1138	-11.38	9.84e-21	0.0473728	16	57	0.280702	0.15	0.0026	-0.26	1.95e-230	686	0.0233236	0.280702	5bp
mapping1.male_gonad	imm	17	2845	2841	10829	10829	3497	13	0.764706	0.1	0.0059	-0.61	0	520	0.148699	400.8	0.1146	-11.46	6.05e-18	0.0480192	16	57	0.280702	0.35	0.0061	-0.61	3.13e-98	689	0.0232221	0.280702	5bp
mapping1.male_gonad	imm	17	2845	2841	10829	10829	3580	13	0.764706	0.3	0.0176	-1.05	5.35e-161	534	0.149162	404.05	0.1129	-11.29	1.45e-11	0.049312	16	57	0.280702	0.6	0.0105	-1.05	9.45e-39	695	0.0230216	0.280702	5bp
mapping1.male_gonad	imm	17	2845	2841	10829	10829	3658	13	0.764706	0.2	0.0118	-0.26	7.34e-214	554	0.151449	420.85	0.115	-11.5	2.6e-30	0.0511589	16	57	0.280702	0.15	0.0026	-0.26	1.95e-230	708	0.0225989	0.280702	5bp
mapping1.male_gonad	imm	17	2845	2841	10829	10829	3732	13	0.764706	0.15	0.0088	-0.26	7.83e-270	560	0.150054	424.55	0.1138	-11.38	3.83e-23	0.051713	16	57	0.280702	0.15	0.0026	-0.26	0	712	0.0224719	0.280702	5bp
mapping1.male_gonad	imm	17	2845	2841	10829	10829	3801	13	0.764706	0.55	0.0324	-0.18	1.09e-51	573	0.15075	441.7	0.1162	-11.62	5.79e-08	0.0529135	16	57	0.280702	0.1	0.0018	-0.18	0	738	0.0216802	0.280702	5bp
mapping1.male_gonad	imm	17	2845	2841	10829	10829	3875	13	0.764706	0.25	0.0147	-0.88	3.9e-119	585	0.150968	444.65	0.1147	-11.47	3.61e-17	0.0540216	16	57	0.280702	0.5	0.0088	-0.88	1.4e-27	745	0.0214765	0.280702	5bp
mapping1.male_gonad	imm	17	2845	2841	10829	10829	3937	13	0.764706	0.15	0.0088	-0.18	7.83e-270	595	0.15113	451.8	0.1148	-11.48	2.74e-07	0.0549451	16	57	0.280702	0.1	0.0018	-0.18	0	747	0.021419	0.280702	5bp
mapping1.male_gonad	imm	17	2845	2841	10829	10829	3937	13	0.764706	0.25	0.0147	-0.53	3.63e-71	595	0.15113	459.05	0.1166	-11.66	3.28e-15	0.0549451	16	57	0.280702	0.3	0.0053	-0.53	1.59e-126	747	0.021419	0.280702	5bp
mapping1.male_gonad	imm	17	2845	2841	10829	10829	3937	13	0.764706	0.3	0.0176	-0.7	5.35e-161	595	0.15113	460.35	0.1169	-11.69	2.44e-13	0.0549451	16	57	0.280702	0.4	0.007	-0.7	2.07e-95	747	0.021419	0.280702	5bp
mapping2.eye	imm	28	2845	2839	10829	10823	85	10	0.357143	0.05	0.0018	-0.49	0	25	0.294118	9.7	0.1141	-11.41	2.18e-07	0.0023099	0	153	0	0.75	0.0049	-0.49	0.333528	43	0	0	5bp
mapping2.eye	imm	28	2845	2839	10829	10823	172	12	0.428571	0.1	0.0036	-0.52	0	41	0.238372	19.45	0.1131	-11.31	2.29e-05	0.00378823	0	153	0	0.8	0.0052	-0.52	0.373685	67	0	0	5bp
mapping2.eye	imm	28	2845	2839	10829	10823	258	12	0.428571	0	0	-0.62	0	50	0.193798	27.85	0.1079	-10.79	1.45e-10	0.00461979	1	153	0.00653595	0.95	0.0062	-0.62	0.486071	78	0.0128205	0.00653595	5bp
mapping2.eye	imm	28	2845	2839	10829	10823	340	12	0.428571	0.1	0.0036	-0.52	0	59	0.173529	37.75	0.111	-11.1	2.5e-06	0.00545135	1	153	0.00653595	0.8	0.0052	-0.52	0.421149	99	0.010101	0.00653595	5bp
mapping2.eye	imm	28	2845	2839	10829	10823	422	13	0.464286	0.1	0.0036	-0.59	0	71	0.168246	51.55	0.1222	-12.22	0.00270429	0.0065601	2	153	0.0130719	0.9	0.0059	-0.59	0.229159	127	0.015748	0.0130719	5bp
mapping2.eye	imm	28	2845	2839	10829	10823	505	14	0.5	0.4	0.0143	-0.85	1.54e-161	94	0.186139	58.75	0.1163	-11.63	5.15e-08	0.00868521	4	153	0.0261438	1.3	0.0085	-0.85	0.0516628	180	0.0222222	0.0261438	5bp
mapping2.eye	imm	28	2845	2839	10829	10823	585	14	0.5	0.45	0.0161	-1.05	4.64e-87	118	0.201709	65.85	0.1126	-11.26	2.99e-14	0.0109027	5	153	0.0326797	1.6	0.0105	-1.05	0.0328063	200	0.025	0.0326797	5bp
mapping2.eye	imm	28	2845	2839	10829	10823	666	14	0.5	0.15	0.0054	-2.03	1.62e-176	127	0.190691	74.9	0.1125	-11.25	1.53e-14	0.0117343	7	153	0.0457516	3.1	0.0203	-2.03	0.085224	213	0.0328639	0.0457516	5bp
mapping2.eye	imm	28	2845	2839	10829	10823	751	14	0.5	0.35	0.0125	-1.67	1.6e-171	141	0.18775	84.7	0.1128	-11.28	2.61e-08	0.0130278	8	153	0.0522876	2.55	0.0167	-1.67	0.0346137	239	0.0334728	0.0522876	5bp
mapping2.eye	imm	28	2845	2839	10829	10823	831	14	0.5	0.1	0.0036	-1.7	0	155	0.186522	94.65	0.1139	-11.39	1e-12	0.0143214	8	153	0.0522876	2.6	0.017	-1.7	0.0147046	261	0.0306513	0.0522876	5bp
mapping2.eye	imm	28	2845	2839	10829	10823	912	15	0.535714	0.2	0.0071	-2.12	4.29e-285	171	0.1875	106.65	0.1169	-11.69	5.09e-13	0.0157997	18	153	0.117647	3.25	0.0212	-2.12	3.77e-05	303	0.0594059	0.117647	5bp
mapping2.eye	imm	28	2845	2839	10829	10823	996	15	0.535714	0.25	0.0089	-2.39	5.18e-242	186	0.186747	115.75	0.1162	-11.62	5.87e-12	0.0171856	21	153	0.137255	3.65	0.0239	-2.39	9.34e-08	339	0.0619469	0.137255	5bp
mapping2.eye	imm	28	2845	2839	10829	10823	1066	15	0.535714	0.3	0.0107	-3.5	2.47e-146	197	0.184803	126.3	0.1185	-11.85	9.94e-14	0.018202	21	153	0.137255	5.35	0.035	-3.5	0.000775392	346	0.0606936	0.137255	5bp
mapping2.eye	imm	28	2845	2839	10829	10823	1137	15	0.535714	0.25	0.0089	-2.78	1.16e-158	215	0.189094	130.8	0.115	-11.5	6.74e-18	0.0198651	27	153	0.176471	4.25	0.0278	-2.78	7.55e-11	375	0.072	0.176471	5bp
mapping2.eye	imm	28	2845	2839	10829	10823	1219	15	0.535714	0.45	0.0161	-2.45	4.81e-100	231	0.1895	144	0.1181	-11.81	7.92e-19	0.0213434	27	153	0.176471	3.75	0.0245	-2.45	7.65e-12	393	0.0687023	0.176471	5bp
mapping2.eye	imm	28	2845	2839	10829	10823	1295	16	0.571429	0.35	0.0125	-3.46	1.02e-224	244	0.188417	149.75	0.1156	-11.56	1.55e-23	0.0225446	27	153	0.176471	5.3	0.0346	-3.46	3.95e-06	404	0.0668317	0.176471	5bp
mapping2.eye	imm	28	2845	2839	10829	10823	1375	16	0.571429	0.5	0.0179	-4.25	1.29e-112	259	0.188364	159	0.1156	-11.56	1.12e-17	0.0239305	27	153	0.176471	6.5	0.0425	-4.25	3.28e-06	460	0.0586957	0.176471	5bp
mapping2.eye	imm	28	2845	2839	10829	10823	1445	17	0.607143	0.45	0.0161	-3.66	8.98e-129	280	0.193772	160.2	0.1109	-11.09	2.29e-27	0.0258708	32	153	0.20915	5.6	0.0366	-3.66	1.41e-10	493	0.0649087	0.20915	5bp
mapping2.eye	imm	28	2845	2839	10829	10823	1527	17	0.607143	0.45	0.0161	-3.3	6.21e-231	296	0.193844	175.7	0.1151	-11.51	2.22e-24	0.0273492	32	153	0.20915	5.05	0.033	-3.3	4.65e-12	551	0.0580762	0.20915	5bp
mapping2.eye	imm	28	2845	2839	10829	10823	1606	17	0.607143	0.3	0.0107	-4.35	1.22e-276	310	0.193026	184.65	0.115	-11.5	1.77e-16	0.0286427	36	153	0.235294	6.65	0.0435	-4.35	7.23e-13	575	0.0626087	0.235294	5bp
mapping2.eye	imm	28	2845	2839	10829	10823	1686	17	0.607143	0.6	0.0214	-4.41	1.31e-128	326	0.193357	199.9	0.1186	-11.86	8e-22	0.030121	36	153	0.235294	6.75	0.0441	-4.41	1.83e-13	605	0.0595041	0.235294	5bp
mapping2.eye	imm	28	2845	2839	10829	10823	1759	17	0.607143	0.75	0.0268	-5.62	1.5e-71	338	0.192155	201.15	0.1144	-11.44	5.36e-25	0.0312298	36	153	0.235294	8.6	0.0562	-5.62	2.93e-06	621	0.057971	0.235294	5bp
mapping2.eye	imm	28	2845	2839	10829	10823	1830	17	0.607143	0.6	0.0214	-5.1	2.27e-61	351	0.191803	216.6	0.1184	-11.84	1.34e-16	0.0324309	36	153	0.235294	7.8	0.051	-5.1	3.06e-08	635	0.0566929	0.235294	5bp
mapping2.eye	imm	28	2845	2839	10829	10823	1900	17	0.607143	0.45	0.0161	-5.78	8.98e-129	363	0.191053	225.5	0.1187	-11.87	3.87e-22	0.0335397	36	153	0.235294	8.85	0.0578	-5.78	3.89e-06	650	0.0553846	0.235294	5bp
mapping2.eye	imm	28	2845	2839	10829	10823	1969	17	0.607143	0.55	0.0196	-4.9	1.22e-88	384	0.195023	229.4	0.1165	-11.65	2.99e-17	0.03548	37	153	0.24183	7.5	0.049	-4.9	1.92e-12	666	0.0555556	0.24183	5bp
mapping2.eye	imm	28	2845	2839	10829	10823	2043	17	0.607143	0.65	0.0232	-4.67	1.65e-131	398	0.194812	237.8	0.1164	-11.64	3.46e-30	0.0367735	37	153	0.24183	7.15	0.0467	-4.67	1.44e-11	683	0.0541728	0.24183	5bp
mapping2.eye	imm	28	2845	2839	10829	10823	2121	17	0.607143	0.4	0.0143	-4.84	1.68e-239	416	0.196134	247.5	0.1167	-11.67	2.34e-22	0.0384367	37	153	0.24183	7.4	0.0484	-4.84	1.6e-12	693	0.0533911	0.24183	5bp
mapping2.eye	imm	28	2845	2839	10829	10823	2196	17	0.607143	0.7	0.025	-5.13	6.08e-110	426	0.193989	257.25	0.1171	-11.71	2.88e-30	0.0393606	38	153	0.248366	7.85	0.0513	-5.13	6.75e-16	741	0.0512821	0.248366	5bp
mapping2.eye	imm	28	2845	2839	10829	10823	2268	17	0.607143	0.6	0.0214	-7.12	1.31e-128	447	0.19709	267.9	0.1181	-11.81	1.39e-37	0.0413009	38	153	0.248366	10.9	0.0712	-7.12	0.000404891	769	0.0494148	0.248366	5bp
mapping2.eye	imm	28	2845	2839	10829	10823	2340	17	0.607143	1.15	0.0411	-6.37	1.72e-44	462	0.197436	273.6	0.1169	-11.69	4.38e-54	0.0426869	38	153	0.248366	9.75	0.0637	-6.37	2.05e-08	801	0.0474407	0.248366	5bp
mapping2.eye	imm	28	2845	2839	10829	10823	2411	17	0.607143	0.75	0.0268	-6.34	3.66e-95	475	0.197014	283.5	0.1176	-11.76	1.17e-35	0.043888	38	153	0.248366	9.7	0.0634	-6.34	2.35e-10	833	0.0456182	0.248366	5bp
mapping2.eye	imm	28	2845	2839	10829	10823	2491	17	0.607143	1	0.0357	-6.83	7.69e-78	496	0.199117	293.75	0.1179	-11.79	1.44e-33	0.0458283	38	153	0.248366	10.45	0.0683	-6.83	4.97e-09	872	0.043578	0.248366	5bp
mapping2.eye	imm	28	2845	2839	10829	10823	2565	17	0.607143	0.7	0.025	-7.29	2.76e-92	509	0.198441	306.15	0.1194	-11.94	2.27e-38	0.0470295	41	153	0.267974	11.15	0.0729	-7.29	4.92e-07	898	0.045657	0.267974	5bp
mapping2.eye	imm	28	2845	2839	10829	10823	2637	17	0.607143	0.95	0.0339	-6.99	4.83e-53	517	0.196056	303.75	0.1152	-11.52	1.28e-46	0.0477686	41	153	0.267974	10.7	0.0699	-6.99	6.84e-08	907	0.045204	0.267974	5bp
mapping2.eye	imm	28	2845	2839	10829	10823	2700	17	0.607143	1.1	0.0393	-8.24	2.2e-68	534	0.197778	316.25	0.1171	-11.71	3.44e-56	0.0493394	43	153	0.281046	12.6	0.0824	-8.24	1.15e-12	935	0.0459893	0.281046	5bp
mapping2.eye	imm	28	2845	2839	10829	10823	2768	17	0.607143	0.75	0.0268	-7.45	1.5e-71	544	0.196532	324.05	0.1171	-11.71	1.37e-39	0.0502633	43	153	0.281046	11.4	0.0745	-7.45	8.5e-10	948	0.0453587	0.281046	5bp
mapping2.eye	imm	28	2845	2839	10829	10823	2832	17	0.607143	0.8	0.0286	-6.86	3.98e-99	554	0.195621	332.7	0.1175	-11.75	1.85e-28	0.0511873	43	153	0.281046	10.5	0.0686	-6.86	6.34e-07	973	0.0441932	0.281046	5bp
mapping2.eye	imm	28	2845	2839	10829	10823	2900	17	0.607143	1	0.0357	-8.37	2.85e-33	563	0.194138	345.45	0.1191	-11.91	3e-42	0.0520188	43	153	0.281046	12.8	0.0837	-8.37	2.53e-09	987	0.0435664	0.281046	5bp
mapping2.eye	imm	28	2845	2839	10829	10823	2981	18	0.642857	1.2	0.0429	-8.76	1.2e-90	576	0.193224	352.65	0.1183	-11.83	3.04e-43	0.05322	43	153	0.281046	13.4	0.0876	-8.76	1.54e-06	1002	0.0429142	0.281046	5bp
mapping2.eye	imm	28	2845	2839	10829	10823	3062	18	0.642857	0.9	0.0321	-6.44	9.35e-79	595	0.194317	357.7	0.1168	-11.68	1.16e-70	0.0549755	45	153	0.294118	9.85	0.0644	-6.44	3.63e-10	1026	0.0438596	0.294118	5bp
mapping2.eye	imm	28	2845	2839	10829	10823	3136	18	0.642857	1.1	0.0393	-8.37	5.64e-77	618	0.197066	376	0.1199	-11.99	1.33e-47	0.0571006	45	153	0.294118	12.8	0.0837	-8.37	6.15e-07	1089	0.0413223	0.294118	5bp
mapping2.eye	imm	28	2845	2839	10829	10823	3210	18	0.642857	0.8	0.0286	-9.35	6.57e-95	633	0.197196	377.6	0.1176	-11.76	4.49e-40	0.0584866	45	153	0.294118	14.3	0.0935	-9.35	1.37e-06	1108	0.0406137	0.294118	5bp
mapping2.eye	imm	28	2845	2839	10829	10823	3285	18	0.642857	1.6	0.0571	-7.84	2.88e-38	646	0.196651	381.9	0.1163	-11.63	2.21e-35	0.0596877	45	153	0.294118	12	0.0784	-7.84	6.17e-09	1126	0.0399645	0.294118	5bp
mapping2.eye	imm	28	2845	2839	10829	10823	3356	18	0.642857	1.35	0.0482	-9.08	5.14e-81	660	0.196663	398.25	0.1187	-11.87	1.36e-84	0.0609812	45	153	0.294118	13.9	0.0908	-9.08	1.01e-05	1142	0.0394046	0.294118	5bp
mapping2.eye	imm	28	2845	2839	10829	10823	3426	18	0.642857	1.35	0.0482	-8.53	2.27e-37	676	0.197315	404.5	0.1181	-11.81	2.18e-55	0.0624596	45	153	0.294118	13.05	0.0853	-8.53	0.000242083	1158	0.0388601	0.294118	5bp
mapping2.eye	imm	28	2845	2839	10829	10823	3505	18	0.642857	1	0.0357	-10.82	6.45e-77	696	0.198573	415.55	0.1186	-11.86	2.72e-30	0.0643075	45	153	0.294118	16.55	0.1082	-10.82	7.86e-07	1203	0.0374065	0.294118	5bp
mapping2.eye	imm	28	2845	2839	10829	10823	3543	19	0.678571	1.45	0.0518	-8.2	8.08e-41	705	0.198984	414.75	0.1171	-11.71	3.17e-43	0.0651391	45	153	0.294118	12.55	0.082	-8.2	2.27e-08	1213	0.0370981	0.294118	5bp
mapping2.eye	imm	28	2845	2839	10829	10823	3543	19	0.678571	1.15	0.0411	-10.29	1.23e-60	705	0.198984	419.35	0.1184	-11.84	2.96e-34	0.0651391	45	153	0.294118	15.75	0.1029	-10.29	0.000269955	1213	0.0370981	0.294118	5bp
mapping2.eye	imm	28	2845	2839	10829	10823	3543	19	0.678571	1.65	0.0589	-10.03	3.48e-38	705	0.198984	422.55	0.1193	-11.93	1.03e-28	0.0651391	45	153	0.294118	15.35	0.1003	-10.03	0.00170669	1213	0.0370981	0.294118	5bp
mapping2.eye	imm	28	2845	2839	10829	10823	3543	19	0.678571	1.45	0.0518	-8.07	3.08e-33	705	0.198984	410.05	0.1157	-11.57	2.05e-80	0.0651391	45	153	0.294118	12.35	0.0807	-8.07	8.46e-09	1213	0.0370981	0.294118	5bp
mapping1.ventral_ectoderm	imm	18	2845	2845	10829	10829	84	15	0.833333	0.05	0.0028	-0.44	0	42	0.5	9.5	0.1131	-11.31	1.69e-26	0.00387847	38	571	0.0665499	2.5	0.0044	-0.44	2.51e-129	232	0.163793	0.0665499	5bp
mapping1.ventral_ectoderm	imm	18	2845	2845	10829	10829	175	15	0.833333	0	0	-0.79	0	64	0.365714	20.2	0.1154	-11.54	1.88e-22	0.00591006	49	571	0.0858144	4.5	0.0079	-0.79	6.26e-47	295	0.166102	0.0858144	5bp
mapping1.ventral_ectoderm	imm	18	2845	2845	10829	10829	263	15	0.833333	0	0	-1.17	0	90	0.342205	29.35	0.1116	-11.16	2.13e-33	0.00831102	54	571	0.0945709	6.7	0.0117	-1.17	6.2e-78	342	0.157895	0.0945709	5bp
mapping1.ventral_ectoderm	imm	18	2845	2845	10829	10829	348	15	0.833333	0	0	-1.8	0	112	0.321839	41.6	0.1195	-11.95	5.03e-28	0.0103426	59	571	0.103327	10.25	0.018	-1.8	4.84e-49	383	0.154047	0.103327	5bp
mapping1.ventral_ectoderm	imm	18	2845	2845	10829	10829	434	15	0.833333	0.15	0.0083	-2.29	0	132	0.304147	49.5	0.1141	-11.41	2.68e-26	0.0121895	65	571	0.113835	13.05	0.0229	-2.29	8.15e-38	409	0.158924	0.113835	5bp
mapping1.ventral_ectoderm	imm	18	2845	2845	10829	10829	522	15	0.833333	0.1	0.0056	-2.74	0	145	0.277778	60.85	0.1166	-11.66	2.47e-31	0.01339	66	571	0.115587	15.65	0.0274	-2.74	9.33e-21	422	0.156398	0.115587	5bp
mapping1.ventral_ectoderm	imm	18	2845	2845	10829	10829	605	15	0.833333	0	0	-2.84	0	161	0.266116	68.6	0.1134	-11.34	1.46e-27	0.0148675	68	571	0.119089	16.2	0.0284	-2.84	5.42e-16	439	0.154897	0.119089	5bp
mapping1.ventral_ectoderm	imm	18	2845	2845	10829	10829	692	15	0.833333	0.15	0.0083	-3.28	0	181	0.261561	79.5	0.1149	-11.49	4.64e-56	0.0167144	71	571	0.124343	18.75	0.0328	-3.28	1.15e-17	468	0.151709	0.124343	5bp
mapping1.ventral_ectoderm	imm	18	2845	2845	10829	10829	780	15	0.833333	0.2	0.0111	-3.95	2.28e-176	196	0.251282	90.5	0.116	-11.6	7.9e-53	0.0180995	71	571	0.124343	22.55	0.0395	-3.95	3.36e-11	483	0.146998	0.124343	5bp
mapping1.ventral_ectoderm	imm	18	2845	2845	10829	10829	863	15	0.833333	0.25	0.0139	-4.03	5.18e-242	217	0.251448	95.45	0.1106	-11.06	1.11e-46	0.0200388	72	571	0.126095	23	0.0403	-4.03	1.74e-13	503	0.143141	0.126095	5bp
mapping1.ventral_ectoderm	imm	18	2845	2845	10829	10829	944	15	0.833333	0.2	0.0111	-4.92	4.29e-285	241	0.255297	108.2	0.1146	-11.46	3.92e-24	0.0222551	76	571	0.1331	28.1	0.0492	-4.92	9.72e-11	544	0.139706	0.1331	5bp
mapping1.ventral_ectoderm	imm	18	2845	2845	10829	10829	1030	15	0.833333	0.2	0.0111	-5.23	4.29e-285	261	0.253398	118.55	0.1151	-11.51	7.85e-31	0.0241019	80	571	0.140105	29.85	0.0523	-5.23	8.74e-13	588	0.136054	0.140105	5bp
mapping1.ventral_ectoderm	imm	18	2845	2845	10829	10829	1116	15	0.833333	0.3	0.0167	-5.6	2.47e-146	276	0.247312	124.65	0.1117	-11.17	6.06e-54	0.0254871	82	571	0.143608	31.95	0.056	-5.6	1.4e-12	608	0.134868	0.143608	5bp
mapping1.ventral_ectoderm	imm	18	2845	2845	10829	10829	1199	15	0.833333	0.25	0.0139	-6.36	1.16e-158	292	0.243536	137.6	0.1148	-11.48	7.88e-51	0.0269646	85	571	0.148862	36.3	0.0636	-6.36	3.43e-09	634	0.134069	0.148862	5bp
mapping1.ventral_ectoderm	imm	18	2845	2845	10829	10829	1284	15	0.833333	0.3	0.0167	-6.35	6.81e-215	303	0.235981	142.6	0.1111	-11.11	5.5e-40	0.0279804	87	571	0.152364	36.25	0.0635	-6.35	5.59e-07	649	0.134052	0.152364	5bp
mapping1.ventral_ectoderm	imm	18	2845	2845	10829	10829	1365	15	0.833333	0.25	0.0139	-7.69	1.16e-158	323	0.23663	158	0.1158	-11.58	4.91e-47	0.0298273	90	571	0.157618	43.9	0.0769	-7.69	2.71e-13	688	0.130814	0.157618	5bp
mapping1.ventral_ectoderm	imm	18	2845	2845	10829	10829	1448	16	0.888889	0.3	0.0167	-6.51	8.74e-245	345	0.23826	167.9	0.116	-11.6	9.18e-46	0.0318589	95	571	0.166375	37.2	0.0651	-6.51	1.7e-18	732	0.129781	0.166375	5bp
mapping1.ventral_ectoderm	imm	18	2845	2845	10829	10829	1526	16	0.888889	0.35	0.0194	-7.48	1.11e-120	359	0.235256	174.7	0.1145	-11.45	6.57e-76	0.0331517	94	571	0.164623	42.7	0.0748	-7.48	1.56e-09	740	0.127027	0.164623	5bp
mapping1.ventral_ectoderm	imm	18	2845	2845	10829	10829	1607	16	0.888889	0.3	0.0167	-8.08	8.74e-245	378	0.235221	188.65	0.1174	-11.74	5.13e-39	0.0349063	101	571	0.176883	46.15	0.0808	-8.08	4.98e-06	771	0.130999	0.176883	5bp
mapping1.ventral_ectoderm	imm	18	2845	2845	10829	10829	1693	16	0.888889	0.1	0.0056	-8.75	0	396	0.233904	196.55	0.1161	-11.61	3.83e-33	0.0365685	105	571	0.183888	49.95	0.0875	-8.75	2.47e-09	792	0.132576	0.183888	5bp
mapping1.ventral_ectoderm	imm	18	2845	2845	10829	10829	1772	16	0.888889	0.2	0.0111	-8.42	1.12e-200	418	0.235892	201.7	0.1138	-11.38	3.35e-63	0.0386001	109	571	0.190893	48.1	0.0842	-8.42	1.84e-09	811	0.134402	0.190893	5bp
mapping1.ventral_ectoderm	imm	18	2845	2845	10829	10829	1853	16	0.888889	0.65	0.0361	-9.54	3.49e-69	429	0.231516	213.75	0.1154	-11.54	1.53e-88	0.0396158	110	571	0.192644	54.45	0.0954	-9.54	4.01e-10	828	0.13285	0.192644	5bp
mapping1.ventral_ectoderm	imm	18	2845	2845	10829	10829	1928	16	0.888889	0.3	0.0167	-9.32	1.59e-126	448	0.232365	220.75	0.1145	-11.45	2.05e-54	0.0413704	111	571	0.194396	53.2	0.0932	-9.32	1.01e-10	839	0.1323	0.194396	5bp
mapping1.ventral_ectoderm	imm	18	2845	2845	10829	10829	2007	16	0.888889	0.6	0.0333	-10.11	1.14e-113	465	0.231689	231.2	0.1152	-11.52	3.71e-97	0.0429403	113	571	0.197898	57.7	0.1011	-10.11	3.38e-06	861	0.131243	0.197898	5bp
mapping1.ventral_ectoderm	imm	18	2845	2845	10829	10829	2082	16	0.888889	0.55	0.0306	-10.06	3.09e-144	483	0.231988	243.9	0.1171	-11.71	1.32e-43	0.0446025	113	571	0.197898	57.45	0.1006	-10.06	3.02e-15	896	0.126116	0.197898	5bp
mapping1.ventral_ectoderm	imm	18	2845	2845	10829	10829	2162	16	0.888889	0.3	0.0167	-10.29	8.74e-245	505	0.23358	251.2	0.1162	-11.62	3.93e-95	0.046634	124	571	0.217163	58.75	0.1029	-10.29	3.71e-14	968	0.128099	0.217163	5bp
mapping1.ventral_ectoderm	imm	18	2845	2845	10829	10829	2243	16	0.888889	0.5	0.0278	-11.13	1.29e-112	522	0.232724	265.7	0.1185	-11.85	3.84e-43	0.0482039	129	571	0.225919	63.55	0.1113	-11.13	4.16e-08	1014	0.127219	0.225919	5bp
mapping1.ventral_ectoderm	imm	18	2845	2845	10829	10829	2324	16	0.888889	0.4	0.0222	-11.8	2.07e-95	540	0.232358	270.6	0.1164	-11.64	9.22e-97	0.0498661	138	571	0.241681	67.4	0.118	-11.8	8.19e-13	1078	0.128015	0.241681	5bp
mapping1.ventral_ectoderm	imm	18	2845	2845	10829	10829	2408	16	0.888889	0.4	0.0222	-12.08	1.39e-116	560	0.232558	277.95	0.1154	-11.54	4.98e-85	0.051713	139	571	0.243433	68.95	0.1208	-12.08	1.58e-12	1100	0.126364	0.243433	5bp
mapping1.ventral_ectoderm	imm	18	2845	2845	10829	10829	2485	17	0.944444	0.2	0.0111	-12.4	1.44e-226	577	0.232193	283.35	0.114	-11.4	1.58e-156	0.0532829	144	571	0.252189	70.8	0.124	-12.4	1.45e-15	1123	0.128228	0.252189	5bp
mapping1.ventral_ectoderm	imm	18	2845	2845	10829	10829	2564	17	0.944444	0.2	0.0111	-13.28	0	596	0.232449	297.4	0.116	-11.6	3.94e-56	0.0550374	144	571	0.252189	75.85	0.1328	-13.28	9.05e-07	1141	0.126205	0.252189	5bp
mapping1.ventral_ectoderm	imm	18	2845	2845	10829	10829	2647	17	0.944444	0.65	0.0361	-12.98	5.18e-69	609	0.230072	300.15	0.1134	-11.34	9.49e-53	0.0562379	145	571	0.25394	74.1	0.1298	-12.98	1.25e-10	1156	0.125433	0.25394	5bp
mapping1.ventral_ectoderm	imm	18	2845	2845	10829	10829	2730	17	0.944444	0.4	0.0222	-13.91	1.68e-239	624	0.228571	319.45	0.117	-11.7	4.59e-81	0.057623	147	571	0.257443	79.45	0.1391	-13.91	1.67e-09	1171	0.125534	0.257443	5bp
mapping1.ventral_ectoderm	imm	18	2845	2845	10829	10829	2805	17	0.944444	0.75	0.0417	-13.84	1.5e-71	642	0.228877	326.15	0.1163	-11.63	1.65e-82	0.0592853	149	571	0.260946	79.05	0.1384	-13.84	2.95e-07	1202	0.12396	0.260946	5bp
mapping1.ventral_ectoderm	imm	18	2845	2845	10829	10829	2889	17	0.944444	0.5	0.0278	-14.19	2.6e-127	660	0.228453	332.85	0.1152	-11.52	1.12e-63	0.0609475	155	571	0.271454	81	0.1419	-14.19	2.37e-07	1224	0.126634	0.271454	5bp
mapping1.ventral_ectoderm	imm	18	2845	2845	10829	10829	2958	17	0.944444	0.65	0.0361	-14.83	8.4e-62	677	0.228871	345.5	0.1168	-11.68	9.75e-168	0.0625173	155	571	0.271454	84.7	0.1483	-14.83	4.06e-06	1238	0.125202	0.271454	5bp
mapping1.ventral_ectoderm	imm	18	2845	2845	10829	10829	3037	17	0.944444	0.8	0.0444	-15.37	9.94e-59	696	0.229174	358.35	0.118	-11.8	1.46e-121	0.0642719	162	571	0.283713	87.75	0.1537	-15.37	9.47e-18	1272	0.127358	0.283713	5bp
mapping1.ventral_ectoderm	imm	18	2845	2845	10829	10829	3118	17	0.944444	0.45	0.025	-15.34	3.66e-165	713	0.228672	360.65	0.1157	-11.57	4.31e-56	0.0658417	169	571	0.295972	87.6	0.1534	-15.34	2.58e-07	1300	0.13	0.295972	5bp
mapping1.ventral_ectoderm	imm	18	2845	2845	10829	10829	3192	17	0.944444	0.45	0.025	-16.46	8.98e-129	730	0.228697	372.2	0.1166	-11.66	4.5e-53	0.0674116	170	571	0.297723	94	0.1646	-16.46	3.5e-08	1315	0.129278	0.297723	5bp
mapping1.ventral_ectoderm	imm	18	2845	2845	10829	10829	3272	17	0.944444	0.45	0.025	-15.88	6.21e-231	757	0.231357	373.85	0.1143	-11.43	9.04e-104	0.0699049	173	571	0.302977	90.65	0.1588	-15.88	7.55e-12	1349	0.128243	0.302977	5bp
mapping1.ventral_ectoderm	imm	18	2845	2845	10829	10829	3348	17	0.944444	0.45	0.025	-17.59	3.66e-165	774	0.231183	382.85	0.1144	-11.44	5.25e-84	0.0714747	174	571	0.304729	100.45	0.1759	-17.59	4.57e-10	1372	0.126822	0.304729	5bp
mapping1.ventral_ectoderm	imm	18	2845	2845	10829	10829	3430	17	0.944444	0.45	0.025	-18.02	3.66e-165	790	0.230321	397	0.1157	-11.57	1.67e-82	0.0729523	176	571	0.308231	102.9	0.1802	-18.02	8.45e-07	1397	0.125984	0.308231	5bp
mapping1.ventral_ectoderm	imm	18	2845	2845	10829	10829	3505	17	0.944444	0.65	0.0361	-18.01	2.6e-90	811	0.231384	409.25	0.1168	-11.68	2.12e-90	0.0748915	177	571	0.309982	102.85	0.1801	-18.01	3.62e-12	1418	0.124824	0.309982	5bp
mapping1.ventral_ectoderm	imm	18	2845	2845	10829	10829	3586	17	0.944444	0.8	0.0444	-18.13	3.98e-99	826	0.23034	415.25	0.1158	-11.58	4.07e-76	0.0762767	185	571	0.323993	103.55	0.1813	-18.13	3.16e-12	1461	0.126626	0.323993	5bp
mapping1.ventral_ectoderm	imm	18	2845	2845	10829	10829	3656	17	0.944444	0.4	0.0222	-17.34	9.23e-170	837	0.228939	424.25	0.116	-11.6	3.38e-51	0.0772925	191	571	0.334501	99	0.1734	-17.34	1.94e-14	1499	0.127418	0.334501	5bp
mapping1.ventral_ectoderm	imm	18	2845	2845	10829	10829	3727	17	0.944444	0.85	0.0472	-19.58	8.55e-43	855	0.229407	439.25	0.1179	-11.79	1.26e-90	0.0789547	196	571	0.343257	111.8	0.1958	-19.58	3.33e-09	1519	0.129032	0.343257	5bp
mapping1.ventral_ectoderm	imm	18	2845	2845	10829	10829	3802	17	0.944444	1.15	0.0639	-19.99	9.52e-53	871	0.22909	437.9	0.1152	-11.52	6.63e-86	0.0804322	201	571	0.352014	114.15	0.1999	-19.99	1.58e-08	1551	0.129594	0.352014	5bp
mapping1.ventral_ectoderm	imm	18	2845	2845	10829	10829	3877	17	0.944444	0.75	0.0417	-18.92	1.71e-57	886	0.228527	450.7	0.1162	-11.62	8.96e-79	0.0818173	201	571	0.352014	108.05	0.1892	-18.92	3.88e-11	1595	0.126019	0.352014	5bp
mapping1.ventral_ectoderm	imm	18	2845	2845	10829	10829	3877	17	0.944444	0.95	0.0528	-19.77	4.83e-53	886	0.228527	444.8	0.1147	-11.47	2.72e-151	0.0818173	201	571	0.352014	112.9	0.1977	-19.77	6.51e-09	1595	0.126019	0.352014	5bp
mapping1.ventral_ectoderm	imm	18	2845	2845	10829	10829	3877	17	0.944444	0.95	0.0528	-19.25	4.64e-65	886	0.228527	455.25	0.1174	-11.74	2.05e-92	0.0818173	201	571	0.352014	109.9	0.1925	-19.25	1.06e-08	1595	0.126019	0.352014	5bp
mapping1.amnioserosa	imm	8	2845	2844	10829	10829	78	7	0.875	0	0	-0.29	0	21	0.269231	9.35	0.1199	-11.99	1.55e-05	0.00193924	9	278	0.0323741	0.8	0.0029	-0.29	3.86e-23	63	0.142857	0.0323741	5bp
mapping1.amnioserosa	imm	8	2845	2844	10829	10829	171	7	0.875	0	0	-0.68	0	37	0.216374	19.4	0.1135	-11.35	1.97e-07	0.00341675	9	278	0.0323741	1.9	0.0068	-0.68	0.000105983	73	0.123288	0.0323741	5bp
mapping1.amnioserosa	imm	8	2845	2844	10829	10829	260	7	0.875	0	0	-1.1	0	53	0.203846	27.9	0.1073	-10.73	1.68e-05	0.00489427	10	278	0.0359712	3.05	0.011	-1.1	1.49e-07	106	0.0943396	0.0359712	5bp
mapping1.amnioserosa	imm	8	2845	2844	10829	10829	345	7	0.875	0.05	0.0062	-1.58	2.15e-212	65	0.188406	40.15	0.1164	-11.64	0.000170628	0.0060024	11	278	0.0395683	4.4	0.0158	-1.58	0.00190008	115	0.0956522	0.0395683	5bp
mapping1.amnioserosa	imm	8	2845	2844	10829	10829	425	7	0.875	0.05	0.0062	-1.65	2.15e-212	73	0.171765	48.3	0.1136	-11.36	1.11e-05	0.00674116	11	278	0.0395683	4.6	0.0165	-1.65	0.0018904	117	0.0940171	0.0395683	5bp
mapping1.amnioserosa	imm	8	2845	2844	10829	10829	505	7	0.875	0.1	0.0125	-2.39	5.23e-54	82	0.162376	59.7	0.1182	-11.82	9.69e-05	0.00757226	12	278	0.0431655	6.65	0.0239	-2.39	0.0237847	161	0.0745342	0.0431655	5bp
mapping1.amnioserosa	imm	8	2845	2844	10829	10829	597	7	0.875	0.05	0.0062	-2.7	2.15e-212	97	0.162479	67.4	0.1129	-11.29	0.000157661	0.00895743	12	278	0.0431655	7.5	0.027	-2.7	0.154253	192	0.0625	0.0431655	5bp
mapping1.amnioserosa	imm	8	2845	2844	10829	10829	680	7	0.875	0	0	-2.86	0	108	0.158824	80.15	0.1179	-11.79	0.000767988	0.00997322	12	278	0.0431655	7.95	0.0286	-2.86	0.153623	207	0.057971	0.0431655	5bp
mapping1.amnioserosa	imm	8	2845	2844	10829	10829	761	7	0.875	0.05	0.0062	-3.08	2.15e-212	118	0.155059	87.05	0.1144	-11.44	2.71e-05	0.0108967	12	278	0.0431655	8.55	0.0308	-3.08	0.186501	223	0.0538117	0.0431655	5bp
mapping1.amnioserosa	imm	8	2845	2844	10829	10829	844	7	0.875	0.35	0.0438	-3.2	1.39e-16	138	0.163507	92.75	0.1099	-10.99	7.1e-11	0.0127436	12	278	0.0431655	8.9	0.032	-3.2	0.221329	238	0.0504202	0.0431655	5bp
mapping1.amnioserosa	imm	8	2845	2844	10829	10829	922	7	0.875	0.05	0.0062	-3.71	2.15e-212	149	0.161605	102.9	0.1116	-11.16	9.04e-07	0.0137593	12	278	0.0431655	10.3	0.0371	-3.71	0.343057	257	0.0466926	0.0431655	5bp
mapping1.amnioserosa	imm	8	2845	2844	10829	10829	1008	7	0.875	0.05	0.0062	-4.05	2.15e-212	157	0.155754	116.7	0.1158	-11.58	2.05e-05	0.0144981	12	278	0.0431655	11.25	0.0405	-4.05	0.423589	263	0.0456274	0.0431655	5bp
mapping1.amnioserosa	imm	8	2845	2844	10829	10829	1090	7	0.875	0	0	-5.92	0	165	0.151376	122.45	0.1123	-11.23	7.35e-05	0.0152369	12	278	0.0431655	16.45	0.0592	-5.92	0.197252	266	0.0451128	0.0431655	5bp
mapping1.amnioserosa	imm	8	2845	2844	10829	10829	1166	7	0.875	0.1	0.0125	-5.31	1.32e-111	172	0.147513	135.35	0.1161	-11.61	2.57e-05	0.0158833	12	278	0.0431655	14.75	0.0531	-5.31	0.300908	275	0.0436364	0.0431655	5bp
mapping1.amnioserosa	imm	8	2845	2844	10829	10829	1242	7	0.875	0.1	0.0125	-5.04	5.23e-54	187	0.150564	146.4	0.1179	-11.79	0.000615312	0.0172684	12	278	0.0431655	14	0.0504	-5.04	0.285194	283	0.0424028	0.0431655	5bp
mapping1.amnioserosa	imm	8	2845	2844	10829	10829	1325	7	0.875	0.25	0.0312	-5.34	6.56e-35	198	0.149434	155.1	0.1171	-11.71	0.000175902	0.0182842	14	278	0.0503597	14.85	0.0534	-5.34	0.424089	306	0.0457516	0.0503597	5bp
mapping1.amnioserosa	imm	8	2845	2844	10829	10829	1406	7	0.875	0.1	0.0125	-4.66	1.32e-111	206	0.146515	165.65	0.1178	-11.78	0.000326529	0.019023	14	278	0.0503597	12.95	0.0466	-4.66	0.424953	311	0.0450161	0.0503597	5bp
mapping1.amnioserosa	imm	8	2845	2844	10829	10829	1481	7	0.875	0.05	0.0062	-6.31	2.15e-212	217	0.146523	168.05	0.1135	-11.35	1.12e-05	0.0200388	14	278	0.0503597	17.55	0.0631	-6.31	0.207684	315	0.0444444	0.0503597	5bp
mapping1.amnioserosa	imm	8	2845	2844	10829	10829	1557	7	0.875	0.1	0.0125	-6.17	5.23e-54	221	0.14194	183.45	0.1178	-11.78	0.00109461	0.0204082	14	278	0.0503597	17.15	0.0617	-6.17	0.268889	315	0.0444444	0.0503597	5bp
mapping1.amnioserosa	imm	8	2845	2844	10829	10829	1641	7	0.875	0.15	0.0188	-6.67	2.57e-78	228	0.13894	188.7	0.115	-11.5	0.000725686	0.0210546	15	278	0.0539568	18.55	0.0667	-6.67	0.271781	325	0.0461538	0.0539568	5bp
mapping1.amnioserosa	imm	8	2845	2844	10829	10829	1715	7	0.875	0.05	0.0062	-6.69	2.15e-212	239	0.139359	201.2	0.1173	-11.73	0.000193236	0.0220704	16	278	0.057554	18.6	0.0669	-6.69	0.267833	339	0.0471976	0.057554	5bp
mapping1.amnioserosa	imm	8	2845	2844	10829	10829	1793	7	0.875	0.15	0.0188	-7.9	2.57e-78	248	0.138316	206.75	0.1153	-11.53	1.89e-05	0.0229015	16	278	0.057554	21.95	0.079	-7.9	0.164672	345	0.0463768	0.057554	5bp
mapping1.amnioserosa	imm	8	2845	2844	10829	10829	1871	7	0.875	0.2	0.025	-7.55	6.26e-39	253	0.135222	210.15	0.1123	-11.23	9.55e-05	0.0233632	16	278	0.057554	21	0.0755	-7.55	0.209295	351	0.045584	0.057554	5bp
mapping1.amnioserosa	imm	8	2845	2844	10829	10829	1945	7	0.875	0.2	0.025	-8.2	6.26e-39	262	0.134704	227.5	0.117	-11.7	0.00112037	0.0241943	16	278	0.057554	22.8	0.082	-8.2	0.183901	355	0.0450704	0.057554	5bp
mapping1.amnioserosa	imm	8	2845	2844	10829	10829	2027	7	0.875	0.05	0.0062	-7.81	2.15e-212	268	0.132215	238.65	0.1177	-11.77	0.00151657	0.0247484	16	278	0.057554	21.7	0.0781	-7.81	0.141192	356	0.0449438	0.057554	5bp
mapping1.amnioserosa	imm	8	2845	2844	10829	10829	2105	7	0.875	0.1	0.0125	-7.54	5.23e-54	275	0.130641	248.95	0.1183	-11.83	0.0208845	0.0253948	16	278	0.057554	20.95	0.0754	-7.54	0.187384	357	0.0448179	0.057554	5bp
mapping1.amnioserosa	imm	8	2845	2844	10829	10829	2188	7	0.875	0.15	0.0188	-8.72	2.57e-78	284	0.129799	247	0.1129	-11.29	0.000197725	0.0262259	17	278	0.0611511	24.25	0.0872	-8.72	0.0736888	360	0.0472222	0.0611511	5bp
mapping1.amnioserosa	imm	8	2845	2844	10829	10829	2263	7	0.875	0.25	0.0312	-9.26	1.95e-52	293	0.129474	262.5	0.116	-11.6	0.0168485	0.027057	17	278	0.0611511	25.75	0.0926	-9.26	0.0404963	369	0.0460705	0.0611511	5bp
mapping1.amnioserosa	imm	8	2845	2844	10829	10829	2340	7	0.875	0.15	0.0188	-9.71	2.57e-78	305	0.130342	265.8	0.1136	-11.36	0.00720889	0.0281651	17	278	0.0611511	27	0.0971	-9.71	0.0628154	374	0.0454545	0.0611511	5bp
mapping1.amnioserosa	imm	8	2845	2844	10829	10829	2414	7	0.875	0.15	0.0188	-9.95	8.03e-45	315	0.130489	282.7	0.1171	-11.71	0.015777	0.0290886	17	278	0.0611511	27.65	0.0995	-9.95	0.0360818	377	0.0450928	0.0611511	5bp
mapping1.amnioserosa	imm	8	2845	2844	10829	10829	2489	7	0.875	0.4	0.05	-9.82	4.45e-16	322	0.129369	287.5	0.1155	-11.55	0.00472274	0.029735	17	278	0.0611511	27.3	0.0982	-9.82	0.0674925	382	0.0445026	0.0611511	5bp
mapping1.amnioserosa	imm	8	2845	2844	10829	10829	2568	7	0.875	0.3	0.0375	-10.65	1e-24	334	0.130062	304.2	0.1185	-11.85	0.0186802	0.0308431	18	278	0.0647482	29.6	0.1065	-10.65	0.0330316	393	0.0458015	0.0647482	5bp
mapping1.amnioserosa	imm	8	2845	2844	10829	10829	2648	7	0.875	0.05	0.0062	-11.01	2.15e-212	342	0.129154	310.3	0.1172	-11.72	0.00500356	0.0315819	18	278	0.0647482	30.6	0.1101	-11.01	0.0567901	396	0.0454545	0.0647482	5bp
mapping1.amnioserosa	imm	8	2845	2844	10829	10829	2725	7	0.875	0.25	0.0312	-11.62	1.95e-52	353	0.129541	321.4	0.1179	-11.79	0.0221105	0.0325977	18	278	0.0647482	32.3	0.1162	-11.62	0.000715409	407	0.044226	0.0647482	5bp
mapping1.amnioserosa	imm	8	2845	2844	10829	10829	2797	7	0.875	0.3	0.0375	-11.06	2.23e-46	360	0.128709	325.4	0.1163	-11.63	0.042291	0.0332441	18	278	0.0647482	30.75	0.1106	-11.06	0.0148673	411	0.0437956	0.0647482	5bp
mapping1.amnioserosa	imm	8	2845	2844	10829	10829	2871	7	0.875	0.15	0.0188	-12.14	2.57e-78	371	0.129223	332.15	0.1157	-11.57	0.00680573	0.0342599	18	278	0.0647482	33.75	0.1214	-12.14	0.0223592	421	0.0427553	0.0647482	5bp
mapping1.amnioserosa	imm	8	2845	2844	10829	10829	2950	7	0.875	0.1	0.0125	-12.23	1.32e-111	379	0.128475	341.6	0.1158	-11.58	0.0395092	0.0349986	19	278	0.0683453	34	0.1223	-12.23	0.000159573	425	0.0447059	0.0683453	5bp
mapping1.amnioserosa	imm	8	2845	2844	10829	10829	3024	7	0.875	0.25	0.0312	-12.41	6.56e-35	387	0.127976	351.25	0.1162	-11.62	0.0311493	0.0357374	19	278	0.0683453	34.5	0.1241	-12.41	0.0232154	455	0.0417582	0.0683453	5bp
mapping1.amnioserosa	imm	8	2845	2844	10829	10829	3100	7	0.875	0.2	0.025	-13.17	5.78e-62	394	0.127097	361.4	0.1166	-11.66	0.0614552	0.0363838	19	278	0.0683453	36.6	0.1317	-13.17	0.00252726	467	0.0406852	0.0683453	5bp
mapping1.amnioserosa	imm	8	2845	2844	10829	10829	3165	7	0.875	0.25	0.0312	-13.54	6.56e-35	399	0.126066	368.3	0.1164	-11.64	0.0205715	0.0368455	19	278	0.0683453	37.65	0.1354	-13.54	0.00178711	502	0.0378486	0.0683453	5bp
mapping1.amnioserosa	imm	8	2845	2844	10829	10829	3233	7	0.875	0.3	0.0375	-13.71	2.23e-46	403	0.124652	379.15	0.1173	-11.73	0.090477	0.0372149	19	278	0.0683453	38.1	0.1371	-13.71	0.00296958	502	0.0378486	0.0683453	5bp
mapping1.amnioserosa	imm	8	2845	2844	10829	10829	3316	7	0.875	0.2	0.025	-13.38	5.78e-62	416	0.125452	392.75	0.1184	-11.84	0.0885897	0.0384154	19	278	0.0683453	37.2	0.1338	-13.38	0.0084094	509	0.0373281	0.0683453	5bp
mapping1.amnioserosa	imm	8	2845	2844	10829	10829	3393	7	0.875	0.15	0.0188	-14.24	8.03e-45	426	0.125553	401.3	0.1183	-11.83	0.141852	0.0393388	19	278	0.0683453	39.6	0.1424	-14.24	0.00960695	510	0.0372549	0.0683453	5bp
mapping1.amnioserosa	imm	8	2845	2844	10829	10829	3468	7	0.875	0.3	0.0375	-14.14	4.53e-32	435	0.125433	409.2	0.118	-11.8	0.121893	0.0401699	19	278	0.0683453	39.3	0.1414	-14.14	0.000480341	523	0.0363289	0.0683453	5bp
mapping1.amnioserosa	imm	8	2845	2844	10829	10829	3542	7	0.875	0.3	0.0375	-15.72	2.23e-46	441	0.124506	414.55	0.117	-11.7	0.0403472	0.040724	19	278	0.0683453	43.7	0.1572	-15.72	0.000975966	530	0.0358491	0.0683453	5bp
mapping1.amnioserosa	imm	8	2845	2844	10829	10829	3618	7	0.875	0.2	0.025	-16.12	6.26e-39	454	0.125484	417.5	0.1154	-11.54	0.0350254	0.0419245	20	278	0.0719424	44.8	0.1612	-16.12	0.000609981	560	0.0357143	0.0719424	5bp
mapping1.amnioserosa	imm	8	2845	2844	10829	10829	3689	7	0.875	0.4	0.05	-14.87	1.54e-22	462	0.125237	437	0.1185	-11.85	0.104232	0.0426632	20	278	0.0719424	41.35	0.1487	-14.87	0.000587579	562	0.0355872	0.0719424	5bp
mapping1.amnioserosa	imm	8	2845	2844	10829	10829	3761	7	0.875	0.1	0.0125	-17.05	1.32e-111	469	0.124701	430.35	0.1144	-11.44	0.0029382	0.0433096	21	278	0.0755396	47.4	0.1705	-17.05	0.00161462	564	0.037234	0.0755396	5bp
mapping1.amnioserosa	imm	8	2845	2844	10829	10829	3835	7	0.875	0.35	0.0438	-16.01	1.82e-23	477	0.124381	441.35	0.1151	-11.51	0.0432734	0.0440484	21	278	0.0755396	44.5	0.1601	-16.01	0.00334752	580	0.0362069	0.0755396	5bp
mapping1.amnioserosa	imm	8	2845	2844	10829	10829	3867	7	0.875	0.15	0.0188	-16.47	8.03e-45	479	0.123869	459.15	0.1187	-11.87	0.140261	0.0442331	21	278	0.0755396	45.8	0.1647	-16.47	0.000609981	581	0.0361446	0.0755396	5bp
mapping2.mesoderm	imm	107	2845	2805	10829	10795	88	13	0.121495	0.05	0.0005	-0.28	0	38	0.431818	8.85	0.1006	-10.06	2.8e-32	0.00352015	46	1082	0.0425139	3.05	0.0028	-0.28	1.55e-33	114	0.403509	0.0425139	5bp
mapping2.mesoderm	imm	107	2845	2805	10829	10795	175	16	0.149533	0.3	0.0028	-0.79	1.36e-166	67	0.382857	19.4	0.1109	-11.09	6.2e-48	0.00620658	55	1082	0.0508318	8.55	0.0079	-0.79	2.65e-10	138	0.398551	0.0508318	5bp
mapping2.mesoderm	imm	107	2845	2805	10829	10795	252	23	0.214953	0.3	0.0028	-1.28	4.78e-211	98	0.388889	28.45	0.1129	-11.29	1.08e-39	0.00907828	102	1082	0.0942699	13.9	0.0128	-1.28	3.66e-12	230	0.443478	0.0942699	5bp
mapping2.mesoderm	imm	107	2845	2805	10829	10795	328	26	0.242991	0.35	0.0033	-1.17	0	121	0.368902	37.9	0.1155	-11.55	2.12e-42	0.0112089	135	1082	0.124769	12.65	0.0117	-1.17	1.42e-34	298	0.45302	0.124769	5bp
mapping2.mesoderm	imm	107	2845	2805	10829	10795	410	31	0.28972	0.35	0.0033	-1.64	0	150	0.365854	48.8	0.119	-11.9	2.65e-35	0.0138953	144	1082	0.133087	17.75	0.0164	-1.64	8.43e-23	338	0.426036	0.133087	5bp
mapping2.mesoderm	imm	107	2845	2805	10829	10795	491	34	0.317757	0.3	0.0028	-2.01	0	177	0.360489	55.5	0.113	-11.3	8.56e-73	0.0163965	163	1082	0.150647	21.75	0.0201	-2.01	1.63e-30	398	0.409548	0.150647	5bp
mapping2.mesoderm	imm	107	2845	2805	10829	10795	572	35	0.327103	0.5	0.0047	-2.37	0	203	0.354895	68	0.1189	-11.89	5.29e-51	0.018805	172	1082	0.158965	25.65	0.0237	-2.37	1.22e-27	446	0.38565	0.158965	5bp
mapping2.mesoderm	imm	107	2845	2805	10829	10795	654	37	0.345794	0.55	0.0051	-2.66	0	232	0.35474	77.5	0.1185	-11.85	2.63e-46	0.0214914	181	1082	0.167283	28.75	0.0266	-2.66	1.05e-16	475	0.381053	0.167283	5bp
mapping2.mesoderm	imm	107	2845	2805	10829	10795	735	40	0.373832	0.65	0.0061	-2.68	0	247	0.336054	83.25	0.1133	-11.33	5.58e-104	0.022881	196	1082	0.181146	29.05	0.0268	-2.68	7.7e-35	512	0.382812	0.181146	5bp
mapping2.mesoderm	imm	107	2845	2805	10829	10795	809	42	0.392523	1.05	0.0098	-2.85	0	272	0.336218	94.75	0.1171	-11.71	1.83e-175	0.0251969	208	1082	0.192237	30.8	0.0285	-2.85	5.22e-64	541	0.384473	0.192237	5bp
mapping2.mesoderm	imm	107	2845	2805	10829	10795	887	42	0.392523	0.95	0.0089	-3.46	0	295	0.332582	102.5	0.1156	-11.56	1.63e-136	0.0273275	216	1082	0.19963	37.45	0.0346	-3.46	5.96e-41	574	0.376307	0.19963	5bp
mapping2.mesoderm	imm	107	2845	2805	10829	10795	962	42	0.392523	0.85	0.0079	-3.38	0	318	0.330561	111.8	0.1162	-11.62	1.48e-93	0.0294581	223	1082	0.2061	36.6	0.0338	-3.38	1.78e-32	588	0.379252	0.2061	5bp
mapping2.mesoderm	imm	107	2845	2805	10829	10795	1041	42	0.392523	1.15	0.0107	-3.55	4.02e-283	356	0.341979	120.1	0.1154	-11.54	1.04e-127	0.0329782	238	1082	0.219963	38.4	0.0355	-3.55	1.54e-36	656	0.362805	0.219963	5bp
mapping2.mesoderm	imm	107	2845	2805	10829	10795	1118	42	0.392523	0.9	0.0084	-4.72	1.61e-295	380	0.339893	129.1	0.1155	-11.55	3.82e-127	0.0352015	243	1082	0.224584	51.05	0.0472	-4.72	1.73e-31	674	0.360534	0.224584	5bp
mapping2.mesoderm	imm	107	2845	2805	10829	10795	1187	42	0.392523	1.45	0.0136	-4.32	0	400	0.336984	140.9	0.1187	-11.87	0	0.0370542	252	1082	0.232902	46.7	0.0432	-4.32	5.74e-40	714	0.352941	0.232902	5bp
mapping2.mesoderm	imm	107	2845	2805	10829	10795	1267	43	0.401869	0.75	0.007	-5.22	0	425	0.335438	151.6	0.1197	-11.97	1.27e-113	0.0393701	258	1082	0.238447	56.45	0.0522	-5.22	8.88e-22	754	0.342175	0.238447	5bp
mapping2.mesoderm	imm	107	2845	2805	10829	10795	1346	44	0.411215	1.1	0.0103	-4.73	1.01e-214	450	0.334324	156.2	0.116	-11.6	1.58e-132	0.041686	266	1082	0.245841	51.15	0.0473	-4.73	5.96e-50	775	0.343226	0.245841	5bp
mapping2.mesoderm	imm	107	2845	2805	10829	10795	1421	44	0.411215	0.7	0.0065	-5.79	0	466	0.327938	162.75	0.1145	-11.45	5.24e-140	0.0431681	273	1082	0.252311	62.65	0.0579	-5.79	3.38e-21	806	0.33871	0.252311	5bp
mapping2.mesoderm	imm	107	2845	2805	10829	10795	1498	44	0.411215	1.1	0.0103	-5.52	0	494	0.329773	180	0.1202	-12.02	5.2e-111	0.0457619	281	1082	0.259704	59.7	0.0552	-5.52	8.88e-39	840	0.334524	0.259704	5bp
mapping2.mesoderm	imm	107	2845	2805	10829	10795	1577	45	0.420561	1.3	0.0121	-5.84	0	514	0.325935	184.2	0.1168	-11.68	8.9e-97	0.0476146	282	1082	0.260628	63.15	0.0584	-5.84	6.95e-23	856	0.329439	0.260628	5bp
mapping2.mesoderm	imm	107	2845	2805	10829	10795	1653	46	0.429907	1.65	0.0154	-6.39	2.65e-268	531	0.321234	200.75	0.1214	-12.14	3.82e-123	0.0491894	283	1082	0.261553	69.15	0.0639	-6.39	5.88e-24	879	0.321957	0.261553	5bp
mapping2.mesoderm	imm	107	2845	2805	10829	10795	1720	47	0.439252	1.55	0.0145	-7.19	7.62e-170	546	0.317442	203.9	0.1185	-11.85	8.8e-226	0.050579	296	1082	0.273567	77.8	0.0719	-7.19	1.61e-32	899	0.329255	0.273567	5bp
mapping2.mesoderm	imm	107	2845	2805	10829	10795	1795	47	0.439252	1.4	0.0131	-7.22	3.2e-264	566	0.31532	209.95	0.117	-11.7	1.51e-158	0.0524317	333	1082	0.307763	78.15	0.0722	-7.22	7.11e-37	964	0.345436	0.307763	5bp
mapping2.mesoderm	imm	107	2845	2805	10829	10795	1870	47	0.439252	1.3	0.0121	-7.74	2.86e-270	588	0.314439	222.25	0.1189	-11.89	2.73e-152	0.0544697	338	1082	0.312384	83.8	0.0774	-7.74	5.16e-30	1014	0.333333	0.312384	5bp
mapping2.mesoderm	imm	107	2845	2805	10829	10795	1946	48	0.448598	1.1	0.0103	-8.72	0	601	0.308839	223.95	0.1151	-11.51	1.89e-99	0.0556739	345	1082	0.318854	94.4	0.0872	-8.72	6.75e-41	1041	0.331412	0.318854	5bp
mapping2.mesoderm	imm	107	2845	2805	10829	10795	2014	48	0.448598	1.6	0.015	-8.59	0	617	0.306356	235.2	0.1168	-11.68	0	0.0571561	349	1082	0.322551	92.9	0.0859	-8.59	3.29e-18	1062	0.328625	0.322551	5bp
mapping2.mesoderm	imm	107	2845	2805	10829	10795	2086	48	0.448598	1.3	0.0121	-7.62	0	637	0.305369	248.3	0.119	-11.9	2.87e-180	0.0590088	357	1082	0.329945	82.5	0.0762	-7.62	5.36e-36	1083	0.32964	0.329945	5bp
mapping2.mesoderm	imm	107	2845	2805	10829	10795	2160	48	0.448598	2.45	0.0229	-8.88	1.18e-126	658	0.30463	260.9	0.1208	-12.08	7.5e-89	0.0609541	361	1082	0.333641	96.1	0.0888	-8.88	6.98e-28	1090	0.331193	0.333641	5bp
mapping2.mesoderm	imm	107	2845	2805	10829	10795	2229	48	0.448598	1.8	0.0168	-8.84	2.29e-216	677	0.303724	265.75	0.1192	-11.92	6.6e-300	0.0627142	367	1082	0.339187	95.7	0.0884	-8.84	5.5e-29	1116	0.328853	0.339187	5bp
mapping2.mesoderm	imm	107	2845	2805	10829	10795	2289	48	0.448598	1.55	0.0145	-8.72	0	689	0.301005	263.5	0.1151	-11.51	8.83e-121	0.0638258	372	1082	0.343808	94.3	0.0872	-8.72	1.72e-55	1149	0.32376	0.343808	5bp
mapping2.mesoderm	imm	107	2845	2805	10829	10795	2358	48	0.448598	2.15	0.0201	-8.48	8.87e-146	705	0.298982	276	0.117	-11.7	1.69e-102	0.065308	378	1082	0.349353	91.75	0.0848	-8.48	8.97e-39	1167	0.323907	0.349353	5bp
mapping2.mesoderm	imm	107	2845	2805	10829	10795	2429	49	0.457944	2.45	0.0229	-9.35	6.02e-221	726	0.298888	287.6	0.1184	-11.84	0	0.0672534	383	1082	0.353974	101.2	0.0935	-9.35	3.24e-26	1192	0.321309	0.353974	5bp
mapping2.mesoderm	imm	107	2845	2805	10829	10795	2496	49	0.457944	2.45	0.0229	-9.28	5.32e-274	745	0.298478	295.1	0.1182	-11.82	1.05e-186	0.0690134	384	1082	0.354898	100.45	0.0928	-9.28	3.79e-23	1208	0.317881	0.354898	5bp
mapping2.mesoderm	imm	107	2845	2805	10829	10795	2570	50	0.46729	1.95	0.0182	-9.67	1.84e-260	764	0.297276	300.25	0.1168	-11.68	4.93e-104	0.0707735	394	1082	0.36414	104.6	0.0967	-9.67	1.92e-27	1227	0.321108	0.36414	5bp
mapping2.mesoderm	imm	107	2845	2805	10829	10795	2649	50	0.46729	3.15	0.0294	-10.19	1.41e-168	780	0.294451	316.5	0.1195	-11.95	8.95e-170	0.0722557	402	1082	0.371534	110.25	0.1019	-10.19	4.08e-29	1242	0.323671	0.371534	5bp
mapping2.mesoderm	imm	107	2845	2805	10829	10795	2718	50	0.46729	2.35	0.022	-10.49	8.27e-274	797	0.29323	316.6	0.1165	-11.65	3.32e-210	0.0738305	422	1082	0.390018	113.5	0.1049	-10.49	1.14e-40	1286	0.328149	0.390018	5bp
mapping2.mesoderm	imm	107	2845	2805	10829	10795	2783	50	0.46729	2.45	0.0229	-12.14	3.67e-146	812	0.291771	328.1	0.1179	-11.79	1.51e-289	0.07522	428	1082	0.395564	131.4	0.1214	-12.14	1.16e-47	1309	0.326967	0.395564	5bp
mapping2.mesoderm	imm	107	2845	2805	10829	10795	2852	51	0.476636	2.45	0.0229	-11.78	1.55e-167	834	0.292426	333.45	0.1169	-11.69	0	0.077258	442	1082	0.408503	127.5	0.1178	-11.78	3.32e-24	1336	0.330838	0.408503	5bp
mapping2.mesoderm	imm	107	2845	2805	10829	10795	2914	51	0.476636	3	0.028	-11.02	1.39e-127	851	0.292038	339.8	0.1166	-11.66	4.02e-154	0.0788328	445	1082	0.411275	119.25	0.1102	-11.02	3.72e-45	1357	0.327929	0.411275	5bp
mapping2.mesoderm	imm	107	2845	2805	10829	10795	2985	51	0.476636	2.7	0.0252	-12.4	2.69e-202	870	0.291457	361.25	0.121	-12.1	3.91e-196	0.0805929	447	1082	0.413124	134.15	0.124	-12.4	3.55e-42	1383	0.32321	0.413124	5bp
mapping2.mesoderm	imm	107	2845	2805	10829	10795	3043	51	0.476636	2.65	0.0248	-11.95	0	886	0.29116	359.85	0.1183	-11.83	2.49e-123	0.082075	453	1082	0.418669	129.35	0.1195	-11.95	8.24e-29	1395	0.324731	0.418669	5bp
mapping2.mesoderm	imm	107	2845	2805	10829	10795	3110	52	0.485981	2.9	0.0271	-10.88	1e-229	913	0.293569	369.05	0.1187	-11.87	1.89e-138	0.0845762	482	1082	0.445471	117.7	0.1088	-10.88	1.44e-33	1449	0.332643	0.445471	5bp
mapping2.mesoderm	imm	107	2845	2805	10829	10795	3191	52	0.485981	3.1	0.029	-11.84	0	938	0.293952	385	0.1207	-12.07	5.91e-115	0.0868921	486	1082	0.449168	128.1	0.1184	-11.84	3.53e-22	1496	0.324866	0.449168	5bp
mapping2.mesoderm	imm	107	2845	2805	10829	10795	3258	52	0.485981	3.4	0.0318	-12.88	3.94e-103	958	0.294045	384.8	0.1181	-11.81	2.22e-220	0.0887448	489	1082	0.451941	139.4	0.1288	-12.88	1.64e-27	1514	0.322985	0.451941	5bp
mapping2.mesoderm	imm	107	2845	2805	10829	10795	3334	53	0.495327	3.45	0.0322	-12.6	2.63e-145	975	0.292442	392	0.1176	-11.76	0	0.0903196	506	1082	0.467652	136.3	0.126	-12.6	1.84e-35	1572	0.321883	0.467652	5bp
mapping2.mesoderm	imm	107	2845	2805	10829	10795	3359	53	0.495327	2.8	0.0262	-12.8	3.56e-282	980	0.291753	397.1	0.1182	-11.82	2.3e-227	0.0907828	507	1082	0.468577	138.45	0.128	-12.8	2.51e-64	1574	0.322109	0.468577	5bp
mapping2.mesoderm	imm	107	2845	2805	10829	10795	3359	53	0.495327	3.45	0.0322	-12.59	2.01e-201	980	0.291753	404.7	0.1205	-12.05	5.34e-154	0.0907828	507	1082	0.468577	136.25	0.1259	-12.59	4.75e-44	1574	0.322109	0.468577	5bp
mapping2.mesoderm	imm	107	2845	2805	10829	10795	3359	53	0.495327	2.8	0.0262	-12.57	1.48e-130	980	0.291753	405.65	0.1208	-12.08	0	0.0907828	507	1082	0.468577	136.05	0.1257	-12.57	7.57e-40	1574	0.322109	0.468577	5bp
mapping2.mesoderm	imm	107	2845	2805	10829	10795	3359	53	0.495327	3.8	0.0355	-13.31	8.46e-143	980	0.291753	399.7	0.119	-11.9	1.82e-230	0.0907828	507	1082	0.468577	144	0.1331	-13.31	5.42e-64	1574	0.322109	0.468577	5bp
mapping2.mesoderm	imm	107	2845	2805	10829	10795	3359	53	0.495327	2.95	0.0276	-11.9	2.8e-243	980	0.291753	401.4	0.1195	-11.95	4.66e-199	0.0907828	507	1082	0.468577	128.75	0.119	-11.9	1.2e-43	1574	0.322109	0.468577	5bp
mapping1.blastoderm	imm	85	2845	2834	10829	10818	67	29	0.341176	0.1	0.0012	-0.45	0	42	0.626866	8.4	0.1254	-12.54	6.11e-34	0.00388242	150	486	0.308642	2.2	0.0045	-0.45	2.59e-164	291	0.515464	0.308642	5bp
mapping1.blastoderm	imm	85	2845	2834	10829	10818	137	36	0.423529	0.15	0.0018	-0.62	0	69	0.50365	17.15	0.1252	-12.52	1.38e-49	0.00637826	204	486	0.419753	3	0.0062	-0.62	3.65e-286	400	0.51	0.419753	5bp
mapping1.blastoderm	imm	85	2845	2834	10829	10818	220	39	0.458824	0.1	0.0012	-1.14	0	85	0.386364	26.8	0.1218	-12.18	1.09e-48	0.00785727	216	486	0.444444	5.55	0.0114	-1.14	7.1857456744582e-311	450	0.48	0.444444	5bp
mapping1.blastoderm	imm	85	2845	2834	10829	10818	301	44	0.517647	0.5	0.0059	-1.08	0	108	0.358804	37.55	0.1248	-12.48	1.99e-20	0.00998336	307	486	0.631687	5.25	0.0108	-1.08	0	653	0.470138	0.631687	5bp
mapping1.blastoderm	imm	85	2845	2834	10829	10818	376	47	0.552941	0.4	0.0047	-1.74	0	125	0.332447	43.95	0.1169	-11.69	6.19e-37	0.0115548	345	486	0.709877	8.45	0.0174	-1.74	0	758	0.455145	0.709877	5bp
mapping1.blastoderm	imm	85	2845	2834	10829	10818	451	48	0.564706	0.2	0.0024	-2.05	0	140	0.310421	52.75	0.117	-11.7	4.86e-55	0.0129414	342	486	0.703704	9.95	0.0205	-2.05	0	822	0.416058	0.703704	5bp
mapping1.blastoderm	imm	85	2845	2834	10829	10818	529	49	0.576471	0.7	0.0082	-1.69	0	158	0.298677	64.8	0.1225	-12.25	9.38e-59	0.0146053	331	486	0.68107	8.2	0.0169	-1.69	0	820	0.403659	0.68107	5bp
mapping1.blastoderm	imm	85	2845	2834	10829	10818	603	51	0.6	0.5	0.0059	-2.85	0	172	0.28524	68.1	0.1129	-11.29	4.21e-47	0.0158994	342	486	0.703704	13.85	0.0285	-2.85	0	851	0.40188	0.703704	5bp
mapping1.blastoderm	imm	85	2845	2834	10829	10818	673	52	0.611765	0.55	0.0065	-2.76	0	189	0.280832	80.1	0.119	-11.9	2.22e-38	0.0174709	354	486	0.728395	13.4	0.0276	-2.76	0	894	0.395973	0.728395	5bp
mapping1.blastoderm	imm	85	2845	2834	10829	10818	749	54	0.635294	0.55	0.0065	-3.55	0	214	0.285714	90.95	0.1214	-12.14	5.97e-50	0.0197818	358	486	0.736626	17.25	0.0355	-3.55	1.63e-148	936	0.382479	0.736626	5bp
mapping1.blastoderm	imm	85	2845	2834	10829	10818	825	54	0.635294	0.95	0.0112	-3.24	0	229	0.277576	101	0.1224	-12.24	1.39e-38	0.0211684	367	486	0.755144	15.75	0.0324	-3.24	0	995	0.368844	0.755144	5bp
mapping1.blastoderm	imm	85	2845	2834	10829	10818	900	55	0.647059	0.9	0.0106	-4.14	0	248	0.275556	106.8	0.1187	-11.87	7.22e-45	0.0229248	367	486	0.755144	20.1	0.0414	-4.14	0	1032	0.35562	0.755144	5bp
mapping1.blastoderm	imm	85	2845	2834	10829	10818	976	55	0.647059	1	0.0118	-4.03	0	258	0.264344	113.45	0.1162	-11.62	1e-36	0.0238491	371	486	0.763374	19.6	0.0403	-4.03	2.99e-224	1048	0.354008	0.763374	5bp
mapping1.blastoderm	imm	85	2845	2834	10829	10818	1048	55	0.647059	1.25	0.0147	-4.29	0	273	0.260496	126.25	0.1205	-12.05	5.95e-80	0.0252357	370	486	0.761317	20.85	0.0429	-4.29	0	1079	0.34291	0.761317	5bp
mapping1.blastoderm	imm	85	2845	2834	10829	10818	1113	55	0.647059	0.95	0.0112	-4.25	0	284	0.255166	132.1	0.1187	-11.87	2.46e-50	0.0262525	372	486	0.765432	20.65	0.0425	-4.25	5.53e-296	1116	0.333333	0.765432	5bp
mapping1.blastoderm	imm	85	2845	2834	10829	10818	1182	55	0.647059	1.4	0.0165	-4.84	0	296	0.250423	140.85	0.1192	-11.92	6.13e-59	0.0273618	376	486	0.773663	23.5	0.0484	-4.84	2.24e-145	1137	0.330695	0.773663	5bp
mapping1.blastoderm	imm	85	2845	2834	10829	10818	1252	55	0.647059	1.65	0.0194	-4.91	0	305	0.24361	149.85	0.1197	-11.97	8.51e-58	0.0281938	381	486	0.783951	23.85	0.0491	-4.91	0	1149	0.331593	0.783951	5bp
mapping1.blastoderm	imm	85	2845	2834	10829	10818	1329	55	0.647059	1.75	0.0206	-4.55	0	318	0.239278	158.7	0.1194	-11.94	1.09e-32	0.0293955	388	486	0.798354	22.1	0.0455	-4.55	0	1180	0.328814	0.798354	5bp
mapping1.blastoderm	imm	85	2845	2834	10829	10818	1389	56	0.658824	2.4	0.0282	-4.74	3.98e-227	332	0.239021	161.6	0.1163	-11.63	1.13e-48	0.0306896	391	486	0.804527	23.05	0.0474	-4.74	6.49e-129	1209	0.323408	0.804527	5bp
mapping1.blastoderm	imm	85	2845	2834	10829	10818	1462	56	0.658824	1.45	0.0171	-6.84	0	345	0.235978	177.6	0.1215	-12.15	9.53e-49	0.0318913	419	486	0.86214	33.25	0.0684	-6.84	1.18e-252	1279	0.3276	0.86214	5bp
mapping1.blastoderm	imm	85	2845	2834	10829	10818	1528	56	0.658824	1.5	0.0176	-6.08	0	355	0.23233	179.6	0.1175	-11.75	1.03e-46	0.0328157	421	486	0.866255	29.55	0.0608	-6.08	2.41e-118	1301	0.323597	0.866255	5bp
mapping1.blastoderm	imm	85	2845	2834	10829	10818	1596	56	0.658824	1.9	0.0224	-5.84	9.31e-236	365	0.228697	191.55	0.12	-12	1.08e-46	0.0337401	423	486	0.87037	28.4	0.0584	-5.84	1.18e-162	1317	0.321185	0.87037	5bp
mapping1.blastoderm	imm	85	2845	2834	10829	10818	1674	56	0.658824	1.65	0.0194	-7.36	0	379	0.226404	201.7	0.1205	-12.05	1.05e-39	0.0350342	426	486	0.876543	35.75	0.0736	-7.36	9.34e-168	1344	0.316964	0.876543	5bp
mapping1.blastoderm	imm	85	2845	2834	10829	10818	1739	56	0.658824	1.75	0.0206	-7.26	0	394	0.226567	207	0.119	-11.9	4.62e-93	0.0364208	430	486	0.884774	35.3	0.0726	-7.26	4.49e-191	1387	0.310022	0.884774	5bp
mapping1.blastoderm	imm	85	2845	2834	10829	10818	1812	56	0.658824	2.05	0.0241	-7.87	0	406	0.224062	215.4	0.1189	-11.89	4.7e-57	0.03753	430	486	0.884774	38.25	0.0787	-7.87	1.87e-116	1425	0.301754	0.884774	5bp
mapping1.blastoderm	imm	85	2845	2834	10829	10818	1880	56	0.658824	1.9	0.0224	-10.17	7.25e-192	418	0.22234	225.25	0.1198	-11.98	5.3e-38	0.0386393	431	486	0.886831	49.45	0.1017	-10.17	2.11e-40	1457	0.295813	0.886831	5bp
mapping1.blastoderm	imm	85	2845	2834	10829	10818	1945	56	0.658824	1.75	0.0206	-8.2	0	426	0.219023	231.6	0.1191	-11.91	2.46e-56	0.0393788	433	486	0.890947	39.85	0.082	-8.2	1.03e-138	1481	0.29237	0.890947	5bp
mapping1.blastoderm	imm	85	2845	2834	10829	10818	2004	56	0.658824	2.35	0.0276	-8.42	1.89e-192	437	0.218064	234.5	0.117	-11.7	7.3e-37	0.0403956	434	486	0.893004	40.9	0.0842	-8.42	6.31e-196	1494	0.290495	0.893004	5bp
mapping1.blastoderm	imm	85	2845	2834	10829	10818	2074	57	0.670588	2.05	0.0241	-7.9	5.99e-214	450	0.216972	256.9	0.1239	-12.39	3.24e-48	0.0415973	438	486	0.901235	38.4	0.079	-7.9	3.4e-236	1516	0.288918	0.901235	5bp
mapping1.blastoderm	imm	85	2845	2834	10829	10818	2135	57	0.670588	1.75	0.0206	-8.55	0	461	0.215925	258.9	0.1213	-12.13	2.56e-44	0.0426142	438	486	0.901235	41.55	0.0855	-8.55	5.72e-151	1526	0.287025	0.901235	5bp
mapping1.blastoderm	imm	85	2845	2834	10829	10818	2202	57	0.670588	1.95	0.0229	-9.94	4.98e-308	473	0.214805	260.15	0.1181	-11.81	1.6e-86	0.0437234	438	486	0.901235	48.3	0.0994	-9.94	3.62e-100	1554	0.281853	0.901235	5bp
mapping1.blastoderm	imm	85	2845	2834	10829	10818	2261	57	0.670588	2.15	0.0253	-9.31	3.51e-230	484	0.214065	275.6	0.1219	-12.19	1.5e-38	0.0447402	455	486	0.936214	45.25	0.0931	-9.31	1.19e-108	1596	0.285088	0.936214	5bp
mapping1.blastoderm	imm	85	2845	2834	10829	10818	2328	57	0.670588	2.25	0.0265	-9.9	0	496	0.213058	284.6	0.1223	-12.23	1.45e-41	0.0458495	459	486	0.944444	48.1	0.099	-9.9	1.54e-136	1607	0.285625	0.944444	5bp
mapping1.blastoderm	imm	85	2845	2834	10829	10818	2389	57	0.670588	2.6	0.0306	-9.64	2.9e-210	504	0.210967	283	0.1185	-11.85	8.99e-110	0.046589	460	486	0.946502	46.85	0.0964	-9.64	6.95e-119	1617	0.284477	0.946502	5bp
mapping1.blastoderm	imm	85	2845	2834	10829	10818	2456	57	0.670588	2.35	0.0276	-9.78	2.23e-267	513	0.208876	292.05	0.1189	-11.89	1.58e-33	0.047421	460	486	0.946502	47.55	0.0978	-9.78	7.88e-134	1632	0.281863	0.946502	5bp
mapping1.blastoderm	imm	85	2845	2834	10829	10818	2523	58	0.682353	2.7	0.0318	-10.97	2.35e-244	527	0.208878	304.45	0.1207	-12.07	7.85e-40	0.0487151	463	486	0.952675	53.3	0.1097	-10.97	2.57e-168	1656	0.279589	0.952675	5bp
mapping1.blastoderm	imm	85	2845	2834	10829	10818	2595	59	0.694118	2.55	0.03	-11.98	6.62e-242	540	0.208092	316.95	0.1221	-12.21	1.97e-26	0.0499168	464	486	0.954733	58.2	0.1198	-11.98	5.04e-152	1674	0.27718	0.954733	5bp
mapping1.blastoderm	imm	85	2845	2834	10829	10818	2663	60	0.705882	2.6	0.0306	-12.41	0	552	0.207285	321.1	0.1206	-12.06	1.2e-45	0.0510261	466	486	0.958848	60.3	0.1241	-12.41	6.9e-116	1694	0.275089	0.958848	5bp
mapping1.blastoderm	imm	85	2845	2834	10829	10818	2722	61	0.717647	2.5	0.0294	-12.21	2.22e-259	563	0.206833	322.4	0.1184	-11.84	2.09e-39	0.0520429	475	486	0.977366	59.35	0.1221	-12.21	1.96e-112	1736	0.273618	0.977366	5bp
mapping1.blastoderm	imm	85	2845	2834	10829	10818	2786	62	0.729412	2.6	0.0306	88.22	2.59e-268	575	0.206389	338.6	0.1215	-12.15	1.82e-74	0.0531522	506	486	1.04115	57.25	0.1178	88.22	4.77e-103	1801	0.280955	1.04115	5bp
mapping1.blastoderm	imm	85	2845	2834	10829	10818	2849	62	0.729412	2.3	0.0271	89.05	0	592	0.207792	345.65	0.1213	-12.13	4.31e-37	0.0547236	508	486	1.04527	53.2	0.1095	89.05	3.42e-149	1824	0.278509	1.04527	5bp
mapping1.blastoderm	imm	85	2845	2834	10829	10818	2907	63	0.741176	3.4	0.04	87.18	1.75e-160	603	0.20743	362.1	0.1246	-12.46	1.63e-68	0.0557404	511	486	1.05144	62.3	0.1282	87.18	9.79e-141	1841	0.277567	1.05144	5bp
mapping1.blastoderm	imm	85	2845	2834	10829	10818	2975	63	0.741176	2.7	0.0318	86.43	0	619	0.208067	362.75	0.1219	-12.19	4.91e-80	0.0572194	514	486	1.05761	65.95	0.1357	86.43	2.38e-73	1862	0.276047	1.05761	5bp
mapping1.blastoderm	imm	85	2845	2834	10829	10818	3034	63	0.741176	3.1	0.0365	84.92	5.8e-268	626	0.206328	371.5	0.1224	-12.24	1.27e-67	0.0578665	514	486	1.05761	73.3	0.1508	84.92	3.5e-94	1873	0.274426	1.05761	5bp
mapping1.blastoderm	imm	85	2845	2834	10829	10818	3098	63	0.741176	2.95	0.0347	86.34	0	642	0.20723	368.75	0.119	-11.9	1.3e-58	0.0593455	523	486	1.07613	66.4	0.1366	86.34	2.2e-92	1914	0.27325	1.07613	5bp
mapping1.blastoderm	imm	85	2845	2834	10829	10818	3098	63	0.741176	2.5	0.0294	88.35	6.78736784300504e-311	642	0.20723	376.2	0.1214	-12.14	3.01e-45	0.0593455	523	486	1.07613	56.6	0.1165	88.35	4.66e-155	1914	0.27325	1.07613	5bp
mapping1.blastoderm	imm	85	2845	2834	10829	10818	3098	63	0.741176	3.25	0.0382	87.01	3.13e-153	642	0.20723	378.45	0.1222	-12.22	1.53e-46	0.0593455	523	486	1.07613	63.15	0.1299	87.01	5.25e-153	1914	0.27325	1.07613	5bp
mapping1.blastoderm	imm	85	2845	2834	10829	10818	3098	63	0.741176	3.2	0.0376	85.94	0	642	0.20723	378.1	0.122	-12.2	6.16e-35	0.0593455	523	486	1.07613	68.35	0.1406	85.94	7.53e-145	1914	0.27325	1.07613	5bp
mapping1.blastoderm	imm	85	2845	2834	10829	10818	3098	63	0.741176	2.65	0.0312	85.38	5.88e-300	642	0.20723	375.2	0.1211	-12.11	5.04e-62	0.0593455	523	486	1.07613	71.05	0.1462	85.38	8.16e-157	1914	0.27325	1.07613	5bp
mapping1.blastoderm	imm	85	2845	2834	10829	10818	3098	63	0.741176	2.8	0.0329	85.55	1.07e-218	642	0.20723	380.3	0.1228	-12.28	1.35e-47	0.0593455	523	486	1.07613	70.25	0.1445	85.55	2.5e-68	1914	0.27325	1.07613	5bp
mapping2.reproductive_system	imm	32	2845	2835	10829	10823	74	6	0.1875	0.05	0.0016	0	2.66e-156	20	0.27027	9.05	0.1223	-12.23	2.93e-06	0.00184792	0	138	0	0	0	0	0	21	0	0	5bp
mapping2.reproductive_system	imm	32	2845	2835	10829	10823	154	8	0.25	0.1	0.0031	-0.11	1.38e-145	40	0.25974	17.8	0.1156	-11.56	4.1e-07	0.00369583	0	138	0	0.15	0.0011	-0.11	0.341106	62	0	0	5bp
mapping2.reproductive_system	imm	32	2845	2835	10829	10823	235	8	0.25	0.05	0.0016	-0.04	3.67e-277	59	0.251064	27.05	0.1151	-11.51	1.74e-15	0.00545135	0	138	0	0.05	0.0004	-0.04	0.411532	78	0	0	5bp
mapping2.reproductive_system	imm	32	2845	2835	10829	10823	313	8	0.25	0.1	0.0031	-0.04	1.38e-145	76	0.242812	36.6	0.1169	-11.69	3.78e-10	0.00702208	0	138	0	0.05	0.0004	-0.04	0.411532	105	0	0	5bp
mapping2.reproductive_system	imm	32	2845	2835	10829	10823	393	9	0.28125	0.1	0.0031	-0.22	3.81e-184	92	0.234097	45.4	0.1155	-11.55	1.37e-15	0.00850042	0	138	0	0.3	0.0022	-0.22	0.354059	126	0	0	5bp
mapping2.reproductive_system	imm	32	2845	2835	10829	10823	470	10	0.3125	0	0	-0.4	0	107	0.22766	55.25	0.1176	-11.76	2.63e-08	0.00988635	0	138	0	0.55	0.004	-0.4	0.360328	146	0	0	5bp
mapping2.reproductive_system	imm	32	2845	2835	10829	10823	543	10	0.3125	0.15	0.0047	-0.22	1.56e-159	125	0.230203	63.55	0.117	-11.7	5.6e-23	0.0115495	0	138	0	0.3	0.0022	-0.22	0.299732	158	0	0	5bp
mapping2.reproductive_system	imm	32	2845	2835	10829	10823	629	10	0.3125	0	0	-0.11	0	148	0.235294	75.2	0.1196	-11.96	4.9e-17	0.0136746	0	138	0	0.15	0.0011	-0.11	0.341106	183	0	0	5bp
mapping2.reproductive_system	imm	32	2845	2835	10829	10823	712	11	0.34375	0.1	0.0031	-0.25	5.32e-275	171	0.240169	83.75	0.1176	-11.76	4.03e-23	0.0157997	0	138	0	0.35	0.0025	-0.25	0.333362	201	0	0	5bp
mapping2.reproductive_system	imm	32	2845	2835	10829	10823	796	11	0.34375	0.05	0.0016	-0.33	0	193	0.242462	93.2	0.1171	-11.71	5.32e-30	0.0178324	0	138	0	0.45	0.0033	-0.33	0.305971	228	0	0	5bp
mapping2.reproductive_system	imm	32	2845	2835	10829	10823	882	11	0.34375	0.15	0.0047	-0.43	4.56e-193	214	0.24263	102.65	0.1164	-11.64	3.72e-27	0.0197727	0	138	0	0.6	0.0043	-0.43	0.318731	240	0	0	5bp
mapping2.reproductive_system	imm	32	2845	2835	10829	10823	962	11	0.34375	0.05	0.0016	-0.62	0	236	0.245322	113.6	0.1181	-11.81	5.96e-49	0.0218054	0	138	0	0.85	0.0062	-0.62	0.285019	255	0	0	5bp
mapping2.reproductive_system	imm	32	2845	2835	10829	10823	1045	11	0.34375	0.2	0.0062	-0.33	6.23e-153	253	0.242105	119.5	0.1144	-11.44	9.03e-54	0.0233761	0	138	0	0.45	0.0033	-0.33	0.256022	262	0	0	5bp
mapping2.reproductive_system	imm	32	2845	2835	10829	10823	1136	11	0.34375	0.25	0.0078	-0.62	1.18e-129	276	0.242958	133.8	0.1178	-11.78	3.14e-62	0.0255012	2	138	0.0144928	0.85	0.0062	-0.62	0.0943988	296	0.00675676	0.0144928	5bp
mapping2.reproductive_system	imm	32	2845	2835	10829	10823	1213	12	0.375	0.3	0.0094	-0.51	1.57e-93	298	0.245672	139.15	0.1147	-11.47	1.57e-58	0.027534	2	138	0.0144928	0.7	0.0051	-0.51	0.0920454	316	0.00632911	0.0144928	5bp
mapping2.reproductive_system	imm	32	2845	2835	10829	10823	1292	12	0.375	0.25	0.0078	-0.98	9.16e-61	313	0.24226	152.5	0.118	-11.8	1.81e-40	0.0289199	2	138	0.0144928	1.35	0.0098	-0.98	0.36418	330	0.00606061	0.0144928	5bp
mapping2.reproductive_system	imm	32	2845	2835	10829	10823	1374	12	0.375	0.4	0.0125	-0.87	1.02e-53	328	0.238719	161.65	0.1176	-11.76	9.73e-35	0.0303058	2	138	0.0144928	1.2	0.0087	-0.87	0.283751	343	0.0058309	0.0144928	5bp
mapping2.reproductive_system	imm	32	2845	2835	10829	10823	1452	12	0.375	0.25	0.0078	-0.4	1.61e-101	342	0.235537	166.4	0.1146	-11.46	6.17e-28	0.0315994	2	138	0.0144928	0.55	0.004	-0.4	0.0510614	373	0.00536193	0.0144928	5bp
mapping2.reproductive_system	imm	32	2845	2835	10829	10823	1531	12	0.375	0.05	0.0016	-0.76	0	360	0.23514	176.25	0.1151	-11.51	3.91e-52	0.0332625	2	138	0.0144928	1.05	0.0076	-0.76	0.297913	381	0.00524934	0.0144928	5bp
mapping2.reproductive_system	imm	32	2845	2835	10829	10823	1609	12	0.375	0.15	0.0047	-0.62	7.68e-130	376	0.233686	187.1	0.1163	-11.63	5.52e-48	0.0347408	2	138	0.0144928	0.85	0.0062	-0.62	0.0613798	403	0.00496278	0.0144928	5bp
mapping2.reproductive_system	imm	32	2845	2835	10829	10823	1685	13	0.40625	0.25	0.0078	-0.72	3.9e-119	387	0.229674	197.7	0.1173	-11.73	6.44e-48	0.0357572	2	138	0.0144928	1	0.0072	-0.72	0.137917	432	0.00462963	0.0144928	5bp
mapping2.reproductive_system	imm	32	2845	2835	10829	10823	1763	13	0.40625	0.3	0.0094	-0.87	8.36e-110	401	0.227453	202.5	0.1149	-11.49	1.28e-48	0.0370507	2	138	0.0144928	1.2	0.0087	-0.87	0.266217	449	0.00445434	0.0144928	5bp
mapping2.reproductive_system	imm	32	2845	2835	10829	10823	1850	13	0.40625	0.35	0.0109	-0.58	2.95e-103	410	0.221622	215.8	0.1166	-11.66	1.54e-75	0.0378823	2	138	0.0144928	0.8	0.0058	-0.58	0.181993	454	0.00440529	0.0144928	5bp
mapping2.reproductive_system	imm	32	2845	2835	10829	10823	1935	13	0.40625	0.1	0.0031	-0.87	0	421	0.217571	221.3	0.1144	-11.44	1.65e-46	0.0388986	2	138	0.0144928	1.2	0.0087	-0.87	0.243637	457	0.00437637	0.0144928	5bp
mapping2.reproductive_system	imm	32	2845	2835	10829	10823	2019	14	0.4375	0.35	0.0109	-0.51	1.32e-63	439	0.217434	230.6	0.1142	-11.42	3.83e-42	0.0405618	3	138	0.0217391	0.7	0.0051	-0.51	0.00390143	475	0.00631579	0.0217391	5bp
mapping2.reproductive_system	imm	32	2845	2835	10829	10823	2095	14	0.4375	0.2	0.0062	-0.91	3.45e-248	457	0.218138	244.15	0.1165	-11.65	3.22e-75	0.0422249	3	138	0.0217391	1.25	0.0091	-0.91	0.134819	504	0.00595238	0.0217391	5bp
mapping2.reproductive_system	imm	32	2845	2835	10829	10823	2172	14	0.4375	0.15	0.0047	-1.38	0	474	0.218232	250.5	0.1153	-11.53	1.5e-87	0.0437956	3	138	0.0217391	1.9	0.0138	-1.38	0.18988	530	0.00566038	0.0217391	5bp
mapping2.reproductive_system	imm	32	2845	2835	10829	10823	2257	14	0.4375	0.25	0.0078	-1.05	1.26e-210	492	0.217988	262.1	0.1161	-11.61	5.46e-123	0.0454587	3	138	0.0217391	1.45	0.0105	-1.05	0.200921	540	0.00555556	0.0217391	5bp
mapping2.reproductive_system	imm	32	2845	2835	10829	10823	2343	14	0.4375	0.2	0.0062	-1.23	3.45e-248	510	0.21767	271.9	0.116	-11.6	2.19e-62	0.0471219	3	138	0.0217391	1.7	0.0123	-1.23	0.243073	598	0.00501672	0.0217391	5bp
mapping2.reproductive_system	imm	32	2845	2835	10829	10823	2421	15	0.46875	0.35	0.0109	-1.12	3.25e-197	526	0.217266	282.6	0.1167	-11.67	1.17e-62	0.0486002	7	138	0.0507246	1.55	0.0112	-1.12	0.00738529	608	0.0115132	0.0507246	5bp
mapping2.reproductive_system	imm	32	2845	2835	10829	10823	2505	15	0.46875	0.65	0.0203	-1.7	4.53e-70	551	0.21996	286.85	0.1145	-11.45	3.15e-101	0.0509101	7	138	0.0507246	2.35	0.017	-1.7	0.0436627	635	0.0110236	0.0507246	5bp
mapping2.reproductive_system	imm	32	2845	2835	10829	10823	2586	16	0.5	0.35	0.0109	-1.2	7.94e-157	570	0.220418	299.45	0.1158	-11.58	1.44e-75	0.0526656	7	138	0.0507246	1.65	0.012	-1.2	0.000519089	653	0.0107198	0.0507246	5bp
mapping2.reproductive_system	imm	32	2845	2835	10829	10823	2657	16	0.5	0.5	0.0156	-1.74	1.89e-68	585	0.220173	318.45	0.1199	-11.99	4.88e-149	0.0540516	7	138	0.0507246	2.4	0.0174	-1.74	0.00205052	667	0.0104948	0.0507246	5bp
mapping2.reproductive_system	imm	32	2845	2835	10829	10823	2738	16	0.5	0.25	0.0078	-1.56	1.35e-275	602	0.219869	325.2	0.1188	-11.88	6.54e-64	0.0556223	7	138	0.0507246	2.15	0.0156	-1.56	0.0166039	698	0.0100287	0.0507246	5bp
mapping2.reproductive_system	imm	32	2845	2835	10829	10823	2822	16	0.5	0.65	0.0203	-1.12	1.38e-94	609	0.215804	321.8	0.114	-11.4	1.02e-36	0.0562691	7	138	0.0507246	1.55	0.0112	-1.12	0.000547943	705	0.00992908	0.0507246	5bp
mapping2.reproductive_system	imm	32	2845	2835	10829	10823	2897	16	0.5	0.55	0.0172	-1.09	1.9e-78	622	0.214705	334	0.1153	-11.53	6.63e-38	0.0574702	7	138	0.0507246	1.5	0.0109	-1.09	0.000613247	722	0.00969529	0.0507246	5bp
mapping2.reproductive_system	imm	32	2845	2835	10829	10823	2961	16	0.5	0.4	0.0125	-1.16	2.07e-95	638	0.215468	348.4	0.1177	-11.77	3.11e-100	0.0589485	7	138	0.0507246	1.6	0.0116	-1.16	0.00011434	751	0.00932091	0.0507246	5bp
mapping2.reproductive_system	imm	32	2845	2835	10829	10823	3032	16	0.5	0.4	0.0125	-1.16	8.52e-212	648	0.21372	353.9	0.1167	-11.67	2.34e-47	0.0598725	7	138	0.0507246	1.6	0.0116	-1.16	0.000599079	761	0.00919842	0.0507246	5bp
mapping2.reproductive_system	imm	32	2845	2835	10829	10823	3113	16	0.5	0.3	0.0094	-1.2	1.36e-166	664	0.213299	362.65	0.1165	-11.65	1.84e-60	0.0613508	7	138	0.0507246	1.65	0.012	-1.2	1.34e-07	790	0.00886076	0.0507246	5bp
mapping2.reproductive_system	imm	32	2845	2835	10829	10823	3180	16	0.5	0.45	0.0141	-1.34	1.52e-93	678	0.213208	372.65	0.1172	-11.72	9.86e-84	0.0626444	7	138	0.0507246	1.85	0.0134	-1.34	0.000637091	805	0.00869565	0.0507246	5bp
mapping2.reproductive_system	imm	32	2845	2835	10829	10823	3254	16	0.5	0.2	0.0062	-1.27	0	691	0.212354	374.65	0.1151	-11.51	9.43e-52	0.0638455	7	138	0.0507246	1.75	0.0127	-1.27	0.00130048	824	0.00849515	0.0507246	5bp
mapping2.reproductive_system	imm	32	2845	2835	10829	10823	3325	16	0.5	0.45	0.0141	-1.2	4.43e-146	711	0.213835	387.95	0.1167	-11.67	4.06e-59	0.0656934	7	138	0.0507246	1.65	0.012	-1.2	0.00425392	845	0.00828402	0.0507246	5bp
mapping2.reproductive_system	imm	32	2845	2835	10829	10823	3396	16	0.5	0.35	0.0109	-1.34	7.94e-157	721	0.212309	391.55	0.1153	-11.53	4.44e-47	0.0666174	7	138	0.0507246	1.85	0.0134	-1.34	0.00118528	862	0.00812065	0.0507246	5bp
mapping2.reproductive_system	imm	32	2845	2835	10829	10823	3477	16	0.5	0.35	0.0109	-1.41	1.02e-224	730	0.209951	414.75	0.1193	-11.93	3.7e-60	0.067449	7	138	0.0507246	1.95	0.0141	-1.41	0.00401332	870	0.00804598	0.0507246	5bp
mapping2.reproductive_system	imm	32	2845	2835	10829	10823	3557	16	0.5	0.45	0.0141	-1.45	6e-114	743	0.208884	413.5	0.1162	-11.62	9.08e-68	0.0686501	7	138	0.0507246	2	0.0145	-1.45	0.0130611	873	0.00801833	0.0507246	5bp
mapping2.reproductive_system	imm	32	2845	2835	10829	10823	3639	16	0.5	0.4	0.0125	-1.96	1.39e-116	759	0.208574	420.45	0.1155	-11.55	6.77e-133	0.0701284	7	138	0.0507246	2.7	0.0196	-1.96	0.0384058	914	0.00765864	0.0507246	5bp
mapping2.reproductive_system	imm	32	2845	2835	10829	10823	3719	16	0.5	0.5	0.0156	-1.59	1.29e-112	779	0.209465	431.65	0.1161	-11.61	8.26e-65	0.0719763	7	138	0.0507246	2.2	0.0159	-1.59	0.0297145	937	0.00747065	0.0507246	5bp
mapping2.reproductive_system	imm	32	2845	2835	10829	10823	3794	16	0.5	0.35	0.0109	-2.36	1.11e-120	791	0.208487	443.5	0.1169	-11.69	4.83e-83	0.0730851	7	138	0.0507246	3.25	0.0236	-2.36	0.0559707	949	0.00737619	0.0507246	5bp
mapping2.reproductive_system	imm	32	2845	2835	10829	10823	3798	16	0.5	0.45	0.0141	-1.3	4.43e-146	792	0.208531	440.5	0.116	-11.6	2.1e-55	0.0731775	7	138	0.0507246	1.8	0.013	-1.3	0.000484797	949	0.00737619	0.0507246	5bp
mapping2.reproductive_system	imm	32	2845	2835	10829	10823	3798	16	0.5	0.55	0.0172	-1.85	1.62e-112	792	0.208531	449.6	0.1184	-11.84	4.91e-100	0.0731775	7	138	0.0507246	2.55	0.0185	-1.85	0.0187543	949	0.00737619	0.0507246	5bp
mapping1.visceral_mesoderm	imm	30	2845	2835	10829	10822	84	16	0.533333	0	0	-0.42	0	41	0.488095	9.5	0.1131	-11.31	1.39e-28	0.00378858	20	418	0.0478469	1.75	0.0042	-0.42	2.6e-19	79	0.253165	0.0478469	5bp
mapping1.visceral_mesoderm	imm	30	2845	2835	10829	10822	170	17	0.566667	0.05	0.0017	-0.66	0	71	0.417647	18.5	0.1088	-10.88	3.2e-37	0.00656071	29	418	0.069378	2.75	0.0066	-0.66	1.59e-32	110	0.263636	0.069378	5bp
mapping1.visceral_mesoderm	imm	30	2845	2835	10829	10822	251	17	0.566667	0.05	0.0017	-1.16	0	100	0.398406	27.2	0.1084	-10.84	1.77e-54	0.00924044	30	418	0.0717703	4.85	0.0116	-1.16	3.18e-10	140	0.214286	0.0717703	5bp
mapping1.visceral_mesoderm	imm	30	2845	2835	10829	10822	333	17	0.566667	0.1	0.0033	-0.79	0	127	0.381381	40.3	0.121	-12.1	1.67e-41	0.0117354	32	418	0.076555	3.3	0.0079	-0.79	1.2e-44	199	0.160804	0.076555	5bp
mapping1.visceral_mesoderm	imm	30	2845	2835	10829	10822	418	17	0.566667	0.1	0.0033	-1.89	0	153	0.366029	49.15	0.1176	-11.76	4.33e-74	0.0141379	34	418	0.0813397	7.9	0.0189	-1.89	0.000106448	217	0.156682	0.0813397	5bp
mapping1.visceral_mesoderm	imm	30	2845	2835	10829	10822	502	19	0.633333	0.2	0.0067	-2.27	0	178	0.354582	57.7	0.1149	-11.49	2.69e-83	0.016448	49	418	0.117225	9.5	0.0227	-2.27	1.27e-10	285	0.17193	0.117225	5bp
mapping1.visceral_mesoderm	imm	30	2845	2835	10829	10822	584	19	0.633333	0.25	0.0083	-2.07	0	203	0.347603	67.4	0.1154	-11.54	3.41e-55	0.0187581	54	418	0.129187	8.65	0.0207	-2.07	2.02e-25	308	0.175325	0.129187	5bp
mapping1.visceral_mesoderm	imm	30	2845	2835	10829	10822	666	19	0.633333	0.25	0.0083	-2.98	6.48e-255	236	0.354354	77.95	0.117	-11.7	2.9e-97	0.0218074	55	418	0.131579	12.45	0.0298	-2.98	6.31e-10	349	0.157593	0.131579	5bp
mapping1.visceral_mesoderm	imm	30	2845	2835	10829	10822	752	19	0.633333	0.35	0.0117	-3.27	1.02e-221	261	0.347074	86.6	0.1152	-11.52	1.37e-85	0.0241175	59	418	0.141148	13.65	0.0327	-3.27	3.46e-12	375	0.157333	0.141148	5bp
mapping1.visceral_mesoderm	imm	30	2845	2835	10829	10822	843	20	0.666667	0.35	0.0117	-3.68	7.25e-246	293	0.347568	97.3	0.1154	-11.54	7.18e-94	0.0270745	68	418	0.162679	15.4	0.0368	-3.68	8.31e-10	414	0.164251	0.162679	5bp
mapping1.visceral_mesoderm	imm	30	2845	2835	10829	10822	928	20	0.666667	0.15	0.005	-3.77	0	323	0.34806	108.6	0.117	-11.7	4.12e-189	0.0298466	72	418	0.172249	15.75	0.0377	-3.77	5.2e-12	442	0.162896	0.172249	5bp
mapping1.visceral_mesoderm	imm	30	2845	2835	10829	10822	1012	20	0.666667	0.35	0.0117	-4.88	0	355	0.350791	115.55	0.1142	-11.42	2.9e-187	0.0328035	77	418	0.184211	20.4	0.0488	-4.88	2.49e-14	462	0.166667	0.184211	5bp
mapping1.visceral_mesoderm	imm	30	2845	2835	10829	10822	1081	20	0.666667	0.4	0.0133	-3.95	2.69e-149	379	0.350601	128.6	0.119	-11.9	6.54e-134	0.0350213	79	418	0.188995	16.5	0.0395	-3.95	8.13e-20	472	0.167373	0.188995	5bp
mapping1.visceral_mesoderm	imm	30	2845	2835	10829	10822	1166	21	0.7	0.35	0.0117	-4.46	2.84e-271	407	0.349057	130.8	0.1122	-11.22	8.86e-154	0.0376086	84	418	0.200957	18.65	0.0446	-4.46	2.45e-31	507	0.16568	0.200957	5bp
mapping1.visceral_mesoderm	imm	30	2845	2835	10829	10822	1253	21	0.7	0.35	0.0117	-4.65	2.84e-271	427	0.340782	145.55	0.1162	-11.62	2.42e-108	0.0394567	86	418	0.205742	19.45	0.0465	-4.65	1.54e-13	547	0.157221	0.205742	5bp
mapping1.visceral_mesoderm	imm	30	2845	2835	10829	10822	1329	21	0.7	0.5	0.0167	-4.96	3.51e-160	458	0.34462	147.3	0.1108	-11.08	1.98e-127	0.0423212	87	418	0.208134	20.75	0.0496	-4.96	2.99e-27	563	0.154529	0.208134	5bp
mapping1.visceral_mesoderm	imm	30	2845	2835	10829	10822	1400	21	0.7	0.6	0.02	-4.81	1.03e-197	480	0.342857	161.55	0.1154	-11.54	7.26e-170	0.0443541	87	418	0.208134	20.1	0.0481	-4.81	7.14e-13	587	0.148211	0.208134	5bp
mapping1.visceral_mesoderm	imm	30	2845	2835	10829	10822	1480	21	0.7	0.75	0.025	-5.18	4.24e-176	499	0.337162	176.15	0.119	-11.9	1.74e-109	0.0461098	88	418	0.210526	21.65	0.0518	-5.18	7e-17	601	0.146423	0.210526	5bp
mapping1.visceral_mesoderm	imm	30	2845	2835	10829	10822	1558	23	0.766667	0.4	0.0133	-6.28	4.11e-242	517	0.331836	181.35	0.1164	-11.64	3.96e-91	0.0477731	91	418	0.217703	26.25	0.0628	-6.28	1.23e-11	617	0.147488	0.217703	5bp
mapping1.visceral_mesoderm	imm	30	2845	2835	10829	10822	1636	23	0.766667	0.75	0.025	-5.67	3.37e-132	538	0.328851	190.75	0.1166	-11.66	2.01e-145	0.0497135	94	418	0.22488	23.7	0.0567	-5.67	1.78e-15	670	0.140299	0.22488	5bp
mapping1.visceral_mesoderm	imm	30	2845	2835	10829	10822	1707	23	0.766667	0.65	0.0217	-6.81	8.78e-167	555	0.325132	197.4	0.1156	-11.56	7.36e-136	0.0512844	94	418	0.22488	28.45	0.0681	-6.81	2.52e-15	684	0.137427	0.22488	5bp
mapping1.visceral_mesoderm	imm	30	2845	2835	10829	10822	1783	23	0.766667	0.65	0.0217	-6.47	5.95e-198	576	0.323051	208.5	0.1169	-11.69	4.69e-215	0.0532249	94	418	0.22488	27.05	0.0647	-6.47	1.79e-11	696	0.135057	0.22488	5bp
mapping1.visceral_mesoderm	imm	30	2845	2835	10829	10822	1860	23	0.766667	0.75	0.025	-7.19	2.07e-176	592	0.31828	212.65	0.1143	-11.43	2.46e-112	0.0547034	94	418	0.22488	30.05	0.0719	-7.19	1.58e-08	712	0.132022	0.22488	5bp
mapping1.visceral_mesoderm	imm	30	2845	2835	10829	10822	1929	23	0.766667	0.25	0.0083	-7.3	0	614	0.3183	224.85	0.1166	-11.66	3.7e-169	0.0567363	97	418	0.232057	30.5	0.073	-7.3	3.37e-18	735	0.131973	0.232057	5bp
mapping1.visceral_mesoderm	imm	30	2845	2835	10829	10822	2006	23	0.766667	0.4	0.0133	-7.91	6.1e-128	633	0.315553	237.55	0.1184	-11.84	6.93e-225	0.058492	99	418	0.236842	33.05	0.0791	-7.91	5.3e-13	757	0.130779	0.236842	5bp
mapping1.visceral_mesoderm	imm	30	2845	2835	10829	10822	2091	23	0.766667	0.3	0.01	-7.95	0	657	0.314204	241.3	0.1154	-11.54	1.1e-204	0.0607097	106	418	0.253589	33.25	0.0795	-7.95	1.66e-16	779	0.136072	0.253589	5bp
mapping1.visceral_mesoderm	imm	30	2845	2835	10829	10822	2161	23	0.766667	0.95	0.0317	-9.09	8.24e-83	672	0.310967	254.55	0.1178	-11.78	1.67e-197	0.0620957	107	418	0.255981	38	0.0909	-9.09	6.02e-16	782	0.136829	0.255981	5bp
mapping1.visceral_mesoderm	imm	30	2845	2835	10829	10822	2236	23	0.766667	0.55	0.0183	-8.72	6.84e-302	693	0.309928	264.95	0.1185	-11.85	1.1e-125	0.0640362	109	418	0.260766	36.45	0.0872	-8.72	1.53e-07	795	0.137107	0.260766	5bp
mapping1.visceral_mesoderm	imm	30	2845	2835	10829	10822	2318	23	0.766667	0.75	0.025	-9.67	2.36e-96	719	0.310181	267.35	0.1153	-11.53	4.19e-184	0.0664387	125	418	0.299043	40.4	0.0967	-9.67	8.42e-16	842	0.148456	0.299043	5bp
mapping1.visceral_mesoderm	imm	30	2845	2835	10829	10822	2393	23	0.766667	0.45	0.015	-9.22	1.45e-304	739	0.308817	275.9	0.1153	-11.53	5.05e-168	0.0682868	126	418	0.301435	38.55	0.0922	-9.22	4.22e-11	869	0.144994	0.301435	5bp
mapping1.visceral_mesoderm	imm	30	2845	2835	10829	10822	2475	23	0.766667	0.8	0.0267	-8.39	3.89e-184	772	0.311919	280.3	0.1133	-11.33	3.69e-155	0.0713362	127	418	0.303828	35.05	0.0839	-8.39	3.39e-22	887	0.143179	0.303828	5bp
mapping1.visceral_mesoderm	imm	30	2845	2835	10829	10822	2545	23	0.766667	0.9	0.03	-10.07	1.47e-148	792	0.311198	299.75	0.1178	-11.78	5.01e-256	0.0731843	143	418	0.342105	42.1	0.1007	-10.07	1.67e-20	940	0.152128	0.342105	5bp
mapping1.visceral_mesoderm	imm	30	2845	2835	10829	10822	2619	23	0.766667	1	0.0333	-9.32	2.03e-113	813	0.310424	302.2	0.1154	-11.54	1.47e-174	0.0751247	159	418	0.380383	38.95	0.0932	-9.32	7.05e-25	994	0.15996	0.380383	5bp
mapping1.visceral_mesoderm	imm	30	2845	2835	10829	10822	2692	23	0.766667	0.55	0.0183	-11.12	3.51e-125	828	0.307578	308.05	0.1144	-11.44	4.52e-255	0.0765108	162	418	0.38756	46.5	0.1112	-11.12	8.12e-25	1007	0.160874	0.38756	5bp
mapping1.visceral_mesoderm	imm	30	2845	2835	10829	10822	2774	23	0.766667	1	0.0333	-10.53	3.32e-93	853	0.307498	327	0.1179	-11.79	4.04e-264	0.0788209	163	418	0.389952	44	0.1053	-10.53	4.71e-25	1032	0.157946	0.389952	5bp
mapping1.visceral_mesoderm	imm	30	2845	2835	10829	10822	2850	23	0.766667	0.95	0.0317	-10.01	1.87e-157	870	0.305263	333.05	0.1169	-11.69	2.42e-291	0.0803918	167	418	0.399522	41.85	0.1001	-10.01	1.89e-19	1055	0.158294	0.399522	5bp
mapping1.visceral_mesoderm	imm	30	2845	2835	10829	10822	2926	23	0.766667	0.95	0.0317	-11.73	1.06e-136	896	0.30622	344.3	0.1177	-11.77	1.32e-272	0.0827943	173	418	0.413876	49.05	0.1173	-11.73	7e-28	1075	0.16093	0.413876	5bp
mapping1.visceral_mesoderm	imm	30	2845	2835	10829	10822	3001	23	0.766667	0.85	0.0283	-12.25	1.19e-141	914	0.304565	346.35	0.1154	-11.54	3.57e-175	0.0844576	184	418	0.440191	51.2	0.1225	-12.25	2.44e-15	1098	0.167577	0.440191	5bp
mapping1.visceral_mesoderm	imm	30	2845	2835	10829	10822	3073	23	0.766667	0.4	0.0133	-11.56	0	941	0.306215	360.95	0.1175	-11.75	1.66e-286	0.0869525	186	418	0.444976	48.3	0.1156	-11.56	3.16e-28	1138	0.163445	0.444976	5bp
mapping1.visceral_mesoderm	imm	30	2845	2835	10829	10822	3143	23	0.766667	0.95	0.0317	-12.89	7.93e-77	962	0.306077	374.7	0.1192	-11.92	1.42e-271	0.088893	186	418	0.444976	53.9	0.1289	-12.89	5.73e-31	1160	0.160345	0.444976	5bp
mapping1.visceral_mesoderm	imm	30	2845	2835	10829	10822	3221	23	0.766667	0.85	0.0283	-12.38	7.47e-164	994	0.3086	380.8	0.1182	-11.82	3.32e-198	0.0918499	186	418	0.444976	51.75	0.1238	-12.38	1.79e-13	1186	0.15683	0.444976	5bp
mapping1.visceral_mesoderm	imm	30	2845	2835	10829	10822	3285	23	0.766667	1.15	0.0383	-12.38	1.63e-121	1003	0.305327	382.3	0.1164	-11.64	0	0.0926816	186	418	0.444976	51.75	0.1238	-12.38	8.92e-23	1199	0.155129	0.444976	5bp
mapping1.visceral_mesoderm	imm	30	2845	2835	10829	10822	3355	23	0.766667	1.3	0.0433	-12.6	1.1e-62	1018	0.303428	389.8	0.1162	-11.62	1.77e-224	0.0940676	186	418	0.444976	52.65	0.126	-12.6	2.51e-25	1224	0.151961	0.444976	5bp
mapping1.visceral_mesoderm	imm	30	2845	2835	10829	10822	3436	23	0.766667	0.75	0.025	-13.6	3.37e-132	1040	0.302678	399.15	0.1162	-11.62	4.14e-254	0.0961005	187	418	0.447368	56.85	0.136	-13.6	7.25e-35	1244	0.150322	0.447368	5bp
mapping1.visceral_mesoderm	imm	30	2845	2835	10829	10822	3512	23	0.766667	1	0.0333	-13.48	2.6e-127	1062	0.302392	400.9	0.1142	-11.42	0	0.0981334	188	418	0.449761	56.35	0.1348	-13.48	8.89e-16	1249	0.15052	0.449761	5bp
mapping1.visceral_mesoderm	imm	30	2845	2835	10829	10822	3579	23	0.766667	1.45	0.0483	-14.46	2.91e-64	1080	0.30176	429.6	0.12	-12	1.75e-206	0.0997967	188	418	0.449761	60.45	0.1446	-14.46	4.78e-16	1261	0.149088	0.449761	5bp
mapping1.visceral_mesoderm	imm	30	2845	2835	10829	10822	3633	23	0.766667	1.05	0.035	-14.39	4.42e-82	1093	0.300853	423.2	0.1165	-11.65	0	0.100998	188	418	0.449761	60.15	0.1439	-14.39	4.7e-15	1272	0.147799	0.449761	5bp
mapping1.visceral_mesoderm	imm	30	2845	2835	10829	10822	3633	23	0.766667	0.85	0.0283	-15.11	3.36e-92	1093	0.300853	421.4	0.116	-11.6	1.35e-288	0.100998	188	418	0.449761	63.15	0.1511	-15.11	5.27e-17	1272	0.147799	0.449761	5bp
mapping1.visceral_mesoderm	imm	30	2845	2835	10829	10822	3633	23	0.766667	1.2	0.04	-14.94	1.79e-74	1093	0.300853	432.4	0.119	-11.9	1.06e-281	0.100998	188	418	0.449761	62.45	0.1494	-14.94	2.29e-20	1272	0.147799	0.449761	5bp
mapping1.visceral_mesoderm	imm	30	2845	2835	10829	10822	3633	23	0.766667	0.75	0.025	-14.5	4.15e-212	1093	0.300853	423.05	0.1164	-11.64	1.43e-214	0.100998	188	418	0.449761	60.6	0.145	-14.5	1.68e-23	1272	0.147799	0.449761	5bp
mapping1.fat_body	imm	9	2845	2841	10829	10824	90	7	0.777778	0	0	-0.12	0	8	0.0888889	9.8	0.1089	-10.89	0.268298	0.000739098	2	42	0.047619	0.05	0.0012	-0.12	1.38e-18	8	0.25	0.047619	5bp
mapping1.fat_body	imm	9	2845	2841	10829	10824	169	8	0.888889	0.05	0.0056	-0.24	3.67e-277	10	0.0591716	21.05	0.1246	-12.46	0.00108825	0.000923873	2	42	0.047619	0.1	0.0024	-0.24	3.35e-10	10	0.2	0.047619	5bp
mapping1.fat_body	imm	9	2845	2841	10829	10824	242	8	0.888889	0	0	-0.36	0	16	0.0661157	28.25	0.1167	-11.67	0.00770201	0.0014782	2	42	0.047619	0.15	0.0036	-0.36	2.21e-07	13	0.153846	0.047619	5bp
mapping1.fat_body	imm	9	2845	2841	10829	10824	322	8	0.888889	0	0	-0.6	0	25	0.0776398	35.8	0.1112	-11.12	0.0418911	0.00230968	2	42	0.047619	0.25	0.006	-0.6	4.09e-05	24	0.0833333	0.047619	5bp
mapping1.fat_body	imm	9	2845	2841	10829	10824	405	8	0.888889	0	0	-0.71	0	34	0.0839506	44.75	0.1105	-11.05	0.0591256	0.00314117	2	42	0.047619	0.3	0.0071	-0.71	0.00146027	27	0.0740741	0.047619	5bp
mapping1.fat_body	imm	9	2845	2841	10829	10824	479	8	0.888889	0.05	0.0056	-0.6	3.67e-277	41	0.085595	54.25	0.1133	-11.33	0.0208153	0.00378788	2	42	0.047619	0.25	0.006	-0.6	4.09e-05	29	0.0689655	0.047619	5bp
mapping1.fat_body	imm	9	2845	2841	10829	10824	559	8	0.888889	0.05	0.0056	-1.07	3.67e-277	45	0.0805009	64.5	0.1154	-11.54	0.00402765	0.00415743	2	42	0.047619	0.45	0.0107	-1.07	0.00519147	33	0.0606061	0.047619	5bp
mapping1.fat_body	imm	9	2845	2841	10829	10824	640	8	0.888889	0.05	0.0056	-0.83	3.67e-277	52	0.08125	76.55	0.1196	-11.96	0.000289431	0.00480414	2	42	0.047619	0.35	0.0083	-0.83	0.00247539	38	0.0526316	0.047619	5bp
mapping1.fat_body	imm	9	2845	2841	10829	10824	721	8	0.888889	0	0	-1.43	0	60	0.0832178	85.45	0.1185	-11.85	0.00843074	0.00554324	2	42	0.047619	0.6	0.0143	-1.43	0.0198365	47	0.0425532	0.047619	5bp
mapping1.fat_body	imm	9	2845	2841	10829	10824	805	8	0.888889	0	0	-1.55	0	71	0.0881988	89.9	0.1117	-11.17	0.0407283	0.0065595	3	42	0.0714286	0.65	0.0155	-1.55	0.000806113	54	0.0555556	0.0714286	5bp
mapping1.fat_body	imm	9	2845	2841	10829	10824	886	8	0.888889	0	0	-1.43	0	77	0.0869074	104.2	0.1176	-11.76	0.000634205	0.00711382	3	42	0.0714286	0.6	0.0143	-1.43	0.00172761	63	0.047619	0.0714286	5bp
mapping1.fat_body	imm	9	2845	2841	10829	10824	964	8	0.888889	0.05	0.0056	-1.31	3.67e-277	86	0.0892116	110.55	0.1147	-11.47	0.00881336	0.00794531	3	42	0.0714286	0.55	0.0131	-1.31	0.0028725	69	0.0434783	0.0714286	5bp
mapping1.fat_body	imm	9	2845	2841	10829	10824	1041	8	0.888889	0	0	-1.43	0	90	0.0864553	121.45	0.1167	-11.67	0.0043547	0.00831486	3	42	0.0714286	0.6	0.0143	-1.43	3.01e-05	70	0.0428571	0.0714286	5bp
mapping1.fat_body	imm	9	2845	2841	10829	10824	1118	8	0.888889	0	0	-0.83	0	102	0.0912343	136	0.1216	-12.16	0.00562314	0.0094235	3	42	0.0714286	0.35	0.0083	-0.83	3.19e-06	88	0.0340909	0.0714286	5bp
mapping1.fat_body	imm	9	2845	2841	10829	10824	1195	8	0.888889	0	0	-2.02	0	112	0.0937238	137.25	0.1149	-11.49	0.00522681	0.0103474	3	42	0.0714286	0.85	0.0202	-2.02	0.0106212	93	0.0322581	0.0714286	5bp
mapping1.fat_body	imm	9	2845	2841	10829	10824	1272	9	1	0	0	-0.83	0	117	0.0919811	152.65	0.12	-12	0.00500551	0.0108093	4	42	0.0952381	0.35	0.0083	-0.83	4.37e-14	94	0.0425532	0.0952381	5bp
mapping1.fat_body	imm	9	2845	2841	10829	10824	1353	9	1	0.05	0.0056	-2.02	0	127	0.0938655	155.7	0.1151	-11.51	0.0100043	0.0117332	4	42	0.0952381	0.85	0.0202	-2.02	0.000159345	105	0.0380952	0.0952381	5bp
mapping1.fat_body	imm	9	2845	2841	10829	10824	1434	9	1	0.15	0.0167	-1.9	3.12e-129	136	0.0948396	169.35	0.1181	-11.81	0.0177937	0.0125647	4	42	0.0952381	0.8	0.019	-1.9	0.00017331	123	0.0325203	0.0952381	5bp
mapping1.fat_body	imm	9	2845	2841	10829	10824	1505	9	1	0.05	0.0056	-2.74	0	146	0.09701	178.55	0.1186	-11.86	0.0150607	0.0134885	4	42	0.0952381	1.15	0.0274	-2.74	0.000226842	126	0.031746	0.0952381	5bp
mapping1.fat_body	imm	9	2845	2841	10829	10824	1576	9	1	0.05	0.0056	-2.14	0	149	0.0945431	178.15	0.113	-11.3	0.00819414	0.0137657	4	42	0.0952381	0.9	0.0214	-2.14	4.18e-05	126	0.031746	0.0952381	5bp
mapping1.fat_body	imm	9	2845	2841	10829	10824	1658	9	1	0	0	-3.21	0	156	0.0940893	194.55	0.1173	-11.73	0.000731667	0.0144124	4	42	0.0952381	1.35	0.0321	-3.21	0.00986895	132	0.030303	0.0952381	5bp
mapping1.fat_body	imm	9	2845	2841	10829	10824	1734	9	1	0	0	-2.98	0	161	0.0928489	206.5	0.1191	-11.91	0.000185154	0.0148744	4	42	0.0952381	1.25	0.0298	-2.98	0.00508087	134	0.0298507	0.0952381	5bp
mapping1.fat_body	imm	9	2845	2841	10829	10824	1816	9	1	0	0	-2.98	0	170	0.0936123	217.15	0.1196	-11.96	3.78e-05	0.0157058	4	42	0.0952381	1.25	0.0298	-2.98	0.00221929	135	0.0296296	0.0952381	5bp
mapping1.fat_body	imm	9	2845	2841	10829	10824	1899	9	1	0	0	-3.33	0	178	0.0937335	224.2	0.1181	-11.81	0.00179684	0.0164449	4	42	0.0952381	1.4	0.0333	-3.33	0.00881104	158	0.0253165	0.0952381	5bp
mapping1.fat_body	imm	9	2845	2841	10829	10824	1974	9	1	0.1	0.0111	-3.21	1.99e-88	185	0.0937183	231.35	0.1172	-11.72	0.0014598	0.0170916	5	42	0.119048	1.35	0.0321	-3.21	0.000224349	163	0.0306748	0.119048	5bp
mapping1.fat_body	imm	9	2845	2841	10829	10824	2055	9	1	0.05	0.0056	-2.5	0	195	0.0948905	242.75	0.1181	-11.81	0.00301772	0.0180155	5	42	0.119048	1.05	0.025	-2.5	8.44e-05	185	0.027027	0.119048	5bp
mapping1.fat_body	imm	9	2845	2841	10829	10824	2132	9	1	0.1	0.0111	-3.21	3.81e-184	205	0.0961538	252.65	0.1185	-11.85	0.00498448	0.0189394	5	42	0.119048	1.35	0.0321	-3.21	0.00145257	199	0.0251256	0.119048	5bp
mapping1.fat_body	imm	9	2845	2841	10829	10824	2203	9	1	0.05	0.0056	-3.57	0	211	0.0957785	253.35	0.115	-11.5	1.16e-05	0.0194937	5	42	0.119048	1.5	0.0357	-3.57	0.00113953	205	0.0243902	0.119048	5bp
mapping1.fat_body	imm	9	2845	2841	10829	10824	2282	9	1	0	0	-2.74	0	214	0.0937774	266.3	0.1167	-11.67	0.001825	0.0197709	5	42	0.119048	1.15	0.0274	-2.74	0.00163338	206	0.0242718	0.119048	5bp
mapping1.fat_body	imm	9	2845	2841	10829	10824	2355	9	1	0.05	0.0056	-3.93	0	221	0.0938429	277.8	0.118	-11.8	1.78e-05	0.0204176	5	42	0.119048	1.65	0.0393	-3.93	0.00524194	221	0.0226244	0.119048	5bp
mapping1.fat_body	imm	9	2845	2841	10829	10824	2433	9	1	0	0	-3.45	0	224	0.0920674	281.55	0.1157	-11.57	9.91e-07	0.0206948	5	42	0.119048	1.45	0.0345	-3.45	1.46e-06	222	0.0225225	0.119048	5bp
mapping1.fat_body	imm	9	2845	2841	10829	10824	2508	9	1	0	0	-4.29	0	227	0.0905104	300.25	0.1197	-11.97	8.16e-06	0.0209719	5	42	0.119048	1.8	0.0429	-4.29	0.00017331	224	0.0223214	0.119048	5bp
mapping1.fat_body	imm	9	2845	2841	10829	10824	2580	9	1	0.1	0.0111	-3.57	3.81e-184	235	0.0910853	295.5	0.1145	-11.45	1.46e-05	0.021711	5	42	0.119048	1.5	0.0357	-3.57	0.0060692	227	0.0220264	0.119048	5bp
mapping1.fat_body	imm	9	2845	2841	10829	10824	2652	9	1	0	0	-3.45	0	248	0.0935143	314.35	0.1185	-11.85	1.52e-05	0.022912	5	42	0.119048	1.45	0.0345	-3.45	0.00545379	249	0.0200803	0.119048	5bp
mapping1.fat_body	imm	9	2845	2841	10829	10824	2721	9	1	0	0	-3.21	0	253	0.0929805	316.4	0.1163	-11.63	1.78e-05	0.023374	5	42	0.119048	1.35	0.0321	-3.21	0.00145257	257	0.0194553	0.119048	5bp
mapping1.fat_body	imm	9	2845	2841	10829	10824	2795	9	1	0	0	-5.71	0	261	0.093381	335	0.1199	-11.99	2.22e-06	0.0241131	5	42	0.119048	2.4	0.0571	-5.71	0.0239164	262	0.019084	0.119048	5bp
mapping1.fat_body	imm	9	2845	2841	10829	10824	2860	9	1	0.2	0.0222	-2.98	2.66e-102	267	0.0933566	333.95	0.1168	-11.68	2.09e-05	0.0246674	5	42	0.119048	1.25	0.0298	-2.98	0.000957968	267	0.0187266	0.119048	5bp
mapping1.fat_body	imm	9	2845	2841	10829	10824	2936	9	1	0.2	0.0222	-5.12	2.66e-102	272	0.0926431	344.4	0.1173	-11.73	1.16e-05	0.0251293	5	42	0.119048	2.15	0.0512	-5.12	0.0255368	269	0.0185874	0.119048	5bp
mapping1.fat_body	imm	9	2845	2841	10829	10824	3007	9	1	0.05	0.0056	-4.17	0	281	0.0934486	361.75	0.1203	-12.03	1.34e-06	0.0259608	5	42	0.119048	1.75	0.0417	-4.17	0.00469844	270	0.0185185	0.119048	5bp
mapping1.fat_body	imm	9	2845	2841	10829	10824	3088	9	1	0.1	0.0111	-4.29	3.81e-184	292	0.0945596	366.25	0.1186	-11.86	9.43e-06	0.0269771	5	42	0.119048	1.8	0.0429	-4.29	0.00374206	286	0.0174825	0.119048	5bp
mapping1.fat_body	imm	9	2845	2841	10829	10824	3166	9	1	0.15	0.0167	-2.86	2.1e-73	299	0.0944409	373.05	0.1178	-11.78	7.89e-06	0.0276238	5	42	0.119048	1.2	0.0286	-2.86	7.84e-05	291	0.0171821	0.119048	5bp
mapping1.fat_body	imm	9	2845	2841	10829	10824	3239	9	1	0.1	0.0111	-4.29	3.81e-184	304	0.0938561	381.1	0.1177	-11.77	2.36e-05	0.0280857	5	42	0.119048	1.8	0.0429	-4.29	0.00374206	297	0.016835	0.119048	5bp
mapping1.fat_body	imm	9	2845	2841	10829	10824	3313	9	1	0.1	0.0111	-5.24	3.81e-184	312	0.0941745	394.1	0.119	-11.9	2.85e-07	0.0288248	5	42	0.119048	2.2	0.0524	-5.24	0.0286212	298	0.0167785	0.119048	5bp
mapping1.fat_body	imm	9	2845	2841	10829	10824	3386	9	1	0.05	0.0056	-5.83	0	317	0.0936208	411.5	0.1215	-12.15	6.95e-09	0.0292868	5	42	0.119048	2.45	0.0583	-5.83	0.090351	307	0.0162866	0.119048	5bp
mapping1.fat_body	imm	9	2845	2841	10829	10824	3450	9	1	0.05	0.0056	-3.45	0	319	0.0924638	404.15	0.1171	-11.71	3.41e-06	0.0294715	5	42	0.119048	1.45	0.0345	-3.45	0.00545379	309	0.0161812	0.119048	5bp
mapping1.fat_body	imm	9	2845	2841	10829	10824	3522	9	1	0	0	-5.83	0	328	0.0931289	419.2	0.119	-11.9	6.47e-06	0.030303	5	42	0.119048	2.45	0.0583	-5.83	0.0337326	317	0.0157729	0.119048	5bp
mapping1.fat_body	imm	9	2845	2841	10829	10824	3600	9	1	0	0	-6.43	0	338	0.0938889	422.95	0.1175	-11.75	3.82e-05	0.0312269	5	42	0.119048	2.7	0.0643	-6.43	0.0432351	326	0.0153374	0.119048	5bp
mapping1.fat_body	imm	9	2845	2841	10829	10824	3669	9	1	0	0	-5.36	0	342	0.0932134	428.6	0.1168	-11.68	2.4e-06	0.0315965	5	42	0.119048	2.25	0.0536	-5.36	0.0542014	338	0.0147929	0.119048	5bp
mapping1.fat_body	imm	9	2845	2841	10829	10824	3744	9	1	0.25	0.0278	-5.71	1.18e-86	348	0.0929487	444.05	0.1186	-11.86	5.96e-07	0.0321508	5	42	0.119048	2.4	0.0571	-5.71	0.0697098	343	0.0145773	0.119048	5bp
mapping1.fat_body	imm	9	2845	2841	10829	10824	3749	9	1	0.05	0.0056	-5.71	0	348	0.0928248	443.55	0.1183	-11.83	4.83e-06	0.0321508	5	42	0.119048	2.4	0.0571	-5.71	0.0380091	343	0.0145773	0.119048	5bp
mapping1.malpighian_tubules	imm	6	2845	2843	10829	10828	87	4	0.666667	0	0	-0.19	0	28	0.321839	10.2	0.1172	-11.72	4.95e-09	0.00258589	5	106	0.0471698	0.2	0.0019	-0.19	6.67e-32	55	0.0909091	0.0471698	5bp
mapping1.malpighian_tubules	imm	6	2845	2843	10829	10828	176	4	0.666667	0	0	-0.71	0	52	0.295455	20.3	0.1153	-11.53	1.57e-16	0.00480236	5	106	0.0471698	0.75	0.0071	-0.71	3.25e-08	92	0.0543478	0.0471698	5bp
mapping1.malpighian_tubules	imm	6	2845	2843	10829	10828	271	4	0.666667	0.05	0.0083	-1.04	3.9e-70	75	0.276753	29.45	0.1087	-10.87	3.09e-16	0.00692649	10	106	0.0943396	1.1	0.0104	-1.04	3e-12	123	0.0813008	0.0943396	5bp
mapping1.malpighian_tubules	imm	6	2845	2843	10829	10828	358	4	0.666667	0.05	0.0083	-1.51	3.9e-70	90	0.251397	41.35	0.1155	-11.55	1.67e-13	0.00831178	11	106	0.103774	1.6	0.0151	-1.51	1.3e-19	149	0.0738255	0.103774	5bp
mapping1.malpighian_tubules	imm	6	2845	2843	10829	10828	447	4	0.666667	0.05	0.0083	-1.51	3.9e-70	112	0.250559	49.95	0.1117	-11.17	7.88e-28	0.0103436	12	106	0.113208	1.6	0.0151	-1.51	4.31e-11	201	0.0597015	0.113208	5bp
mapping1.malpighian_tubules	imm	6	2845	2843	10829	10828	537	4	0.666667	0	0	-1.93	0	132	0.24581	61.4	0.1143	-11.43	1.83e-17	0.0121906	12	106	0.113208	2.05	0.0193	-1.93	3.2e-15	229	0.0524017	0.113208	5bp
mapping1.malpighian_tubules	imm	6	2845	2843	10829	10828	626	4	0.666667	0	0	-2.17	0	147	0.234824	70.25	0.1122	-11.22	5.89e-19	0.0135759	12	106	0.113208	2.3	0.0217	-2.17	2.43e-09	248	0.0483871	0.113208	5bp
mapping1.malpighian_tubules	imm	6	2845	2843	10829	10828	715	4	0.666667	0	0	-2.69	0	166	0.232168	80.7	0.1129	-11.29	2.03e-17	0.0153306	12	106	0.113208	2.85	0.0269	-2.69	2.58e-06	261	0.045977	0.113208	5bp
mapping1.malpighian_tubules	imm	6	2845	2843	10829	10828	801	4	0.666667	0.05	0.0083	-2.45	3.9e-70	181	0.225968	89.9	0.1122	-11.22	9.38e-30	0.0167159	18	106	0.169811	2.6	0.0245	-2.45	6.07e-20	289	0.0622837	0.169811	5bp
mapping1.malpighian_tubules	imm	6	2845	2843	10829	10828	890	4	0.666667	0	0	-3.49	0	193	0.216854	101.85	0.1144	-11.44	1.23e-45	0.0178242	18	106	0.169811	3.7	0.0349	-3.49	2.96e-08	299	0.0602007	0.169811	5bp
mapping1.malpighian_tubules	imm	6	2845	2843	10829	10828	971	4	0.666667	0.1	0.0167	-4.06	4.29e-37	206	0.212152	113.15	0.1165	-11.65	4.05e-39	0.0190248	18	106	0.169811	4.3	0.0406	-4.06	1.61e-10	351	0.0512821	0.169811	5bp
mapping1.malpighian_tubules	imm	6	2845	2843	10829	10828	1054	4	0.666667	0.05	0.0083	-3.25	3.9e-70	222	0.210626	119.55	0.1134	-11.34	1.27e-16	0.0205024	19	106	0.179245	3.45	0.0325	-3.25	1.7e-22	371	0.0512129	0.179245	5bp
mapping1.malpighian_tubules	imm	6	2845	2843	10829	10828	1145	4	0.666667	0.05	0.0083	-4.29	3.9e-70	229	0.2	130.9	0.1143	-11.43	1.36e-13	0.0211489	19	106	0.179245	4.55	0.0429	-4.29	3.84e-09	376	0.0505319	0.179245	5bp
mapping1.malpighian_tubules	imm	6	2845	2843	10829	10828	1230	5	0.833333	0	0	-4.34	0	250	0.203252	135.35	0.11	-11	1.95e-37	0.0230883	19	106	0.179245	4.6	0.0434	-4.34	4.36e-10	394	0.0482233	0.179245	5bp
mapping1.malpighian_tubules	imm	6	2845	2843	10829	10828	1320	5	0.833333	0.1	0.0167	-4.48	2.31e-57	262	0.198485	146.05	0.1106	-11.06	5.76e-42	0.0241965	19	106	0.179245	4.75	0.0448	-4.48	1.52e-09	401	0.0473815	0.179245	5bp
mapping1.malpighian_tubules	imm	6	2845	2843	10829	10828	1406	5	0.833333	0.1	0.0167	-5.85	2.31e-57	275	0.19559	160	0.1138	-11.38	7.65e-19	0.0253971	22	106	0.207547	6.2	0.0585	-5.85	2.05e-09	409	0.0537897	0.207547	5bp
mapping1.malpighian_tubules	imm	6	2845	2843	10829	10828	1489	5	0.833333	0.15	0.025	-5.47	2.62e-40	290	0.194762	168.7	0.1133	-11.33	1.64e-18	0.0267824	24	106	0.226415	5.8	0.0547	-5.47	7.3e-11	428	0.0560748	0.226415	5bp
mapping1.malpighian_tubules	imm	6	2845	2843	10829	10828	1573	5	0.833333	0.1	0.0167	-5.47	2.31e-57	299	0.190083	172.6	0.1097	-10.97	2.27e-30	0.0276136	25	106	0.235849	5.8	0.0547	-5.47	9.16e-09	443	0.0564334	0.235849	5bp
mapping1.malpighian_tubules	imm	6	2845	2843	10829	10828	1661	5	0.833333	0.05	0.0083	-6.42	6.95e-109	313	0.188441	185.95	0.112	-11.2	4e-19	0.0289065	25	106	0.235849	6.8	0.0642	-6.42	1.91e-05	454	0.0550661	0.235849	5bp
mapping1.malpighian_tubules	imm	6	2845	2843	10829	10828	1745	5	0.833333	0.25	0.0417	-7.59	5.55e-27	326	0.186819	198	0.1135	-11.35	2.29e-22	0.0301071	25	106	0.235849	8.05	0.0759	-7.59	1.24e-05	472	0.0529661	0.235849	5bp
mapping1.malpighian_tubules	imm	6	2845	2843	10829	10828	1825	5	0.833333	0.1	0.0167	-6.7	2.31e-57	338	0.185205	209.65	0.1149	-11.49	7.15e-30	0.0312154	25	106	0.235849	7.1	0.067	-6.7	2.35e-07	507	0.0493097	0.235849	5bp
[truncated: 7,029 more rows]
